# Supplementary material for: Gene Transcriptional and Metabolic Profile Changes in Mimetic Aging Mice Induced by D-Galactose
Source: PLoS One. 2015 Jul 15;10(7):e0132088. doi: 10.1371/journal.pone.0132088 (PMC4503422; doi:10.1371/journal.pone.0132088)
Supplement: S3 Table — (XLSX) [file pone.0132088.s003.xlsx]

## Sheet: file explanation
file explanation：
The LECO/Fiehn Metabolomics Library was used to identify the compounds. It will give a similarity value for the compound identification accuracy. If the similarity is ＞700，we can think the metabolite identification is reliable. If the similarity is ＜200，the library will only use “analyte” for the compound name. If the similarity is between 200 and 700, the compound name is putative annotation。
a number followed some metabolites (such as fructose 1, fructose 2),that because :
the GC-Quad FiehnLib library, who named derivatives by increasing numbers according to retention index, e.g. serine 1, serine 2 and serine 3 (for the derivatives with no one or two TMS-groups derivatizing the primary amino group.)
RT : retention time
m/z: mass-to-charge ratio
MEAN D-M：mean value of peak area after normalization in the D-galactose model group
MEAN Cont：mean value of peak area after normalization in the control group
Std.dev : standard deviation of the two group
VIP: variable importancein the projection
p-value： The results of the T test
q-value：correct the p-value through FDR (false discovery rate)
If the value of log2 FOLD CHANGE is positive, the contect of that metabolite in D-galactose is greater than control group
If the value of log2 FOLD CHANGE is negative, the contect of that metabolite in D-galactose is less than control group.

## Sheet: D-MD-D-Cont
Metabolite	similarity	RT	m/z	MEAN D-M	MEAN Cont	Std.dev	VIP	P-VALUE	q-value	FOLD CHANGE	log2 FOLD CHANGE	列1
fructose 1	959.417	17.4631	307	0.0127587	0.00404249	2.75476	1.98432	0.0327602	0.0591426	3.15616	1.65817
Sophorose 2	902	25.2294	319	0.0124608	1.65378e-09	3.42727	4.33718	0.00309487	0.0127078	7.53478e+06	22.8451
beta-Mannosylglycerate 2	883.758	17.2807	285	0.00625187	0.00173799	2.87268	1.43991	0.00414434	0.0151023	3.59718	1.84687	Metabolites which VIP>1 and p-value <0.05 have been marked as Green texts
palmitoleic acid	879.1	19.026	311	0.000938066	0.00326665	3.20141	3.62036	0.0334667	0.0598687	0.287164	-1.80005
Isoleucine	830.812	9.00167	86	0.00480122	0.00134836	3.35939	2.15906	0.0411904	0.0698745	3.56079	1.8322
lactic acid	828.091	7.26854	219	0.339031	0.0397107	3.94791	4.25708	4.17674e-06	0.000126302	8.53752	3.09382
arachidonic acid	800.118	22.1227	108	0.00403098	0.00130729	2.79072	2.10906	0.00283164	0.012218	3.08347	1.62455
xanthine	789.357	18.9413	243	0.00910733	0.0152027	2.52704	1.38454	0.0193359	0.0413577	0.599061	-0.739226
D-Talose 2	768.5	17.9603	211	0.000818238	0.00200331	3.06964	1.62746	0.04413	0.0745398	0.408442	-1.2918
sorbitol	762.176	18.1324	244	0.0123891	5.61049e-05	3.37248	2.43229	0.00201609	0.00933473	220.821	7.78673
glutamine 3	747.826	13.7833	155	0.281352	0.643103	4.20085	3.87248	0.0296089	0.0546464	0.437491	-1.19267
oxoproline	730.969	13.6611	336	0.00100735	0.000427425	2.33273	1.59867	0.0165544	0.0370178	2.35678	1.23681
phosphate	685.136	10.3103	158	0.803943	1.65378e-09	4.45308	5.66992	1.05414e-11	2.68e-09	4.86125e+08	28.8568
xylose 1	683.636	15.1943	103	0.0127418	0.000735193	3.49806	4.05294	4.16902e-07	2.14e-05	17.3312	4.1153
fucose 1	666.118	15.946	160	0.000977365	0.000165766	2.92609	1.96502	0.0198857	0.0420762	5.89605	2.55975
xylose 2	625.788	15.0501	217	0.0141975	0.00405931	2.78148	1.91482	0.00222595	0.0100695	3.49752	1.80633
cellobiose 1	625.156	24.4233	361	0.00238225	0.000159359	2.84305	1.46246	0.00690001	0.0201153	14.9489	3.90197
Erythrose 2	621.778	12.49	201	0.00306942	1.65378e-09	3.06758	2.86674	0.0154676	0.0355988	1.85601e+06	20.8238
fructose-6-phosphate	605.208	21.3829	156	0.000326334	0.00257426	2.76941	2.37331	0.0111855	0.0277834	0.126768	-2.97974
Indolelactate 2	597.071	20.383	202	0.000671811	6.4232e-05	2.8772	2.27221	0.00195119	0.00914176	10.4591	3.38669
1,5-Anhydroglucitol	587.154	17.1617	217	0.0135592	0.0793486	3.90893	2.07223	0.0222298	0.0454109	0.170882	-2.54893
androsterone 1	546.346	23.7097	91	0.0233064	0.00572691	2.84386	1.96146	0.00441279	0.0154722	4.06963	2.0249
D-galacturonic acid 2	459.871	18.2821	299	0.00490152	0.00246928	2.35335	1.32656	0.00600305	0.0185437	1.985	0.989139
salicin	454.231	23.056	204	0.00106963	1.65378e-09	2.68805	1.99275	0.027507	0.0517972	646781	19.3029
oxamic acid	446.848	10.2096	171	0.84963	0.234953	4.25114	3.98259	0.000112334	0.00116373	3.61616	1.85446
inosine	445.273	23.6621	93	0.0128151	1.65378e-09	3.38679	3.16985	0.0100079	0.025743	7.74897e+06	22.8856
3-hydroxybenzyl alcohol	409.333	12.9109	135	0.0135522	1.65378e-09	3.54664	4.08969	4.34162e-07	2.14e-05	8.19472e+06	22.9663
cholesterol	402.526	27.9683	211	0.013685	0.0014413	3.56188	3.19993	0.00129743	0.0071028	9.49494	3.24716
uric acid	387.783	19.6589	398	0.000344475	0.00153995	3.03534	2.00843	0.00449516	0.0154722	0.223693	-2.16041
Aminomalonic acid	383.226	12.9627	135	0.00210363	0.0154689	2.06465	1.30768	2.03602e-10	2.67e-08	0.135991	-2.87842
D-erythro-sphingosine 1	375.208	22.7864	387	0.000868371	1.65378e-09	2.87528	3.25372	1.43577e-05	0.000295233	525084	19.0022
nornicotine	364.25	13.8616	221	0.00208783	0.000505668	2.64901	1.40111	0.00015179	0.00149346	4.12885	2.04574
Adenosine 5-monophosphate	358.647	27.0061	257	0.000119672	0.000533319	2.84857	2.18523	0.00459796	0.0154722	0.224391	-2.15591
1-Methyladenosine 2	347.75	22.0599	361	5.78849e-06	0.000294937	2.40899	1.15883	0.0287676	0.0534045	0.0196262	-5.67107
21-hydroxypregnenolone 3	344.25	27.2041	91	0.00367338	0.00107166	2.78032	2.13643	0.000360657	0.00278313	3.42773	1.77725
Threonic acid	337.24	13.9096	109	0.00070714	0.000290261	2.75885	1.19172	0.0233923	0.046598	2.43622	1.28464
Allantoic acid 2	301.273	17.5249	156	1.80062e-09	0.00450267	2.97305	2.17308	0.0117522	0.0285506	3.99901e-07	-21.2539
uridine 2	284.636	22.6408	173	1.80062e-09	0.000741645	2.81116	2.60916	0.00219703	0.0100542	2.42788e-06	-18.6519
oxalic acid	275.727	8.02167	114	0.00149776	0.000137578	3.04271	2.41541	0.00154185	0.00783007	10.8866	3.44448
Glucose-1-phosphate	274.8	16.4466	292	0.00237063	0.000289734	3.1576	2.08992	0.00590541	0.0184455	8.18208	3.03247
2-Deoxy-D-galactose 1	270.577	16.5897	217	0.00150265	0.0038202	3.09376	1.31075	0.0379933	0.0664561	0.393344	-1.34614
Elaidic acid	264.56	20.84	253	0.0593481	0.0176149	3.30373	1.62197	0.00109715	0.0065423	3.3692	1.7524
21-hydroxypregnenolone 1	264.15	28.0997	243	0.0182635	1.65378e-09	3.61392	4.1634	5.7342e-07	2.51e-05	1.10435e+07	23.3967
hypoxanthine 2	245.2	19.1147	325	0.000337931	0.00145463	2.56578	2.01796	0.000234565	0.00200685	0.232314	-2.10585
1,2-Cyclohexanedione 3	241.737	12.2507	155	0.000345038	0.00135548	2.95856	2.33873	0.000868174	0.00542346	0.25455	-1.97398
cyclohexylsulfamic acid 2	184.062	14.9409	86	0.00116925	0.00753476	2.86873	2.31677	7.93799e-06	0.000195254	0.155181	-2.68798
alpha-Santonin 1	182.32	21.1897	105	1.80062e-09	0.00143701	3.0239	3.84971	1.36032e-11	2.68e-09	1.25303e-06	-19.6061
2-methylfumarate	140.778	12.0213	182	0.000251152	0.00131122	3.04736	2.33834	0.00142641	0.00758615	0.19154	-2.38428
methyl trans-cinnamate	99.1622	12.1706	103	0.00113795	0.00213409	2.20373	1.23346	0.0120691	0.0287873	0.533223	-0.907189
alanine 2	79	11.6406	102	0.00190748	0.000444131	3.13129	2.39355	0.0203814	0.0425945	4.29486	2.10261
spermidine 1	45.4545	21.2628	269	0.000501535	0.00281869	3.13706	2.07336	0.0110366	0.027666	0.177932	-2.4906
Analyte 1	0	6.14167	105	0.000428877	0.000239829	2.61653	0.421632	0.494557	0.341469	1.78826	0.838557
Analyte 2	0	6.15127	281	0.00292158	0.00224994	0.077957	0.0753954	6.95854e-05	0.000855812	1.29851	0.376861
Analyte 3	0	6.15785	152	0.00263825	0.00151661	3.25459	0.294703	0.381432	0.291487	1.73957	0.798733
Analyte 4	0	6.17216	115	0.0054022	0.0042657	2.67654	0.849778	0.337231	0.269757	1.26643	0.340766
Analyte 5	0	6.17792	221	0.00350709	0.00300147	0.0842736	0.0430482	0.0777822	0.108939	1.16846	0.224607
Analyte 6	0	6.19831	147	0.00881435	0.00696495	0.100381	0.0646367	0.0261619	0.0502256	1.26553	0.339742
Analyte 7	0	6.23221	160	0.00424316	0.00387364	0.105767	0.0239221	0.4196	0.307802	1.09539	0.131449
Analyte 8	0	6.27692	128	0.000708519	0.000321469	2.95825	1.14804	0.173731	0.183307	2.204	1.14013
Analyte 9	0	6.30981	146	0.00182754	0.00175354	1.34728	0.359203	0.839112	0.452722	1.0422	0.0596329
Analyte 10	0	6.38435	121	0.0431983	0.0399773	0.0342002	0.0226689	0.0192853	0.0413577	1.08057	0.111793
Analyte 12	0	6.41217	113	0.00210559	0.00241785	1.88409	0.771463	0.534281	0.352668	0.870852	-0.199501
Analyte 13	0	6.45854	191	0.0170701	0.00576192	0.303641	0.281757	0.00880122	0.0237247	2.96257	1.56685
Analyte 14	0	6.47243	156	0.00447735	0.0036488	1.44982	0.451035	0.119512	0.147899	1.22707	0.29522
Analyte 15	0	6.48669	281	0.00473169	0.00298427	0.128205	0.132258	1.54e-05	0.000295233	1.58554	0.664977
Analyte 16	0	6.49925	144	0.00142026	0.00183808	2.68741	0.36322	0.560722	0.358887	0.772683	-0.372052
Analyte 17	0	6.53707	157	0.00121362	0.00117328	1.31303	0.348774	0.83974	0.452722	1.03438	0.0487662
Analyte 18	0	6.55782	248	0.000744093	0.000695131	2.54566	0.328076	0.829206	0.449408	1.07044	0.0981993
Analyte 19	0	6.5595	117	0.00467014	0.00610759	0.0713122	0.075936	1.00022e-05	0.000218692	0.764646	-0.387137
Analyte 20	0	6.60844	160	0.00528155	0.00418946	0.12122	0.0737704	0.040874	0.0696378	1.26067	0.334196
Analyte 21	0	6.60853	207	0.000383326	0.000277237	2.21764	0.338992	0.806139	0.441871	1.38266	0.467452
Analyte 22	0	6.73487	114	0.0117249	0.0109406	0.0520059	0.0180005	0.228978	0.216037	1.07168	0.0998777
Analyte 23	0	6.75321	248	0.00582753	0.00508172	0.102605	0.0351118	0.275823	0.244488	1.14676	0.197568
Analyte 24	0	6.76403	111	0.00257136	0.00114399	3.21225	2.03593	0.0719773	0.103011	2.2477	1.16845
Analyte 25	0	6.78813	147	0.242178	0.197869	0.0707426	0.057097	0.00309978	0.0127078	1.22394	0.291527
Analyte 26	0	6.79435	136	0.0173442	0.0134592	0.153452	0.0640502	0.177536	0.186322	1.28865	0.365861
Analyte 27	0	6.8315	102	0.0235093	0.00850748	0.260894	0.267538	0.000899929	0.00553399	2.76337	1.46643
2-hydroxypyridine	190.256	6.86231	123	0.00246895	0.0027659	1.38183	0.406916	0.388909	0.293443	0.892639	-0.163851
Analyte 29	0	6.89952	207	0.0258694	0.0257566	0.05063	0.00104104	0.938019	0.481312	1.00438	0.00630777
Analyte 30	108.273	6.91606	85	0.0209463	0.0282862	2.20785	0.966073	0.148738	0.16821	0.740514	-0.433401
2-hydroxypyridine	851.875	6.93765	152	0.256524	0.214117	0.0802704	0.0499017	0.0320658	0.058425	1.19806	0.260697
Analyte 33	21.4615	7.00205	229	0.023579	0.0348558	0.113002	0.110868	0.000112364	0.00116373	0.676472	-0.563898
Analyte 34	0	7.00901	318	0.00196034	0.00216943	1.35543	0.38783	0.532961	0.352524	0.90362	-0.146212
Analyte 36	0	7.04728	149	0.00137578	0.00125503	1.8293	0.017531	0.684557	0.403314	1.09621	0.132523
Pyruvic acid	971.575	7.09154	174	0.0155178	0.0056588	0.286136	0.295838	4.01151e-05	0.000584728	2.74225	1.45536
lactic acid	563.816	7.14046	147	0.0473012	0.0211431	1.65881	0.663861	0.00656519	0.019427	2.23719	1.16169
Analyte 39	65.2188	7.15701	214	0.00118254	0.000886006	2.78941	0.785641	0.393986	0.294785	1.33469	0.416504
lactic acid	30.675	7.1624	207	0.0254835	0.0139702	0.153676	0.162795	0.000195556	0.00180137	1.82413	0.867207
Analyte 42	0	7.19842	174	0.00389892	0.00407358	0.066755	0.0142895	0.545589	0.354573	0.957123	-0.0632237
Analyte 43	0	7.21398	152	0.000311998	0.000313303	2.85116	0.0197337	0.993301	0.495466	0.995836	-0.00601995
Analyte 44	0	7.22727	170	0.000733661	0.000462772	2.97208	0.783886	0.476298	0.335292	1.58536	0.664813
lactic acid	602.4	7.23908	210	0.000338746	1.65378e-09	1.4076	0.436934	0.330565	0.266523	204832	17.6441
lactic acid	882.308	7.24293	209	0.00405944	0.00301823	0.115035	0.0871484	0.0045942	0.0154722	1.34498	0.427581
glycolic acid	476.7	7.30802	100	0.0113485	0.0124806	0.32866	0.0914241	0.479329	0.33597	0.909292	-0.137184
glycolic acid	421.075	7.34908	221	0.0109802	0.00910625	0.109578	0.0401913	0.221092	0.211839	1.20579	0.269975
glycolic acid	115.963	7.37133	143	0.00102794	0.00206817	3.15923	1.22317	0.147849	0.167786	0.497026	-1.00861
glycolic acid	30.5	7.38108	183	0.000260571	0.000206299	2.17711	0.388963	0.842792	0.453673	1.26308	0.336942
2-ketobutyric acid 2	540.325	7.39815	89	0.00963818	0.0122064	0.144074	0.0838984	0.0574636	0.0890367	0.789603	-0.3408
glycolic acid	381.486	7.41977	103	0.00462142	0.00240718	1.43805	0.541625	0.016522	0.0370178	1.91985	0.940994
glycolic acid	207.75	7.4584	225	0.000958798	0.00112388	3.11643	0.390513	0.778349	0.43389	0.853113	-0.229191
Analyte 60	9.64103	7.46788	173	0.00176296	0.00148642	1.34112	0.403511	0.260352	0.234159	1.18605	0.246166
glycolic acid	941.125	7.47792	147	0.0302978	0.036031	0.122489	0.0466854	0.259339	0.234095	0.840882	-0.250025
Analyte 62	267.73	7.48912	153	0.00100377	0.000692763	1.2961	0.182147	0.0594722	0.0903699	1.44894	0.534996
Analyte 63	0	7.54402	225	0.0134647	0.0117958	0.108179	0.0370737	0.218608	0.211389	1.14148	0.190901
Analyte 65	0	7.55371	147	0.00438104	0.00248763	3.02744	0.893684	0.0996241	0.13157	1.76113	0.816501
Analyte 66	0	7.55975	116	0.00202578	0.000807424	3.15182	1.27577	0.0510865	0.0819436	2.50895	1.32708
Analyte 67	0	7.62995	117	0.000988949	0.00107442	3.10994	0.00643718	0.868624	0.460721	0.920452	-0.119585
Analyte 68	0	7.64598	147	0.00640428	0.00647932	0.0917036	0.000475239	0.900689	0.472633	0.988418	-0.0168071
valine	51.5455	7.65525	89	0.00153959	0.00167736	2.20165	0.391668	0.711387	0.411867	0.917867	-0.123643
Analyte 70	9.175	7.69244	102	0.00482706	0.00553504	0.129719	0.0471482	0.287746	0.248345	0.872091	-0.19745
valine	246.027	7.70998	130	0.00219217	0.0028328	1.37878	0.453602	0.16016	0.175578	0.773852	-0.36987
Analyte 72	119.459	7.72306	207	0.000809379	0.000476058	1.71922	0.139224	0.0112246	0.0277834	1.70017	0.765676
valine	68.7826	7.7733	167	0.000458584	0.000434605	2.87176	0.321414	0.91702	0.475496	1.05517	0.0774806
Maleimide	849.55	7.78567	154	0.00810673	0.00649456	0.164998	0.0455674	0.282447	0.245928	1.24823	0.319889
2-ketobutyric acid 1	258.615	7.81489	113	0.0020587	0.00231882	1.36454	0.405433	0.38691	0.293443	0.887822	-0.171658
Analyte 77	0	7.87939	244	0.00081723	0.000436241	2.99334	0.807837	0.305231	0.255774	1.87335	0.905618
alanine 1	318.455	7.87682	151	0.00151127	0.000642604	2.66573	0.862349	0.397903	0.297151	2.35179	1.23376
alanine 1	901.975	7.88558	116	3.00264	2.80187	0.0497007	0.0208279	0.165648	0.179593	1.07166	0.0998434
Analyte 80	8.66667	7.90716	204	0.00148361	0.00117617	2.83365	0.0551776	0.502743	0.344702	1.26139	0.335014
Analyte 83	17.2564	7.94459	174	0.00327978	0.00284365	1.41134	0.417603	0.306201	0.255856	1.15337	0.205855
Analyte 85	0	7.98552	147	0.00766851	0.00500109	0.156751	0.103825	0.0395715	0.0686067	1.53337	0.616705
hydroxylamine	668.5	8.07139	133	0.00184453	0.0041808	3.22566	1.70136	0.0592938	0.0903699	0.441191	-1.18053
Analyte 87	40.125	8.10337	116	0.067612	0.0817255	0.0962686	0.0458379	0.100479	0.131732	0.827306	-0.273507
oxalic acid	368.455	8.13705	190	0.00117569	0.000971172	0.172066	0.0765949	0.152957	0.171016	1.21059	0.275705
glycine 1	935.95	8.18577	102	0.988473	0.359084	0.252599	0.283151	9.74645e-06	0.000218692	2.75276	1.46088
glycine 1	95.4615	8.20004	245	0.0108113	0.00973129	0.0849837	0.0293372	0.257923	0.23389	1.11098	0.15183
2-hydroxybutanoic acid	888.75	8.23573	131	0.0715481	0.0408713	0.177473	0.137648	0.0187346	0.0408399	1.75057	0.807825
oxalic acid	613.379	8.28649	147	0.00760558	0.0057176	2.42177	0.462317	0.50462	0.344788	1.3302	0.411648
Analyte 99	0	8.31688	130	0.101565	0.114532	0.0591027	0.0369843	0.0481382	0.0786109	0.886784	-0.173345
sarcosine	157.52	8.17407	120	0.0238514	0.0377022	3.30328	1.79159	0.576171	0.363393	0.632627	-0.660574
sarcosine	936.154	8.38214	116	0.0474727	0.0509617	1.66716	0.478323	0.848415	0.453854	0.931536	-0.102317
3-Hydroxypropionic acid 1	499.475	8.42952	220	0.0588728	0.0527891	0.100388	0.0329807	0.3025	0.254928	1.11525	0.157363
3-Hydroxypyridine	672.575	8.44235	152	0.0231704	0.0213187	0.0512222	0.0241094	0.117257	0.1465	1.08686	0.120164
3-Hydroxypropionic acid 1	501.575	8.47119	216	0.0706893	0.0683835	0.046273	0.00833087	0.525738	0.352524	1.03372	0.047844
3-Hydroxypropionic acid 1	736.41	8.47752	177	0.00308007	0.00307277	0.102868	0.00195507	0.982652	0.494107	1.00238	0.00342518
Analyte 107	50.8333	8.54688	192	0.0150591	0.00847305	3.42156	0.0847079	0.532388	0.352524	1.7773	0.829684
Analyte 108	75.0571	8.5031	267	0.000952324	0.00113513	2.40055	0.738943	0.493064	0.341037	0.838953	-0.253337
3-Hydroxypropionic acid 1	298.923	8.53368	89	0.00558063	0.00576303	0.0844158	0.0121318	0.709975	0.411867	0.968349	-0.046401
3-hydroxybutyric acid	249.182	8.55038	142	0.0028491	0.00245258	2.57117	0.0411598	0.602135	0.371435	1.16167	0.216206
benzyl alcohol	462.909	8.65106	165	0.000291215	0.000580718	2.7783	0.761516	0.362181	0.283379	0.501474	-0.995754
glutaraldehyde 1	227	8.65656	100	0.0282674	0.0481571	0.175786	0.15616	0.00107791	0.00652647	0.586982	-0.768611
3-hydroxybutyric acid	684.387	8.68481	152	0.00335321	0.00499572	2.87577	1.32712	0.216864	0.210219	0.671217	-0.575149
3-hydroxybutyric acid	958.875	8.71233	117	0.862498	0.625859	0.175276	0.0870862	0.0655878	0.0970402	1.3781	0.462682
sulfuric acid	656.739	8.71123	177	0.00284947	0.00207394	3.28684	0.0490008	0.611675	0.374386	1.37394	0.458322
5-aminovaleric acid lactam	68.8125	8.6599	120	0.0572119	0.0362999	3.71815	0.0671002	0.582812	0.364867	1.57609	0.656351
Analyte 118	179.667	8.758	145	0.000515738	0.00156397	2.95887	0.837053	0.169526	0.183079	0.329762	-1.6005
4-aminobutyric acid 3	196.323	8.7847	128	0.00483086	0.00402812	2.66197	0.0438706	0.468679	0.332947	1.19928	0.262172
sulfuric acid	601.175	8.81942	147	0.342538	0.32138	0.0581353	0.0167199	0.311526	0.258233	1.06583	0.0919821
benzyl alcohol	306.062	8.83646	92	0.00192785	0.0023093	2.52816	0.786557	0.473814	0.334183	0.834821	-0.260462
Lactamide 1	286.4	8.85896	187	0.000222193	0.000179382	2.74683	0.0449483	0.724017	0.414162	1.23866	0.308777
Analyte 124	195.739	8.9221	267	0.000222999	9.47241e-05	2.68943	0.75316	0.173421	0.183307	2.3542	1.23524
N-Methyl-DL-alanine	941.6	8.8861	130	0.089394	0.0459863	0.211025	0.160351	0.0519812	0.0828246	1.94393	0.958974
Lactamide 1	345.333	8.8535	192	0.015088	0.0133048	3.54385	0.376724	0.873266	0.461318	1.13402	0.181446
Methyl Phosphate	896.425	8.95235	241	0.529549	0.229887	0.202071	0.237992	1.13083e-08	1.11e-06	2.30352	1.20384
Analyte 129	139.647	8.97221	281	0.000416377	0.000438114	2.24515	0.0164712	0.844962	0.453673	0.950385	-0.0734157
alpha-ketoisocaproic acid 2	511.703	8.99363	189	0.00602412	0.00290692	0.335198	0.281937	0.00798975	0.0218557	2.07234	1.05126
Analyte 132	17.95	9.01238	221	0.00270236	0.00245315	0.104495	0.0278995	0.37875	0.290566	1.10159	0.139584
succinate semialdehyde 2	112.15	9.07538	332	0.000202301	0.000228447	2.7583	0.00844496	0.82017	0.447071	0.885549	-0.175356
Analyte 134	0	9.10235	211	0.0438787	0.0333609	0.0769973	0.0771962	4.36346e-05	0.000613314	1.31527	0.395364
beta-Alanine 1	163.263	9.10336	171	0.0151114	0.0100518	1.54807	0.496881	0.220208	0.211839	1.50336	0.588194
beta-Alanine 1	314.333	9.11597	116	0.000846856	0.001418	3.13524	1.16046	0.375793	0.289861	0.597216	-0.743674
succinate semialdehyde 1	272.568	9.13151	132	0.0106564	0.00580692	2.45976	0.553938	0.0405996	0.0694711	1.83512	0.875871
Isoleucine	411.529	9.06701	146	0.00611994	0.00172462	3.38688	1.77999	0.0653316	0.0970402	3.54857	1.82724
beta-Alanine 1	918.85	9.17335	102	0.0214089	0.00564138	0.341128	0.330348	0.00708933	0.0204746	3.79497	1.92409
malonic acid 1	650.5	9.2364	147	0.125417	0.118296	0.078836	0.0120338	0.51505	0.34918	1.0602	0.0843348
Analyte 142	13.075	9.25319	221	0.00417423	0.00294451	0.114789	0.104032	0.000289832	0.00232788	1.41763	0.503482
Analyte 143	326.1	9.28014	88	0.00114252	0.00167938	2.19306	0.437838	0.144524	0.166312	0.680322	-0.555709
Methylmalonic acid	429.625	9.36838	174	0.00149555	0.00105508	0.148948	0.112439	0.0029316	0.012274	1.41747	0.503323
Analyte 147	144	9.42925	188	0.00143289	0.00704742	3.24012	1.78688	0.0700292	0.1017	0.203322	-2.29816
Methylmalonic acid	565.256	9.38466	281	0.00128324	0.00105631	1.31497	0.302874	0.324128	0.265757	1.21483	0.280755
3-Methylamino-1,2-propanediol 1	600.4	9.4301	102	0.0467204	0.0174818	0.279703	0.194888	0.125672	0.152653	2.67252	1.4182
Analyte 150	67.575	9.45669	240	0.00147234	0.00100136	0.269303	0.140283	0.0388532	0.0676595	1.47034	0.556148
Methylmalonic acid	90.9	9.47772	211	0.000600808	0.000588306	2.66712	0.0058464	0.949642	0.485377	1.02125	0.0303373
valine	983.375	9.51487	144	0.692914	0.492209	0.116543	0.0914905	0.00563406	0.0177387	1.40776	0.493405
valine	360.324	9.58653	89	0.00118592	0.00150207	1.32102	0.421719	0.279884	0.245839	0.789526	-0.340941
N-cyclohexylformamide 2	185.575	9.59892	227	0.00290218	0.0023828	0.0828533	0.0554102	0.0119849	0.0287873	1.21797	0.284481
valine	239.391	9.60605	156	0.00143089	0.00159808	2.86952	0.0154384	0.74112	0.419676	0.895383	-0.159423
Analyte 158	71.5152	9.62912	207	0.00243248	0.00190327	2.76689	0.435968	0.404226	0.300164	1.27805	0.353949
hydroxyurea	246.026	9.64103	281	0.00293923	0.0016976	1.8991	0.135005	0.0176307	0.0389816	1.7314	0.791943
Analyte 160	14.375	9.64979	211	0.036287	0.00561123	0.431714	0.318712	0.226349	0.215176	6.46684	2.69306
norvaline	471.818	9.70402	217	0.000234885	0.000379063	2.59645	0.37257	0.57858	0.364329	0.619648	-0.69048
2-ketoadipate 4	58.7297	9.74973	169	0.000965068	0.00109438	1.78869	0.0711157	0.570844	0.361194	0.88184	-0.181412
2-Butyne-1,4-diol	753.65	9.80321	147	0.0149323	0.00936973	0.155542	0.125125	0.00363534	0.0143072	1.59368	0.672358
2-ketoadipate 4	256.75	9.81931	86	0.00549334	0.00321913	0.219782	0.166028	0.00909944	0.0241971	1.70647	0.771012
urea	176.103	9.8733	213	0.000440756	0.00049701	2.74304	0.359291	0.738675	0.418895	0.886815	-0.173295
urea	546.205	9.88167	110	0.00156153	0.00206812	0.143293	0.0896203	0.0323865	0.0587373	0.755051	-0.405354
norvaline	450.462	9.92635	100	0.092683	0.149597	0.128391	0.137371	4.49293e-06	0.000126302	0.61955	-0.690708
Analyte 176	165.727	9.92746	102	0.00234144	0.00215318	3.20732	0.420746	0.903273	0.472728	1.08744	0.120932
Citraconic acid degr1	284.364	9.95015	85	0.00118927	0.000287842	2.89544	1.61439	0.0854524	0.116773	4.1317	2.04673
2-ketoadipate 3	338.974	9.95656	96	0.0154324	0.0140989	0.0850388	0.0267567	0.280984	0.245839	1.09458	0.13038
Analyte 179	55.0556	9.98433	143	0.00265175	0.00191078	1.89711	0.0898331	0.106613	0.136672	1.38778	0.472783
Dihydroxyacetone	282.943	10.0066	133	0.00312247	0.0102265	1.53002	0.849798	0.000644018	0.00422432	0.305332	-1.71155
benzoic acid	832.725	10.0376	179	0.0033518	0.00288121	0.076085	0.0433712	0.0403532	0.0694711	1.16333	0.21826
oxamic acid	577.467	10.0573	147	0.00304481	0.00297895	2.99746	0.769079	0.955038	0.486241	1.02211	0.031552
4-Methylbenzyl alcohol	528.556	10.125	130	0.000634114	0.000914418	2.72799	0.769188	0.257323	0.233884	0.693462	-0.528112
Analyte 185	8.25714	10.1411	163	0.0168884	0.0174411	1.56424	0.432097	0.803968	0.441679	0.968311	-0.0464572
alpha-Santonin 1	167.688	21.1479	91	0.0100867	1.65378e-09	3.45843	3.98502	0.000376054	0.00280681	6.09921e+06	22.5402
oxamic acid	313.6	10.2087	171	1.80062e-09	0.166255	2.66988	1.11435	0.157155	0.173735	1.08305e-08	-26.4603
Ethanolamine	872.5	10.242	174	0.331294	0.223874	0.132867	0.114751	0.00118649	0.00681372	1.47982	0.565426
glycerol	44.7308	10.2533	319	0.00415171	0.0041718	3.31796	0.0122744	0.990731	0.494904	0.995185	-0.00696384
phosphate	820.175	10.3182	301	0.48849	0.510063	0.194703	0.0163851	0.758758	0.425379	0.957706	-0.0623458
phosphate	305.111	10.3645	98	0.00775829	0.00415941	3.45538	1.74684	0.390701	0.293443	1.86524	0.89936
glycerol	855.1	10.3591	205	0.548524	0.296748	0.163066	0.165736	0.000441203	0.00310071	1.84845	0.886318
O-methylthreonine 1	253.938	10.4015	171	0.00269169	0.00451887	3.06164	0.443102	0.572398	0.361593	0.595656	-0.747448
Analyte 204	126.694	10.4349	280	0.0019712	0.00246812	0.193346	0.0685658	0.238225	0.222169	0.798665	-0.324338
glutaraldehyde 3	317.947	10.4367	85	0.00268177	0.00202431	3.2115	0.351703	0.702695	0.41054	1.32478	0.405752
nicotinic acid	624.711	10.4554	180	0.00265175	0.00269906	0.144382	0.000895441	0.896578	0.471733	0.982471	-0.0255126
3-hydroxypyruvate	327.525	10.5044	162	0.00226588	0.0017004	0.161596	0.0912192	0.0693653	0.1017	1.33256	0.414196
Analyte 208	221.182	10.529	282	9.15162e-05	0.000309464	2.60783	0.755212	0.157781	0.173939	0.295725	-1.75767
3-hydroxypyruvate	277.25	10.5331	150	0.0071687	0.0100167	0.141315	0.104064	0.00532397	0.0171746	0.715677	-0.48262
(-)-Dihydrocarveol	240.5	10.5838	155	0.0265334	0.0227743	0.152727	0.0347881	0.403887	0.300164	1.16506	0.220399
threonine 2	458.531	10.6256	146	0.00372248	0.00408443	2.34483	0.410648	0.738677	0.418895	0.911384	-0.133869
Isoleucine	962.475	10.6191	158	0.413422	0.298103	0.10977	0.0879552	0.0040101	0.0147496	1.38684	0.471802
threonine 2	477.636	10.634	164	0.00264972	0.00182876	2.26089	0.279654	0.253482	0.23247	1.44892	0.534977
proline	986.6	10.69	142	0.53581	0.391992	0.117909	0.0837544	0.00947218	0.0248524	1.36689	0.450898
(-)-Dihydrocarveol	293.733	10.7197	180	0.00109699	0.000506712	3.02679	1.209	0.0899348	0.121631	2.16492	1.11432
maleic acid	567.395	10.7312	129	0.0134887	0.0121213	1.53296	0.394793	0.61372	0.375055	1.11281	0.154204
Analyte 218	68.1538	10.7481	341	0.000589266	0.00101454	3.0197	1.15063	0.219271	0.21151	0.58082	-0.783836
2-amino-2-methylpropane-1,3-diol 1	88.85	10.7711	155	0.0038069	0.00544713	3.33418	0.0581356	0.389457	0.293443	0.698882	-0.516878
glycine 2	572.818	10.7973	370	0.00312887	0.00296152	1.92882	0.0238034	0.789757	0.437433	1.05651	0.0793029
glycine 2	931.5	10.8021	86	0.904811	1.03552	0.0784815	0.0397087	0.094802	0.126905	0.873776	-0.194664
succinic acid	695	10.9125	240	0.00371209	0.0045984	1.98651	0.840259	0.364012	0.284247	0.807257	-0.308899
succinic acid	946.75	10.9109	247	0.174935	0.180383	0.14371	0.0175645	0.830378	0.449408	0.969801	-0.0442389
succinic acid	798.167	10.9055	188	0.000280814	0.000562686	2.73132	0.703362	0.419546	0.307802	0.49906	-1.00272
Analyte 230	179.7	10.9529	306	0.00191032	0.00172546	0.445606	0.0560759	0.626655	0.381184	1.10714	0.146837
Analyte 231	205.806	11.1412	299	0.0456455	0.0167518	3.23551	0.70114	0.0377621	0.0664561	2.72482	1.44616
Norleucine 1	46.7949	10.9741	257	0.00492478	0.00552502	1.44959	0.425759	0.466088	0.331705	0.89136	-0.16592
beta-hydroxypyruvate	269.192	10.9797	260	0.000972352	0.000832561	2.38761	0.0600593	0.589658	0.367192	1.1679	0.223922
Norleucine 1	286.455	10.9908	117	0.00105065	0.00092266	2.61815	0.798005	0.908957	0.474253	1.13872	0.18741
D-Glyceric acid	126.667	11.0298	221	0.00387345	0.00402132	0.113304	0.0179456	0.715674	0.411867	0.963229	-0.0540492
Analyte 237	53.8919	11.0417	315	0.00365814	0.00295434	0.157931	0.0556721	0.227447	0.215198	1.23823	0.308275
D-Glyceric acid	715	11.0918	189	0.00404302	0.00397695	2.87769	0.401462	0.957784	0.48676	1.01661	0.0237701
Itaconic acid	457.225	11.1388	215	0.00796615	0.0121687	0.143333	0.12919	3.6734e-05	0.000556039	0.65464	-0.611226
uracil	719.325	11.2086	258	0.008846	0.00625254	0.132846	0.0997794	0.00761781	0.0214886	1.41478	0.500582
uracil	263.333	11.229	312	0.000436795	0.0002068	2.75792	1.45096	0.0580545	0.0895996	2.11216	1.07872
Itaconic acid	551.76	11.255	147	0.00583233	0.00830418	3.33637	0.0426068	0.635615	0.381912	0.702337	-0.509765
Analyte 1009	210.611	29.4093	204	0.00230522	0.000245505	2.98189	1.76317	0.00979658	0.0255333	9.38972	3.23108
Itaconic acid	367.615	11.3148	240	0.000280939	0.000270612	2.62282	0.314793	0.920892	0.476875	1.03816	0.0540264
fumaric acid	378.406	11.3315	230	0.000541083	0.000534646	2.28151	0.67418	0.96503	0.488799	1.01204	0.0172664
Analyte 255	288.536	11.3489	271	0.000299024	0.000237422	2.35512	0.260725	0.470675	0.332963	1.25946	0.332808
fumaric acid	971.775	11.3845	245	0.105369	0.0697591	0.151466	0.107419	0.0179444	0.0394536	1.51047	0.594996
2,3-Dimethylsuccinic acid	564.242	11.3909	240	0.000591351	0.000610872	2.50755	0.346232	0.91057	0.474253	0.968045	-0.0468545
phosphomycin	43.8649	11.4676	359	0.00174517	0.00167195	1.85017	0.0153955	0.831308	0.449408	1.0438	0.0618395
phosphomycin	316.538	11.4965	340	0.072073	0.0351441	3.96103	2.50964	0.112314	0.142587	2.05078	1.03617
serine 1	915.875	11.5009	204	0.388923	0.312743	0.0883935	0.058553	0.0268246	0.0507551	1.24359	0.314506
Pyrrole-2-Carboxylic Acid	375.231	11.507	241	0.385219	0.267947	1.85252	0.611345	0.0214651	0.0443759	1.43767	0.523733
Pelargonic acid	886.103	11.5423	215	0.00651554	0.00718194	1.4751	0.432249	0.506722	0.345624	0.907212	-0.140489
Analyte 265	145.051	11.5689	165	0.00173999	0.00190877	1.37456	0.341391	0.623927	0.380112	0.911577	-0.133563
cycloleucine 1	618.375	11.5895	156	0.0126858	0.0141453	0.152172	0.0104899	0.557824	0.358887	0.896819	-0.157111
Analyte 101	0	8.38761	267	0.000772424	1.65378e-09	2.64416	1.96321	0.00896518	0.0240022	467067	18.8333
3-Methylamino-1,2-propanediol 2	147.325	11.6469	151	0.0050566	0.00510674	0.161893	0.00914558	0.95211	0.485377	0.990181	-0.0142354
3-Hydroxynorvaline 2	265.217	11.6591	159	0.000530023	0.00114513	3.01461	1.87343	0.13163	0.156983	0.462852	-1.11138
3-Cyanoalanine	449.865	11.6681	141	0.00189775	0.0014909	1.84745	0.0512218	0.340685	0.271967	1.27289	0.348105
Geraniol	233.692	11.7035	164	0.00261621	0.00238555	1.38249	0.390065	0.541682	0.354126	1.09669	0.13316
Tartronic acid	545.925	11.7128	147	0.0173133	0.0222205	0.0973773	0.0678214	0.0165374	0.0370178	0.779157	-0.360014
Tartronic acid	352.333	11.7221	89	0.00314251	0.00319057	1.40016	0.384999	0.912047	0.474253	0.984936	-0.0218977
Analyte 276	217.5	11.7389	143	0.000167846	0.000353628	2.66032	0.0546291	0.379515	0.290587	0.47464	-1.0751
Citraconic acid 1	71.2571	11.751	152	0.000735592	0.00105114	2.37318	0.778555	0.140718	0.163848	0.699802	-0.514981
3-Methylamino-1,2-propanediol 2	334.625	11.8279	240	0.00376137	0.00314793	0.0694182	0.0478393	0.0163579	0.0370178	1.19487	0.256854
L-Allothreonine 1	965.875	11.8392	219	0.168987	0.126867	0.119553	0.0752991	0.0260586	0.0502256	1.33201	0.4136
Tartronic acid	750.474	11.8715	267	0.00051245	0.000339879	1.66436	0.110658	0.0601766	0.0909463	1.50774	0.592389
N-Acetyl-beta-alanine 2	175.364	11.9095	102	0.000261936	0.000816581	2.81951	0.809677	0.165117	0.179593	0.320772	-1.64038
resorcinol	373.4	11.9263	239	0.00130751	0.00346532	0.348978	0.312829	1.8782e-05	0.000332919	0.377314	-1.40616
thymine	267.225	11.9569	113	0.00328773	0.00434724	0.195958	0.091478	0.0830649	0.114705	0.756279	-0.403009
Glutaric Acid	222.825	12.006	191	0.00117714	0.00133893	0.19829	0.0386413	0.470703	0.332963	0.87916	-0.185803
Analyte 1029	0	31.9228	204	9.96538e-05	0.00261127	2.9675	1.6978	0.0459784	0.0760303	0.0381629	-4.71168
Analyte 288	58.5641	12.0416	282	0.00277535	0.00325782	1.39107	0.413839	0.290563	0.249	0.851905	-0.231236
DL-Anabasine 1	504.265	12.0567	239	0.00107954	0.000647405	2.58722	1.16504	0.104253	0.134524	1.66749	0.737681
cuminic alcohol	91.1282	12.0829	100	0.00253519	0.00340944	1.39514	0.456857	0.141912	0.164752	0.74358	-0.427441
Analyte 252	266.438	11.2849	100	0.000152542	0.00100274	2.97476	1.94523	0.00799681	0.0218557	0.152124	-2.71668
Glutaric Acid	917.4	12.1045	147	0.0191846	0.0144275	0.218861	0.049264	0.285979	0.247907	1.32973	0.411129
1,2-Cyclohexanedione 3	78.6429	12.1118	85	0.0012333	0.00176532	2.85201	0.804927	0.265075	0.23656	0.698629	-0.517402
Analyte 293	137.357	12.0915	154	0.000656533	0.00022308	2.92492	1.53271	0.0319802	0.058425	2.94304	1.5573
Analyte 297	143.2	12.1536	156	0.00108444	0.00108482	3.10633	0.0139041	0.999534	0.49606	0.999645	-0.000512414
Analyte 298	117.895	12.16	373	0.00169661	0.00164124	1.84714	0.011501	0.867402	0.460694	1.03373	0.0478642
Analyte 296	160.148	12.1351	174	0.000373351	0.000775097	2.65642	1.50477	0.0232748	0.046598	0.481683	-1.05384
DL-Anabasine 1	337.3	12.1976	270	0.00296811	0.00218483	0.138514	0.0934398	0.0145489	0.0338807	1.35851	0.442023
Analyte 301	104.769	12.2317	211	0.00133029	0.00125495	1.3103	0.325714	0.750792	0.42292	1.06003	0.0841065
Analyte 31	0	6.9126	156	0.000576546	1.65378e-09	2.58595	1.922	0.010265	0.0262329	348624	18.4113
2-Methylglutaric Acid	293.275	12.2697	172	0.00425654	0.00281272	0.177438	0.135604	0.00850705	0.0230898	1.51332	0.597715
Analyte 307	151.615	12.2851	142	0.00079548	0.001026	2.70716	1.4921	0.682829	0.403314	0.775324	-0.367128
beta-Alanine 2	447.795	12.3213	174	0.00136734	0.00134889	1.32172	0.355671	0.933779	0.480388	1.01367	0.0195925
N-Ethylglycine 1	235.59	12.325	218	0.00281894	0.00183144	0.129372	0.122264	0.000226742	0.00200685	1.5392	0.622177
aspartic acid 2	196.862	12.3519	211	0.000581639	0.000433258	2.64203	0.745824	0.376358	0.289861	1.34248	0.424897
hydrocinnamic acid	394.2	12.3431	104	0.000454594	0.000180819	2.72025	0.797537	0.235988	0.221058	2.51408	1.33003
aspartic acid 2	598.27	12.3651	245	0.000770531	0.000728129	1.31231	0.222442	0.817471	0.446797	1.05823	0.081658
3-hydroxy-L-proline 1	293.056	12.3851	258	0.000883153	0.000646725	2.09609	0.41772	0.193126	0.193656	1.36558	0.449513
beta-Alanine 2	975.3	12.4045	248	0.0499671	0.0454	0.134944	0.006536	0.549552	0.355075	1.1006	0.138285
beta-Alanine 2	405.919	12.4459	155	0.00169477	0.00147016	1.84702	0.0411762	0.430267	0.312427	1.15279	0.205125
Analyte 35	0	7.02343	114	0.000442565	0.00114787	2.54785	1.94754	0.00459969	0.0154722	0.385553	-1.375
Erythrose 2	507.385	12.4424	201	0.0014856	0.00144939	1.32721	0.322956	0.908771	0.474253	1.02499	0.0356053
2-aminophenol 1	221.15	12.5012	357	0.00724547	0.00354943	0.339318	0.197819	0.0487801	0.0791938	2.0413	1.02949
Analyte 321	88.2105	12.5545	94	0.00863008	0.00794214	1.49601	0.401698	0.72775	0.415693	1.08662	0.119846
N-Acetyl-L-leucine 2	47.4571	12.5838	243	0.000577422	0.000499077	2.03206	0.368953	0.534972	0.352668	1.15698	0.210361
N-Acetyl-L-leucine 2	314.444	12.6438	156	0.00167748	0.0022023	0.213513	0.0653257	0.18835	0.191542	0.761696	-0.392712
L-homoserine 1	480.1	12.663	114	0.00251192	0.0022905	0.150259	0.0259469	0.531331	0.352524	1.09667	0.133128
L-homoserine 1	683.471	12.6661	218	0.000259929	0.000687198	2.92472	1.50341	0.118867	0.147574	0.378244	-1.40261
L-homoserine 1	355.273	12.7104	158	0.0012322	0.00262165	3.13338	1.62001	0.0838862	0.115434	0.470007	-1.08925
L-Threose 2	528.25	12.7219	350	0.0229491	0.0196561	0.159066	0.0576491	0.346787	0.275252	1.16753	0.223462
5-Methylresorcinol	365.275	12.7634	252	0.0213031	0.0166868	0.100598	0.0707568	0.0115395	0.0282078	1.27665	0.352359
Analyte 332	64.8462	12.7759	128	0.000867275	0.00132214	3.09649	1.53908	0.543532	0.354159	0.655964	-0.608311
Capric Acid	614.1	12.8031	154	0.011763	0.010688	0.0775412	0.0305906	0.229453	0.216037	1.10059	0.138273
Capric Acid	774.714	12.8115	143	0.00113994	0.000825879	3.10864	0.80041	0.52778	0.352524	1.38027	0.464953
3-Aminoisobutyric acid 1	676.075	12.8387	190	0.00210245	0.00173809	0.212272	0.0462507	0.307537	0.256428	1.20963	0.274568
N-Methyl-L-glutamic acid 3	714.974	12.8749	98	0.00458906	0.00476636	0.114444	0.000271852	0.751148	0.42292	0.962802	-0.0546891
Analyte 353	54.3182	13.1587	128	1.80062e-09	0.00995599	3.46296	3.98694	2.74575e-07	1.8e-05	1.80858e-07	-22.3986
Analyte 41	19.9375	7.1725	127	0.000950386	0.000169998	2.83808	1.59601	0.0477954	0.0783764	5.59057	2.48299
Aminomalonic acid	912.425	12.9194	218	0.0508499	0.0543041	0.0923023	0.0260974	0.565513	0.359552	0.936393	-0.0948138
Aminomalonic acid	411.865	12.9258	232	0.00194962	0.00264976	0.103688	0.0803246	0.00237521	0.0106225	0.735775	-0.442664
Citramalic acid	172.079	12.9398	281	0.000809411	0.00102626	1.76717	0.050072	0.239821	0.22313	0.788699	-0.342453
Aminomalonic acid	420.05	12.9904	155	0.161397	0.103602	0.154474	0.127739	0.00170059	0.00826275	1.55786	0.639564
Analyte 347	110.9	13.022	234	0.00220134	0.00249805	0.12767	0.0409461	0.348558	0.275458	0.881226	-0.182416
Analyte 348	254.231	13.063	160	0.0101658	0.00410632	0.263543	0.224057	0.00477712	0.0159329	2.47565	1.30781
Maleamate 3	367.865	13.0676	256	0.00144376	0.00188863	2.2085	0.429618	0.277705	0.245603	0.764446	-0.387513
Analyte 350	95.3421	13.1193	195	0.00146772	0.00181988	1.84328	0.776908	0.295831	0.251995	0.806495	-0.310262
L-Malic acid	988.55	13.1517	147	0.791736	0.640747	0.127744	0.0556062	0.110357	0.140556	1.23565	0.305265
Analyte 411	23.0625	14.2659	217	0.0038148	1.65378e-09	3.18163	2.98147	0.000473923	0.0032158	2.30672e+06	21.1374
5,6-dihydrouracil 1	373.629	13.1889	243	0.00184652	0.00135131	2.48965	1.5235	0.291036	0.249	1.36647	0.450451
nicotinamide	975.7	13.2061	179	0.658784	0.532174	0.0962631	0.0602456	0.0266431	0.0506552	1.23791	0.307907
Analyte 358	26.1081	13.2393	85	0.0066268	0.00771968	2.04117	0.840973	0.503949	0.344788	0.858429	-0.22023
Threitol	207.243	13.2509	305	0.0021974	0.00181863	1.87128	0.0478698	0.389325	0.293443	1.20827	0.272942
5,6-dihydrouracil 1	208.118	13.2812	171	0.00065499	0.000367324	2.96398	0.446918	0.313146	0.25891	1.78314	0.83442
Threitol	580	13.3109	217	0.000742428	0.000902701	2.5584	1.02084	0.593437	0.368379	0.822451	-0.281998
MALONAMIDE 1	109.5	13.341	199	0.00694857	0.0071942	0.157581	0.00976888	0.831023	0.449408	0.965856	-0.0501196
asparagine 4	935.8	13.369	128	0.0203298	0.0210064	0.108793	0.0170872	0.797583	0.439015	0.967791	-0.0472322
adipic acid	561.179	13.3878	111	0.00454927	0.00447586	1.43564	0.388734	0.932533	0.480388	1.0164	0.0234672
Analyte 366	22.975	13.4039	217	0.00608084	0.00555118	0.148063	0.0115128	0.562485	0.358887	1.09541	0.131475
N-Acetyl-L-leucine 1	763.55	13.4386	186	0.00326679	0.00237526	0.150755	0.084817	0.0700068	0.1017	1.37534	0.459785
aspartic acid 1	259.385	13.4733	188	0.000614421	0.00131646	3.0948	1.55012	0.138108	0.161767	0.466723	-1.09936
Analyte 369	98.3333	13.4797	217	0.00360328	0.00268259	1.39612	0.30149	0.129053	0.155425	1.34321	0.425682
methionine 1	810.385	13.5576	176	0.0992355	0.0602557	1.73832	0.605647	0.00325642	0.013129	1.64691	0.71976
aspartic acid 1	972.6	13.5828	232	0.505715	0.384533	0.107334	0.0710531	0.0195544	0.0415991	1.31514	0.395217
ornithine 3	242.727	13.5842	305	0.00126888	0.00108867	2.84964	0.349777	0.86348	0.460475	1.16553	0.220989
oxoproline	851.9	13.6252	258	0.423476	0.329629	0.0971761	0.0702619	0.0109821	0.027666	1.28471	0.361438
Analyte 376	45.2	13.6347	336	0.000178031	0.00053818	2.81794	1.12114	0.136108	0.160861	0.330802	-1.59596
Analyte 45	91.3636	7.27152	93	0.0154301	0.000593625	3.38446	1.57922	0.0297143	0.0546464	25.9931	4.70005
Threitol	156.133	13.6578	299	0.00409287	0.00307549	2.85572	0.329003	0.412694	0.304727	1.3308	0.412295
4-aminobutyric acid 1	548.225	13.7171	174	0.0466419	0.0265691	0.170347	0.155727	0.000427333	0.00308954	1.75549	0.811878
glutamine 3	247.176	13.7683	167	0.000726916	0.000723041	2.98554	0.346643	0.990917	0.494904	1.00536	0.00771073
Analyte 64	86.4545	7.53886	98	1.80062e-09	0.00152003	3.02364	3.14232	3.63297e-05	0.000556039	1.1846e-06	-19.6872
Analyte 390	0	13.8349	245	0.0477285	0.0273528	0.156571	0.158949	9.87942e-05	0.00114357	1.74492	0.803162
Analyte 711	88.3	19.9151	117	0.00663039	0.00214564	2.36449	1.41417	0.00712732	0.0204746	3.09017	1.62769
Analyte 394	291.741	13.854	241	0.000666035	0.000631826	2.69337	0.0230228	0.872434	0.461318	1.05414	0.0760713
Analyte 724	93.2333	20.18	169	0.000538495	0.00105278	2.55687	1.18141	0.025236	0.0494123	0.511497	-0.967204
phenylalanine 2	723.333	13.9656	120	0.014268	0.00980224	1.53062	0.494601	0.159728	0.175578	1.45558	0.541597
L-cysteine	822.679	13.9861	91	0.00687403	0.00532251	3.28699	0.348601	0.546871	0.354573	1.2915	0.369049
creatine	852.65	13.981	115	0.142572	0.0916062	0.164482	0.129469	0.0042387	0.0151653	1.55636	0.638174
Threonic acid	946.9	14.0102	292	0.0222713	0.0238189	0.145121	0.0291283	0.632057	0.381912	0.935029	-0.0969175
2-hydroxy-3-isopropylbutanedioic acid	113.594	14.0579	240	0.0006126	0.000721458	2.52788	0.366364	0.600594	0.371066	0.849113	-0.235971
Maleamate 1	395.448	14.0927	244	0.00050358	0.00056739	2.48402	0.362538	0.694155	0.40714	0.887538	-0.17212
Analyte 403	128.2	14.1018	89	0.0449044	0.0382897	0.271823	0.0582718	0.591339	0.367657	1.17276	0.229903
Analyte 404	82.3704	14.138	299	0.000997098	0.000474942	2.83351	0.487975	0.0797234	0.110869	2.09941	1.06998
MALONAMIDE 2	276.865	14.15	330	0.000635668	0.000506923	1.70357	0.0593845	0.297098	0.251995	1.25397	0.326507
2-hydroxy-3-isopropylbutanedioic acid	306.325	14.2028	129	0.0151496	0.012275	0.380037	0.0484085	0.586385	0.366313	1.23418	0.303558
(2R,3S)-2-hydroxy-3-isopropylbutanedioic acid	507.222	14.2177	185	0.00166738	0.000791658	1.3279	0.558974	0.000110345	0.00116373	2.10618	1.07463
asparagine 5	319.825	14.2325	299	0.0232835	0.0101706	0.253532	0.217391	0.0227329	0.0461173	2.2893	1.19491
Analyte 410	5.85	14.2568	204	0.00388749	0.00238921	0.199077	0.148157	0.0038594	0.0146033	1.62711	0.702309
Analyte 737	86.3333	20.4876	304	1.80062e-09	0.000557195	2.67331	2.22107	0.00635921	0.01896	3.23158e-06	-18.2393
alpha-ketoglutaric acid	171.95	14.3076	142	0.0015755	0.00188658	0.12376	0.0389014	0.194531	0.193822	0.83511	-0.259962
2-hydroxy-3-isopropylbutanedioic acid	339.75	14.3368	171	0.0013468	0.00141436	2.17647	0.386727	0.872802	0.461318	0.952229	-0.0706193
Analyte 415	0	14.3677	217	0.00416228	0.00293963	0.247861	0.0562273	0.101755	0.131732	1.41592	0.501741
N(epsilon)-Trimethyllysine	286.769	14.4132	227	0.0261564	0.0282328	0.326105	0.0330579	0.779985	0.434187	0.926454	-0.110209
Analyte 418	0	14.4425	217	0.0074015	0.00311264	2.0022	0.960703	0.0228668	0.046151	2.37789	1.24968
4-aminophenol 2	322.455	14.5056	254	0.000879317	0.000462329	2.74854	0.442619	0.460448	0.328881	1.90193	0.927463
D-erythronolactone 2	459.2	14.5115	217	1.80062e-09	0.000321346	1.40273	0.384302	0.330565	0.266523	5.60338e-06	-17.4453
Phenylphosphoric acid	500.425	14.52	211	0.201318	0.178307	0.111694	0.0299784	0.346898	0.275252	1.12905	0.175108
beta-Glutamic acid 1	539.25	14.5309	188	0.067043	0.0539741	0.139651	0.043512	0.193872	0.193656	1.24213	0.31282
Digitoxose 2	253.444	14.5501	244	0.00210252	0.00247272	2.76457	0.424438	0.604109	0.37207	0.850285	-0.233982
pimelic acid	241.125	14.5693	156	0.0240078	0.0229991	0.0876656	0.00907699	0.654946	0.391732	1.04386	0.0619301
asparagine 2	230.429	14.5789	174	0.000892022	0.00225602	3.13507	1.23519	0.187285	0.190952	0.395397	-1.33863
Digitoxose 2	552.25	14.5959	204	0.0170364	0.00713685	0.25348	0.230658	0.00189498	0.00898539	2.3871	1.25526
hexadecane	299.441	14.6132	113	0.0387565	0.0302897	2.27327	0.968014	0.18578	0.190405	1.27953	0.355609
Analyte 429	0	14.6242	217	0.048126	0.0238523	1.63329	0.256976	0.0234435	0.046598	2.01767	1.01269
D-erythronolactone 2	285.088	14.6411	258	0.00125177	0.00115771	1.79997	0.687966	0.737111	0.418895	1.08125	0.112694
beta-Glutamic acid 1	826.275	14.6594	232	0.0110276	0.00678208	0.225266	0.102884	0.120256	0.147899	1.62598	0.701313
Digitoxose 2	56.9487	14.6722	204	0.00536503	0.00233871	1.44904	0.608185	0.00165379	0.0081358	2.29401	1.19787
ornithine	537.55	14.6892	142	0.00871235	0.0047131	0.211745	0.15288	0.0254043	0.0494956	1.84854	0.886384
Analyte 435	175.419	14.7039	194	0.00293569	0.000991364	2.23979	0.621436	0.00155185	0.00783007	2.96126	1.56621
glutamic acid	332.862	14.7319	257	0.00119865	0.000682619	2.58782	0.466706	0.10174	0.131732	1.75596	0.81226
glutamic acid	974.05	14.7376	246	0.161512	0.108703	0.179824	0.0984675	0.0940882	0.12638	1.48581	0.571247
asparagine 3	155.667	14.7457	244	0.00192884	0.00202062	0.104146	0.0150753	0.668228	0.397262	0.954577	-0.0670669
Analyte 439	27.1154	14.7663	231	0.00561882	0.00484194	3.08254	0.798037	0.770333	0.430641	1.16045	0.214682
Analyte 440	17.8182	14.7894	319	0.00103589	0.00072792	2.36045	0.0488725	0.36616	0.284998	1.42308	0.509018
phenylalanine 1	969.775	14.8436	218	0.149982	0.112407	0.110318	0.0713115	0.0285729	0.0534045	1.33428	0.416056
5-Aminovaleric acid 1	694.846	14.8529	174	0.00980793	0.0075701	0.21688	0.0791337	0.299562	0.25316	1.29561	0.373635
tartaric acid	334.378	14.8655	87	0.00962601	0.00973687	1.50848	0.420113	0.933171	0.480388	0.988615	-0.0165196
asparagine 3	270.138	14.8782	98	0.00722538	0.00470447	2.6994	0.74399	0.352934	0.277801	1.53585	0.619041
Analyte 446	130.975	14.8936	217	0.0033531	0.00186082	0.197926	0.175502	0.000654976	0.00422577	1.80194	0.849553
2,4-diaminobutyric acid 5	181.641	14.9055	142	0.00115386	0.00104738	1.30726	0.37562	0.671835	0.398804	1.10166	0.139682
tartaric acid	474.966	14.9197	189	0.000591285	0.000653443	2.80557	0.349054	0.791374	0.437433	0.904876	-0.144208
Analyte 740	86.3611	20.5566	91	0.00827688	0.00177253	2.66717	1.86084	0.0191849	0.0413577	4.66952	2.22327
creatine degr	632.205	14.987	189	0.0045825	0.00511768	0.148985	0.0318008	0.513138	0.348791	0.895425	-0.159356
Cytosin	384.5	14.9972	326	0.00530279	0.00248533	0.230819	0.209147	0.00677761	0.0199059	2.13364	1.09331
4-hydroxyphenylacetic acid	370.35	15.004	177	0.00214272	0.000994036	2.977	0.480462	0.150973	0.170248	2.15558	1.10807
Analyte 453	184.133	15.0424	191	0.00178585	0.000411882	2.79615	0.530157	0.181548	0.188522	4.33584	2.11631
Analyte 75	9.18182	7.7897	317	0.000375234	0.00129776	2.94483	1.60594	0.0143204	0.0335471	0.28914	-1.79016
Analyte 455	86.225	15.0505	211	0.0321066	0.0375078	0.094117	0.0445752	0.0932895	0.125736	0.855999	-0.224319
Lyxose 1	607.125	15.0721	204	0.0216094	0.0174866	0.409649	0.0323758	0.543093	0.354159	1.23577	0.30541
xylose 2	849.9	15.1273	217	0.00824386	0.00595334	0.302299	0.1426	0.423154	0.309547	1.38475	0.469621
lauric acid	882.875	15.1476	132	0.00511659	0.00460227	0.108223	0.0223012	0.333789	0.268093	1.11175	0.152837
N-acetyl-L-aspartic acid 1	375.263	15.1611	243	0.000771927	0.000954819	2.94774	0.73	0.644929	0.386917	0.808453	-0.306763
pyrophosphate 3	937.65	15.1771	451	0.0381395	0.0319657	0.118248	0.0428502	0.181376	0.188522	1.19314	0.254761
N-(3-aminopropyl)-morpholine 1	409.286	15.186	86	0.00386449	0.00868814	2.71123	0.610279	0.0457109	0.075907	0.4448	-1.16877
Analyte 816	140.15	22.1175	204	0.000486495	0.00347435	3.23974	2.51822	0.00152952	0.00783007	0.140025	-2.83625
Lyxose 1	564.718	15.1825	217	0.00510167	0.00449131	1.44658	0.459572	0.703365	0.41054	1.1359	0.183834
5-Aminovaleric acid 2	245.333	15.2379	228	0.000376463	0.000482632	2.71896	0.378855	0.491371	0.341037	0.780021	-0.358416
Analyte 467	229.143	15.2466	128	0.00175277	0.00154325	1.33593	0.344813	0.530253	0.352524	1.13577	0.18367
Analyte 468	158.6	15.2634	156	0.00118576	0.000809452	2.78197	0.802662	0.244683	0.226581	1.46489	0.550793
taurine	243.425	15.2767	342	0.00254419	0.00181952	0.124902	0.104506	0.000552555	0.00368581	1.39828	0.483651
1,2-Cyclohexanedione 4	240.389	15.2997	204	0.00136751	0.00131259	2.96379	0.350342	0.914122	0.474619	1.04184	0.0591269
asparagine 1	500.688	15.3123	116	0.0101665	0.00629835	2.75716	0.10721	0.282215	0.245928	1.61414	0.69077
taurine	930.275	15.3222	326	0.122137	0.0691469	0.322088	0.145911	0.19634	0.194538	1.76634	0.820766
Ribonic acid, gamma-lactone	354.611	15.3723	330	0.00145466	0.00132794	2.4396	1.39414	0.783357	0.435448	1.09542	0.131486
ribose	937.125	15.3798	103	0.4243	0.150193	0.300199	0.280397	0.000323948	0.00254985	2.82503	1.49826
Ribonic acid, gamma-lactone	638.795	15.4472	109	0.00904941	0.00496818	0.230181	0.151284	0.0379591	0.0664561	1.82147	0.865106
N-Methyl-L-glutamic acid 1	224.083	15.4776	243	0.000942938	0.00145389	3.10762	1.53377	0.536836	0.352732	0.648561	-0.624685
Ribonic acid, gamma-lactone	509.606	15.5023	205	0.00443143	0.00197591	1.42001	0.561633	0.00927523	0.024499	2.24273	1.16526
Ribonic acid, gamma-lactone	378.55	15.5132	306	0.00141933	0.000626278	1.32918	0.0655667	0.00789327	0.0218557	2.2663	1.18034
Methyl jasmonate 3	244.657	15.5445	180	0.00069843	0.00094595	1.75249	0.093289	0.179276	0.187648	0.738337	-0.437648
Analyte 482	129.429	15.5564	174	0.000704868	0.000684461	2.32917	0.00947492	0.923673	0.477687	1.02982	0.0423861
dihydrocoumarin 1	303.645	15.5767	217	0.000172596	9.74354e-05	2.32854	0.498278	0.281095	0.245839	1.77139	0.824879
Ribonic acid, gamma-lactone	380.406	15.5818	128	0.00101346	0.000536512	2.35451	0.159912	0.0367012	0.0650652	1.88898	0.917605
glutamine 2	199.036	15.6322	173	0.00228429	0.00104612	2.45468	0.111021	0.192566	0.193656	2.18357	1.12669
Acetol 4	138.118	15.6426	97	0.00384098	0.00328919	1.96021	0.0375819	0.511195	0.348071	1.16776	0.22374
phthalic acid	256.575	15.6499	241	0.00843219	0.00410399	0.247406	0.201118	0.00421836	0.0151653	2.05463	1.03888
phthalic acid	303.333	15.6648	183	0.00180621	0.00139049	2.19534	0.314153	0.393224	0.294775	1.29897	0.37737
Levoglucosan	330.914	15.6924	257	0.00373411	0.00366767	2.33488	0.380669	0.951303	0.485377	1.01812	0.0259019
D-Arabitol	919.9	15.7061	217	0.0221579	0.0189622	0.126751	0.0469217	0.258675	0.234032	1.16853	0.224698
3,6-Anhydro-D-galactose 1	398.225	15.6976	319	0.00237318	0.0024923	0.416966	0.104498	0.79633	0.43894	0.952207	-0.0706529
5-Aminovaleric acid 3	305.175	15.7291	85	0.00768964	0.00829678	0.133953	0.0371509	0.386452	0.293443	0.926822	-0.109636
Analyte 496	163.95	15.8301	154	0.266053	0.238683	0.0532099	0.0291021	0.0544007	0.0856395	1.11467	0.156617
alpha-Aminoadipic acid	655.062	15.8339	260	0.00649713	0.00316567	1.98303	0.643211	0.147936	0.167786	2.05237	1.03729
D-Arabitol	929.325	15.87	217	0.0236722	0.0164113	0.217493	0.0794588	0.0698932	0.1017	1.44243	0.528504
D-Arabitol	382.75	15.8976	241	0.000425669	0.00102367	2.8841	0.801911	0.255312	0.232594	0.415824	-1.26595
beta-Glycerophosphoric acid	930.125	15.9138	243	0.0589961	0.0784444	0.113019	0.0854273	0.00781968	0.0218263	0.752075	-0.411051
D-Arabitol	756.1	15.9264	305	0.03661	0.0172717	0.245572	0.201807	0.00450416	0.0154722	2.11965	1.08383
Analyte 84	0	7.96204	166	0.000207864	0.000908353	2.83755	2.2297	0.0153913	0.0355988	0.228836	-2.12761
Aconitic Acid	335.833	16.008	392	0.000486299	0.000854306	2.67831	0.817432	0.138564	0.16182	0.569233	-0.812909
Tetradecanoic acid, methyl ester	917.95	16.018	143	1.27394	1.39057	0.663252	0.18969	0.452677	0.325695	0.916128	-0.126379
Diglycerol 2	373.421	16.0514	205	0.00293257	0.0029434	1.39061	0.363825	0.985243	0.494107	0.996321	-0.00531728
flavin adenine degrad product	222.5	16.0677	191	0.0123243	0.00847197	2.09833	0.106901	0.154609	0.171886	1.45472	0.540738
Lyxonic acid, 1,4-lactone	538.857	16.0805	117	0.0033248	0.00210562	3.33495	0.462017	0.407053	0.301127	1.57901	0.65902
putrescine 2	772.8	16.1072	174	0.00569998	0.00531976	0.224958	0.0585577	0.844734	0.453673	1.07147	0.0995955
Diglycerol 2	657.875	16.1244	217	0.0247778	0.0190506	0.179154	0.0571933	0.182309	0.188674	1.30063	0.379213
Orotic acid	176.611	16.1321	218	0.00634338	0.00456412	3.43652	0.460278	0.515997	0.34918	1.38984	0.474915
Diglycerol 1	588.675	16.1807	205	0.00819671	0.00816704	0.093697	0.00564952	0.969385	0.490373	1.00363	0.00523048
3,6-Anhydro-D-galactose 3	603.556	16.2253	231	0.00154892	0.00185184	2.20062	0.462079	0.630146	0.381912	0.836425	-0.257691
ornithine 2	874.025	16.2526	174	0.0365161	0.0249462	0.130993	0.104885	0.00367409	0.0143166	1.46379	0.549709
D-(glycerol 1-phosphate)	593.706	16.3199	266	0.00176928	0.00279794	3.11611	0.826704	0.550351	0.355075	0.632352	-0.6612
D-(glycerol 1-phosphate)	915.575	16.3219	299	0.570433	0.708699	0.0753158	0.0638059	0.0011946	0.00681372	0.804902	-0.313115
D-(glycerol 1-phosphate)	367.056	16.3312	266	0.00761362	0.00607589	1.50094	0.465709	0.182653	0.188674	1.25309	0.325487
Glucose-1-phosphate	695.45	16.3877	217	0.125382	0.114345	0.132482	0.0177067	0.484365	0.337392	1.09653	0.132941
Glucose-1-phosphate	173.964	16.4176	112	0.00469095	0.0048266	3.35009	0.00894389	0.942341	0.4829	0.971895	-0.0411276
Analyte 917	543.516	24.7981	358	0.000220213	0.000419338	2.53686	1.41645	0.0454266	0.075907	0.525145	-0.929213
glutamine 1	802.553	16.4696	245	0.00384107	0.00933685	0.340833	0.205094	0.0456003	0.075907	0.411388	-1.28143
Diglycerol 1	502.59	16.5035	292	0.00272438	0.00190534	1.37553	0.458817	0.100745	0.131732	1.42986	0.515876
O-Phosphorylethanolamine	960.625	16.5514	174	0.129944	0.191112	0.131099	0.109805	0.00288717	0.012218	0.679939	-0.556523
O-Phosphorylethanolamine	492.025	16.5681	297	0.00225024	0.00230537	0.114206	0.000995353	0.818532	0.446797	0.976087	-0.034919
O-Phosphorylethanolamine	517.812	16.5724	158	0.00134786	1.89081e-06	2.53257	1.31166	0.0654437	0.0970402	712.85	9.47746
Analyte 956	206.517	26.2997	169	0.000558575	0.00107525	2.56026	1.17457	0.0331396	0.0595543	0.519484	-0.944848
3,6-Anhydro-D-galactose 4	493.87	16.6218	231	0.00050788	0.000453509	2.84658	0.916964	0.848758	0.453854	1.11989	0.163356
2-Deoxy-D-galactose 1	354.893	16.6565	226	0.000564983	0.000248415	2.41002	0.476058	0.0844005	0.115737	2.27435	1.18545
terephthalic acid	605.897	16.6833	295	0.000632569	0.000271431	2.72612	0.494904	0.0404968	0.0694711	2.3305	1.22064
2-Deoxy-D-galactose 2	450.2	16.7173	89	0.00605627	0.0034446	0.171343	0.153497	0.00181215	0.00869743	1.75819	0.814094
O-phosphonothreonine 3	140.378	16.7311	293	0.00141168	0.000913198	1.30934	0.457211	0.013258	0.0314325	1.54586	0.62841
Analyte 545	52.175	16.7647	174	0.00614376	0.00454318	0.126805	0.0856727	0.0259706	0.0502256	1.3523	0.435419
shikimic acid	556.077	16.7824	316	0.010347	0.00673393	0.154617	0.12041	0.00726833	0.0207284	1.53655	0.619692
shikimic acid	416.441	16.7911	145	0.00286748	0.00134925	1.8959	0.921785	0.00510634	0.0166086	2.12524	1.08763
isocitric acid 2	120.2	16.8312	231	0.00316217	0.00204119	0.200442	0.115324	0.0244344	0.0480819	1.54918	0.631507
hypoxanthine 1	939.775	16.8587	265	0.219694	0.118094	0.165998	0.180092	3.26366e-06	0.000116973	1.86033	0.895557
citric acid	850.359	16.9181	273	0.0196622	0.00978833	0.191318	0.194461	0.000157727	0.00151402	2.00874	1.00629
ornithine 1	985.25	16.9254	142	0.27121	0.18076	0.160409	0.108519	0.0215363	0.0443759	1.50038	0.585332
alpha-D-glucosamine 1-phosphate	448.5	17.0008	156	0.00602828	0.003836	3.02778	0.728567	0.53846	0.353193	1.5715	0.652143
alpha-D-glucosamine 1-phosphate	576.818	16.9886	437	7.50251e-05	1.65378e-09	1.26173	0.391465	0.330564	0.266523	45365.9	15.4693
Analyte 564	0	17.048	204	0.0320813	0.0282933	0.0632729	0.0340311	0.0705733	0.102113	1.13389	0.181275
Dehydroascorbic Acid 1	568.65	17.1747	316	0.0128613	0.0103883	0.122099	0.0527729	0.154143	0.171853	1.23805	0.308068
Tagatose 1	556.727	17.1857	161	0.000483891	0.00192473	2.8481	1.2342	0.171645	0.183307	0.251407	-1.9919
Dehydroascorbic Acid 1	962.125	17.2356	173	0.215059	0.165783	0.125932	0.0728938	0.0603136	0.0909463	1.29723	0.375439
beta-Mannosylglycerate 2	924.308	17.2785	218	0.00164061	1.65378e-09	2.35765	1.28033	0.104912	0.134932	992038	19.92
1,5-Anhydroglucitol	643.6	17.1616	217	0.018361	0.000320098	2.90274	1.04216	0.152833	0.171016	57.3607	5.84199
2,6-Diaminopimelic acid 2	353.475	17.3185	174	0.13538	0.0832384	0.150467	0.143025	5.85041e-05	0.000767494	1.62641	0.701692
Methyl-beta-D-galactopyranoside	326.938	17.3281	225	0.000877135	0.00105218	2.12577	1.12637	0.53686	0.352732	0.833637	-0.262509
beta-Mannosylglycerate 2	638.611	17.3756	217	0.0122618	0.00879927	3.44457	1.70464	0.677395	0.400894	1.3935	0.478711
fructose 1	455.7	17.3845	260	8.83461e-05	0.000124529	2.04774	0.326353	0.777898	0.43389	0.709443	-0.495242
O-phosphonothreonine 4	237.389	17.4264	211	0.00170751	0.00154689	1.85129	0.70122	0.606923	0.372637	1.10383	0.142523
3-Hydroxyanthranilic acid	339.35	17.4943	264	0.0258582	0.0261957	0.0496856	0.00411966	0.813461	0.445264	0.987117	-0.0187068
Dehydroascorbic Acid 2	814.375	17.5084	173	0.0143962	0.010363	0.153187	0.0988275	0.0266059	0.0506552	1.38919	0.474247
fructose 2	664.733	17.3976	217	0.00347912	1.65378e-09	2.63357	1.68917	0.196733	0.194538	2.10374e+06	21.0045
Gluconic lactone 1	666.643	17.5683	204	0.00496138	0.000701136	2.90868	0.249867	0.26839	0.238437	7.0762	2.82298
mannose 1	953.324	17.6317	160	0.321769	0.13537	3.83893	1.12092	0.224039	0.214011	2.37696	1.24912
tyrosine 2	894.4	17.6735	179	0.0265837	0.0328464	3.87464	0.475797	0.691533	0.406547	0.809334	-0.305192
Allo-inositol	340.132	17.6873	204	0.814703	0.992567	1.98618	0.391907	0.427816	0.311798	0.820805	-0.284889
glucose 1	739.667	17.7194	97	0.000180382	0.000557246	1.92862	0.0123404	0.528058	0.352524	0.323702	-1.62726
D-Talose 1	868.292	17.7417	319	0.813896	0.602983	4.26528	1.60602	0.524334	0.352524	1.34978	0.432726
Methyl Palmitoleate	554.179	17.918	110	0.0222936	0.0221748	1.59233	0.432217	0.972996	0.490938	1.00536	0.00770601
galactose 2	670.286	17.9354	150	0.0100557	0.00575057	3.31513	0.885088	0.527613	0.352524	1.74864	0.806235
D-Talose 2	712.4	17.9854	233	0.11743	0.0751071	3.49424	1.54471	0.129929	0.155425	1.5635	0.644781
mannose 2	838.182	17.8777	367	1.80062e-09	0.00295205	2.68837	1.68995	0.0512201	0.0819436	6.09956e-07	-20.6448
histidine 2	779.483	18.0133	154	0.0606973	0.046915	3.11063	0.994813	0.336654	0.269757	1.29377	0.371582
lysine	840.95	18.0459	156	0.198654	0.137293	0.149746	0.108802	0.0076441	0.0214886	1.44694	0.533003
mannitol	249.316	18.094	304	0.00468188	0.00438628	1.97568	0.792841	0.824489	0.448804	1.06739	0.0940911
N-Carbamylglutamate 3	721.324	18.1381	333	0.030556	0.0269617	2.22674	0.0437987	0.547868	0.354636	1.13331	0.180546
tyrosine 1	962.55	18.1932	218	0.216226	0.162987	0.138685	0.0605088	0.142744	0.16523	1.32665	0.407788
ascorbate	928	18.2503	332	0.0607281	0.0476433	0.136982	0.0710605	0.0733957	0.104658	1.27464	0.350091
Analyte 631	259.867	18.2642	295	0.00272056	0.00199195	3.24472	0.339496	0.562643	0.358887	1.36578	0.449723
conduritol b epoxide 2	670.351	18.2714	292	0.00534628	0.00178649	2.34096	0.642236	0.00121863	0.00685147	2.99261	1.58141
Analyte 634	72.9333	18.2993	258	0.00592046	0.00189335	3.19242	0.110417	0.283158	0.246003	3.12697	1.64477
Analyte 635	419.225	18.3375	361	0.0356614	0.0387742	0.223132	0.0501555	0.675498	0.400374	0.919718	-0.120737
ascorbate	333.657	18.3461	284	0.000970651	0.000701124	2.42833	0.165193	0.433318	0.314063	1.38442	0.469283
D-galacturonic acid 2	331.448	18.3968	114	0.00717556	0.0059925	3.17062	0.0420384	0.600556	0.371066	1.19742	0.259935
D-galacturonic acid 2	701.7	18.4072	292	0.061965	0.0690017	0.123573	0.0271301	0.388548	0.293443	0.898021	-0.155179
3,5-Dihydroxyphenylglycine 1	351.448	18.4624	283	0.000935552	0.000650299	2.35231	0.0821318	0.309022	0.257121	1.43865	0.524716
Sinapyl alcohol 2	250.706	18.4715	356	0.000451182	0.000240894	2.86404	0.764018	0.249665	0.230014	1.87295	0.905312
1-Hexadecanol	219.429	18.5109	154	0.00273837	0.00118155	3.09073	0.882232	0.280753	0.245839	2.31761	1.21264
Analyte 642	0	18.5328	217	0.364279	0.422768	2.58232	0.0495635	0.487473	0.338956	0.861652	-0.214823
Analyte 643	0	18.5429	191	0.565941	0.642861	1.91491	0.481923	0.588801	0.367192	0.880347	-0.183856
canavanine 1	260.615	18.556	225	0.000448631	0.000676118	2.96493	0.744026	0.499162	0.342844	0.66354	-0.591744
3,5-Dihydroxyphenylglycine 1	159	18.6027	415	0.000398892	0.000453518	2.72126	0.351316	0.72269	0.414004	0.879549	-0.185164
Analyte 648	370.741	18.609	292	0.00125149	0.00110715	2.74467	1.48147	0.875469	0.461862	1.13037	0.176791
gluconic acid 1	363.789	18.6664	190	0.00171537	0.00149875	1.85305	0.00266577	0.663395	0.395584	1.14453	0.194757
pantothenic acid	856.675	18.6769	291	0.00347748	0.00165568	0.225069	0.176864	0.0236963	0.0468639	2.10033	1.07062
Analyte 651	113.205	18.7176	221	0.00206101	0.00161177	1.37299	0.4356	0.0860656	0.117204	1.27872	0.354703
Galactonic acid	158.412	18.7384	230	0.00133833	0.000853546	2.79437	0.793058	0.20343	0.198665	1.56796	0.648891
gluconic acid 1	731.351	18.746	333	0.00295339	0.00102086	1.88771	0.965226	0.0115331	0.0282078	2.89305	1.53259
Galactonic acid	191.275	18.753	88	0.0241312	0.012882	0.237161	0.0839748	0.280099	0.245839	1.87326	0.905548
Saccharic acid	268.525	18.8036	293	0.00232791	0.0025797	0.143695	0.0405519	0.495898	0.341795	0.902397	-0.148166
Guanidinosuccinic acid 3	221.054	18.8421	216	0.000906636	0.000566416	1.74103	0.123222	0.0811103	0.1124	1.60066	0.678663
gluconic acid 1	842.55	18.8794	292	0.00221215	0.0023061	0.150107	0.0131333	0.76822	0.430071	0.959258	-0.0600089
cytidine-monophosphate 1	241.41	18.9096	297	0.0163936	0.0153807	1.56241	0.439662	0.748531	0.422656	1.06586	0.0920118
xanthine	811.115	18.9352	173	0.00110345	0.00193784	2.8549	1.5901	0.12001	0.147899	0.569422	-0.81243
cytidine-monophosphate 1	830.636	18.9444	243	0.00164471	0.000150605	2.36013	0.5048	0.193777	0.193656	10.9207	3.44899
Analyte 667	58.4872	19.0114	204	0.0257311	0.0307151	0.200493	0.0802118	0.299759	0.25316	0.837736	-0.255432
Glucosaminic acid	336.676	19.0198	318	0.00521354	0.00528489	2.00265	0.802401	0.951264	0.485377	0.986499	-0.0196102
palmitoleic acid	842.727	19.0265	145	0.00212398	1.65378e-09	2.06394	0.897422	0.227468	0.215198	1.28432e+06	20.2926
methyl heptadecanoate	800.475	19.0679	87	0.0150496	0.0116062	0.194465	0.0295899	0.255065	0.232594	1.29669	0.374833
N-Carbamylglutamate 4	528.436	19.0792	174	0.00574991	0.00359107	0.192856	0.103839	0.0538617	0.0851315	1.60117	0.679127
beta-Hydroxymyristic acid	324.933	19.0896	257	0.00348662	0.00226107	2.52764	1.52413	0.594751	0.368613	1.54202	0.624823
Analyte 675	182.125	19.1414	211	0.00262883	0.00230902	0.0946876	0.037396	0.195253	0.194049	1.13851	0.187144
palmitic acid	961.725	19.237	132	1.11221	0.721226	0.125207	0.114041	0.00272325	0.0119084	1.54212	0.624911
Analyte 680	443.649	19.2494	360	0.00148741	0.00131152	2.17591	0.390116	0.721023	0.413667	1.13411	0.181565
Glucoheptonic acid 2	211.879	19.2621	114	0.00467456	0.0061182	2.92528	1.26983	0.435185	0.314566	0.764043	-0.388275
Glucoheptonic acid 2	440.375	19.3082	169	0.0403653	0.00527539	0.482739	0.537094	4.83846e-05	0.000656628	7.65162	2.93577
Analyte 683	110.71	19.3161	174	0.0018285	0.00169409	2.70082	1.10111	0.846387	0.453819	1.07934	0.11015
L-dopa 1	303.925	19.4404	173	0.00264097	0.00248491	0.110865	0.0110318	0.611416	0.374386	1.0628	0.0878705
Guanidinosuccinic acid 4	309.444	19.4689	356	0.000167254	0.000169483	2.70456	0.000518554	0.979246	0.493459	0.986847	-0.019102
N-Acetyl-beta-D-mannosamine 1	799.103	19.4889	202	0.00650028	0.00217447	0.273085	0.304166	4.30132e-06	0.000126302	2.98936	1.57984
N-Acetyl-D-galactosamine 1	507.167	19.5	288	0.000462066	0.00027357	2.78086	0.769333	0.236472	0.221058	1.68903	0.756191
ribulose-5-phosphate 2	262.903	19.5147	326	0.000915637	0.00142343	2.63022	1.16205	0.179992	0.187897	0.643262	-0.636522
Allantoic acid 3	234.538	19.5357	113	0.0026133	0.00275425	1.39357	0.396096	0.714911	0.411867	0.948825	-0.0757858
ribulose-5-phosphate 2	401.639	19.5557	383	0.000654843	0.00194177	1.80908	0.986366	0.000377989	0.00280681	0.337241	-1.56815
Analyte 691	47.05	19.5643	91	0.00757711	0.00625839	0.116964	0.0444252	0.169793	0.183079	1.21071	0.275856
ribose-5-phosphate 1	391.818	19.5842	299	0.000174983	1.65378e-09	1.34387	0.415972	0.330565	0.266523	105808	16.6911
o-Hydroxyhippuric acid 2	287.419	19.6265	122	0.0443608	0.0570595	3.08272	0.947376	0.457867	0.327632	0.777447	-0.363184
myo-inositol	957.875	19.6278	217	0.628095	0.543396	0.0974052	0.0377773	0.232881	0.218741	1.15587	0.208978
uric acid	892.55	19.6965	441	0.0089306	0.0202697	0.331858	0.260709	0.00131688	0.0071028	0.440589	-1.18249
Linoleic acid methyl ester	828.842	19.7066	95	0.0831222	0.0081429	1.65887	0.956222	0.0585755	0.0898072	10.2079	3.35162
ribose-5-phosphate 2	427.583	19.7186	385	0.00052868	9.74036e-05	2.43138	0.819447	0.183683	0.188772	5.42772	2.44035
ribose-5-phosphate 1	948.725	19.7532	315	0.0397753	0.0398185	0.193627	0.0182491	0.99579	0.49606	0.998914	-0.00156748
Linoleic acid methyl ester	602.385	19.7615	87	0.0699191	0.00626508	0.512372	0.524053	0.118155	0.147154	11.1601	3.48028
ribose-5-phosphate 2	790.237	19.7923	174	0.00221248	0.00381888	0.194485	0.142447	0.00392866	0.0146033	0.579353	-0.787487
Linoleic acid methyl ester	534.3	19.8444	110	0.00936775	0.00597054	0.171808	0.112426	0.0719789	0.103011	1.56899	0.64984
ribulose-5-phosphate 1	457.436	19.8568	211	0.00608089	0.00714903	0.149454	0.0390759	0.316383	0.260763	0.85059	-0.233464
Glucoheptonic acid 3	145.912	19.8919	120	0.00212471	0.00156919	1.85664	0.0697179	0.289322	0.248942	1.35402	0.437249
fructose-6-phosphate	369	21.3731	214	0.00125816	4.04257e-06	2.96715	3.18772	2.04201e-05	0.000334855	311.227	8.28182
Analyte 712	78.4545	19.9692	292	0.000525641	0.000930784	2.98482	1.47776	0.406759	0.301127	0.56473	-0.824368
d-Glucoheptose 1	476.5	20.0745	319	0.00159539	1.65378e-09	1.55874	0.476828	0.330565	0.266523	964694	19.8797
Glucoheptonic acid 3	687.607	20.0486	319	0.0357256	0.0208188	2.95546	0.834833	0.262644	0.235155	1.71603	0.779074
d-Glucoheptose 1	513.75	20.074	295	0.000378005	0.000404412	2.85445	0.102795	0.900116	0.472633	0.934702	-0.0974223
d-Glucoheptose 2	272.583	20.1214	174	0.000328001	0.000443966	2.87451	0.717787	0.622306	0.379712	0.738799	-0.436746
heptadecanoic acid	914.575	20.1355	132	0.0115659	0.00706849	0.16018	0.110933	0.0635764	0.0955003	1.63626	0.710402
Octadecanol	258.05	20.1548	85	0.0402676	0.035336	0.0841583	0.0386523	0.0978364	0.129644	1.13956	0.188479
Octadecanol	194.318	20.1689	265	0.000521189	0.000512311	2.76903	0.331972	0.96458	0.488799	1.01733	0.0247866
Analyte 725	74.9444	20.1986	272	0.000698738	0.000688657	3.00206	1.07663	0.983473	0.494107	1.01464	0.0209655
Analyte 726	357.45	20.2268	299	0.0191977	0.0215016	0.105438	0.0330383	0.316712	0.260763	0.892849	-0.163512
Octadecanol	263.606	20.2316	328	0.000602569	0.00103971	2.35431	1.52663	0.0769208	0.108505	0.579553	-0.786988
Analyte 728	423	20.3122	174	0.00301543	0.00231825	1.38896	0.442232	0.115523	0.145721	1.30074	0.379329
Analyte 729	116.025	20.342	315	0.003546	0.00433312	0.138639	0.0669565	0.0712163	0.102666	0.818347	-0.289216
Analyte 731	55.5526	20.3576	156	0.00710981	0.00667324	1.48588	0.385391	0.706052	0.411055	1.06542	0.0914249
Phytol	321.32	20.366	88	0.00714683	0.00104298	1.92311	1.07599	0.17066	0.183307	6.85234	2.7766
Analyte 734	65.5294	20.42	174	0.00109242	0.000983717	3.10076	0.71132	0.856547	0.457397	1.1105	0.151212
Analyte 735	11.9211	20.4288	103	0.00455401	0.00362972	1.43164	0.382452	0.540164	0.353722	1.25464	0.327278
Analyte 736	57.3571	20.4697	354	0.000153014	0.000106114	2.4294	0.366198	0.6669	0.397072	1.44198	0.528049
Fructose 2,6-biphosphate degr prod 1	437.725	20.5255	357	0.00796457	0.0090485	0.417907	0.138469	0.560578	0.358887	0.880209	-0.184082
Fructose 2,6-biphosphate degr prod 1	140.95	20.5673	243	0.00640048	0.00396315	0.311023	0.07726	0.133937	0.158772	1.615	0.691533
Analyte 743	39.3333	20.5985	88	0.0109469	0.0119838	1.52527	0.447117	0.56472	0.359552	0.913473	-0.130567
spermidine 2	419.205	20.6169	269	0.00398389	0.00573237	0.333119	0.0416708	0.0974203	0.129529	0.694982	-0.524953
Analyte 746	307.605	20.6911	202	0.0206331	0.0186474	2.17398	0.860306	0.715242	0.411867	1.10648	0.14598
Fructose 2,6-biphosphate degr prod 2	650.95	20.7179	227	0.393075	0.442205	0.04564	0.0340776	0.00610109	0.0185437	0.888898	-0.16991
linoleic acid	835.05	20.7364	337	0.0813794	0.0341355	0.258769	0.233008	0.00612532	0.0185437	2.38401	1.25339
linoleic acid	448.5	20.7404	337	0.0370019	0.00419217	3.37437	1.53603	0.127187	0.154018	8.82643	3.14183
tryptophan 1	679.857	20.7595	202	0.0641766	0.0448257	2.31989	0.0724914	0.190915	0.19365	1.43169	0.517723
oleic acid	971.875	20.7929	339	0.119803	0.0397047	0.28469	0.285823	0.00379872	0.0145247	3.01735	1.59328
3-Hydroxypalmitic acid	106.56	20.8242	217	0.00283539	0.011049	3.41909	0.895735	0.319611	0.262601	0.256619	-1.9623
oleic acid	821.8	20.8429	339	0.0421004	1.65378e-09	3.58866	4.54762	0.172917	0.183307	2.54571e+07	24.6016
Analyte 758	31.5897	20.9038	312	0.000986441	0.00138953	1.3096	0.446741	0.192671	0.193656	0.709911	-0.49429
Analyte 761	7.25	20.9522	125	0.00385209	0.00310515	0.156021	0.0445391	0.198499	0.194816	1.24055	0.310981
Analyte 762	0	20.97	188	0.0119172	0.0415145	0.450888	0.424409	7.41806e-05	0.00088468	0.287062	-1.80057
Analyte 763	0	21.0123	197	0.00175139	0.00117922	3.17293	0.818814	0.532742	0.352524	1.48521	0.570663
stearic acid	946.9	21.0144	117	0.78878	0.61995	0.0873586	0.0640966	0.0174552	0.0388117	1.27233	0.347471
Analyte 765	21.1579	21.0179	362	0.000602021	0.00134812	3.04099	1.94345	0.31167	0.258233	0.446564	-1.16306
Analyte 767	5.22222	20.973	315	0.000977934	0.00376834	1.88661	0.330086	0.00380131	0.0145247	0.259513	-1.94612
Glucoheptonic acid 1	552.735	21.0963	373	0.00082898	0.000828235	2.08562	1.06226	0.998417	0.49606	1.0009	0.00129674
Analyte 770	230.9	21.1063	211	0.00406754	0.00435197	0.082153	0.0213583	0.435611	0.314566	0.934643	-0.0975129
trans-sinapinic acid	197.391	21.1498	174	0.000717243	0.000429079	2.77067	0.259755	0.3518	0.277463	1.67159	0.74122
Glucoheptonic acid 1	448.429	21.1852	232	0.000677269	0.000888714	2.67743	1.45572	0.634583	0.381912	0.762078	-0.391989
Analyte 775	110.25	21.2042	257	0.000480301	0.000669222	2.63389	0.731511	0.497949	0.342609	0.717701	-0.478545
Glucoheptonic acid 1	248.118	21.2442	232	0.00379094	0.00484621	1.44704	0.612497	0.651309	0.39015	0.782249	-0.354301
alpha-Santonin 1	56.375	21.2676	309	0.00284816	0.00144219	0.205787	0.197826	0.000266714	0.00223336	1.97488	0.981768
Glucoheptonic acid 1	341.9	21.2965	221	0.00139823	0.00117768	0.122719	0.044802	0.156405	0.173393	1.18728	0.247657
Analyte 780	41.375	21.3223	113	0.00183067	0.00137709	0.101001	0.0798442	0.00333311	0.0132503	1.32938	0.41075
Analyte 781	162.583	21.3437	232	0.000250852	0.000347859	2.67367	0.696522	0.713442	0.411867	0.72113	-0.47167
alpha-Santonin 2	145.727	21.3566	186	0.00141297	0.000655546	2.39909	0.875196	0.0120668	0.0287873	2.15541	1.10796
fructose-6-phosphate	380.3	21.3702	214	6.22832e-06	1.65378e-09	1.02034	0.319488	0.330555	0.266523	3766.12	11.8789
glucose-6-phosphate 1	682.7	21.4286	387	0.00151158	1.65378e-09	2.55339	1.63881	0.10108	0.131732	914016	19.8019
xanthotoxin 2	306.6	21.4269	246	0.000336735	0.000935781	2.95016	2.24184	0.19381	0.193656	0.359843	-1.47456
Atropine	379.971	21.4427	122	0.0027317	0.00207589	2.26691	0.43091	0.295794	0.251995	1.31592	0.396072
Phenyl beta-D-glucopyranoside	122.167	21.4614	290	0.000804147	0.000880123	1.79619	0.145552	0.738258	0.418895	0.913675	-0.130247
fructose-6-phosphate	340.275	21.473	125	0.044892	0.025339	0.169045	0.16186	0.000196816	0.00180137	1.77166	0.825101
fructose-6-phosphate	858.8	21.4866	315	0.0224876	0.0417945	0.233667	0.1501	0.0140061	0.0330074	0.538053	-0.89418
glucose-6-phosphate 1	636.125	21.5032	387	0.00148931	0.00792551	1.45625	0.814235	0.000752362	0.00477579	0.187914	-2.41186
glucose-6-phosphate 1	217.469	21.528	85	0.00281323	0.00538554	2.64534	0.92579	0.0367022	0.0650652	0.522367	-0.936865
glucose-6-phosphate 1	795.1	21.6016	387	0.0103895	0.0509446	0.583292	0.50266	0.00148913	0.00781413	0.203937	-2.29381
glucose-6-phosphate 2	324.75	21.674	125	0.00915006	0.00730371	0.196657	0.0789121	0.289704	0.248942	1.2528	0.325151
Analyte 799	0	21.6556	159	0.000750026	0.00136072	2.9303	0.918948	0.483779	0.337392	0.551198	-0.859356
Analyte 800	0	21.7265	217	0.0164135	0.0109384	0.132226	0.116438	0.00131748	0.0071028	1.50055	0.585488
glucose-6-phosphate 2	811.923	21.7601	387	0.00205099	0.00938798	1.47252	0.782727	0.0011767	0.00681372	0.21847	-2.19449
Analyte 803	0	21.8105	174	0.0229512	0.0193921	0.153373	0.0386027	0.244542	0.226581	1.18354	0.243104
Analyte 804	185.103	21.8368	179	0.00139623	0.00156137	2.46675	0.0741698	0.704125	0.41054	0.894235	-0.161274
Analyte 805	9.6	21.8475	117	0.00922988	0.00931809	0.100339	0.00807222	0.932984	0.480388	0.990533	-0.0137227
pyridoxal phosphate 2	347.125	21.87	211	0.0150433	0.0147414	0.0703251	0.00424259	0.786795	0.436742	1.02048	0.0292491
Analyte 808	0	21.9293	85	0.0152112	0.0117252	0.112137	0.0706163	0.0199988	0.0420894	1.29731	0.375524
indole-3-acetamide 3	348.345	21.9364	217	0.00342729	0.0032341	1.4029	0.358789	0.746203	0.421947	1.05973	0.0837031
Analyte 810	59.5238	21.9618	117	0.00108345	0.00141762	3.01521	2.24245	0.631179	0.381912	0.764279	-0.387829
Analyte 811	63.5294	22.042	434	0.00033489	0.000413396	2.83763	1.4	0.793752	0.438132	0.810094	-0.303839
arachidonic acid	902.975	22.0687	106	0.0465136	0.0262462	0.166926	0.151407	0.00326926	0.013129	1.7722	0.825545
Purine riboside	259.079	22.0802	343	0.00130212	0.00147481	1.33553	0.402876	0.71582	0.411867	0.882906	-0.179668
oxamic acid	349.727	10.2055	171	1.80062e-09	0.780524	4.43446	5.09865	9.0743e-08	7.14e-06	2.30694e-09	-28.6914
Purine riboside	135.25	22.1494	241	0.0023754	0.00260024	0.15973	0.0234673	0.561751	0.358887	0.913529	-0.130477
Purine riboside	215.297	22.1667	146	0.00209715	0.00110775	1.84883	0.857218	0.0471695	0.0776736	1.89316	0.920794
N-Acetyl-N-formyl-5-methoxykynurenamine 2	163.769	22.2174	381	0.000614698	0.0004832	1.24401	0.381112	0.216377	0.210219	1.27214	0.347258
arachidonic acid	744.725	22.2377	94	0.00552678	0.00268686	0.243941	0.188264	0.0204553	0.0425945	2.05697	1.04052
Albendazole 1	423.71	22.2985	366	0.000463795	0.000689518	2.49021	1.08374	0.250142	0.230014	0.672637	-0.5721
Analyte 824	0	22.3151	217	0.136235	0.0906065	0.1535	0.122133	0.00537054	0.017184	1.50359	0.588414
6-phosphogluconic acid	748.975	22.4033	318	0.121238	0.1106	0.0692266	0.0276068	0.211897	0.206421	1.09619	0.132493
Analyte 828	531.121	22.4136	95	0.0072003	0.00538111	2.02882	0.0707228	0.172936	0.183307	1.33807	0.420153
6-phosphogluconic acid	399.037	22.4473	295	0.000681659	0.000675831	2.90098	0.0510388	0.985554	0.494107	1.00862	0.012389
cis-gondoic acid	363.4	22.4564	184	0.0143957	0.0196049	0.229507	0.0939547	0.221227	0.211839	0.734292	-0.445574
Dehydroabietic Acid	283.7	22.5044	108	0.0054435	0.00475977	0.264017	0.0705395	0.457277	0.327632	1.14365	0.193644
Arachidic acid	260.457	22.5589	204	0.00207851	0.00102183	1.8659	0.967429	0.0187825	0.0408399	2.03411	1.0244
Analyte 835	20.8158	22.58	87	0.0102124	0.0103744	2.09168	0.00378595	0.937474	0.481312	0.984382	-0.0227103
N-Acetyl-5-hydroxytryptamine 1	191.296	22.5901	302	0.00123867	0.00126218	2.78459	1.48257	0.971427	0.490775	0.981372	-0.0271286
D-erythro-sphingosine 1	288.667	22.6072	114	0.00291201	0.00336559	1.40025	0.41193	0.354394	0.278394	0.865232	-0.20884
Arachidic acid	681.9	22.6539	117	0.00387636	0.00311379	3.34519	0.437718	0.631793	0.381912	1.2449	0.31603
Analyte 841	316.353	22.6113	340	0.000158999	0.000267836	2.51729	0.353797	0.570509	0.361194	0.593644	-0.75233
uridine 2	674.297	22.6739	325	0.00159403	0.002377	2.19867	0.567694	0.471239	0.332963	0.670609	-0.576457
uridine 1	836.65	22.7289	157	0.00512243	0.00456234	0.303297	0.0219514	0.546529	0.354573	1.12276	0.167053
uridine 1	676.167	22.7223	285	0.000183396	2.06237e-06	2.11056	0.819984	0.172229	0.183307	88.9246	6.47451
uridine 1	296	22.7705	91	0.0130786	0.00352808	0.313986	0.358962	6.94713e-05	0.000855812	3.707	1.89025
5-Methoxytryptamine 1	699.25	22.8013	174	0.00568454	0.00372451	0.17596	0.134645	0.0025866	0.011438	1.52625	0.609993
cytidine-monophosphate degr prod	175.675	22.819	258	0.00325051	0.00221369	0.255809	0.15982	0.0564009	0.0877355	1.46837	0.554212
saccharopine 3	381.359	22.8657	358	0.00231691	0.00222138	1.37266	0.352471	0.828426	0.449408	1.043	0.0607436
saccharopine 3	72.7	22.8837	301	0.0104855	0.00924397	0.391688	0.0322817	0.692111	0.406547	1.13431	0.181817
uridine 1	173.2	22.9146	286	0.000989218	0.000721146	0.570817	0.157111	0.147575	0.167786	1.37173	0.455999
DL-dihydrosphingosine 1	274.706	22.9192	204	0.0010654	0.000575939	2.06554	0.251752	0.296927	0.251995	1.84985	0.887412
Analyte 854	154.917	22.9424	130	0.00186037	0.00120585	2.20257	0.469912	0.0865556	0.117465	1.54278	0.625535
salicin	179.7	22.994	492	0.000156277	0.000154197	2.45381	0.321387	0.988069	0.494737	1.01349	0.0193303
Analyte 857	18.35	23.0042	85	0.0115919	0.00736917	0.136599	0.12197	0.00160044	0.007973	1.57302	0.653539
palmitoleic acid	856.857	18.9722	96	0.0102093	0.00183915	3.13823	2.73053	0.000231344	0.00200685	5.55108	2.47277
Analyte 859	341.825	23.0759	117	0.0151986	0.0130367	0.123517	0.0395609	0.262904	0.235155	1.16583	0.221355
biotin	127.235	23.0813	172	0.000916338	0.00020983	2.90777	1.22214	0.0757294	0.107596	4.36705	2.12666
Analyte 861	182.212	23.121	122	0.000677466	0.000407411	2.48647	0.447224	0.17474	0.183879	1.66286	0.733663
Analyte 863	262.625	23.1513	85	0.00588652	0.00573212	0.130527	0.00922898	0.790694	0.437433	1.02694	0.0383473
Analyte 864	164.875	23.1641	98	0.00253952	0.00224769	0.0845803	0.0301916	0.147831	0.167786	1.12984	0.176115
Analyte 865	176.842	23.3673	301	0.00180558	0.00456815	3.12703	1.30721	0.0640452	0.0958386	0.395253	-1.33915
Analyte 872	0	23.4507	387	0.010129	0.021569	0.221472	0.208522	0.00027339	0.00224157	0.469612	-1.09046
2-Monopalmitin	770.3	23.5086	218	0.0113912	0.00370325	0.315854	0.178745	0.198093	0.194816	3.07601	1.62106
arbutin	400.75	23.5285	230	0.00269336	0.00163764	0.253053	0.142043	0.0287041	0.0534045	1.64466	0.717788
androsterone 1	610.925	23.5731	91	0.191771	0.0941116	0.203267	0.197058	0.000431764	0.00308954	2.0377	1.02694
inosine	949.225	23.6591	217	0.554347	0.273196	0.19061	0.205862	5.37963e-06	0.000141147	2.02912	1.02085
Nicotianamine	357.762	23.7131	186	0.000934326	0.000777265	2.92937	1.40439	0.75257	0.423116	1.20207	0.265519
inosine	938.975	23.7664	371	0.0165503	0.0127564	0.14571	0.0603583	0.137325	0.16133	1.29741	0.375636
Analyte 887	275.172	23.8062	174	0.00160056	0.000808121	1.80912	0.849386	0.0555966	0.0868276	1.9806	0.985937
Analyte 888	0	23.8314	164	0.00318533	0.00114722	0.325148	0.270722	0.00458676	0.0154722	2.77657	1.47331
glutathione - H2O	7.85714	23.852	238	0.000343677	0.000600231	2.92401	0.415842	0.377564	0.290222	0.572575	-0.804464
Analyte 890	0	23.8819	285	0.014828	0.0133922	0.116925	0.0271137	0.387748	0.293443	1.10721	0.146935
Analyte 891	16.5938	23.9022	259	0.00159802	0.000680228	2.14659	0.556241	0.00485232	0.0160477	2.34924	1.2322
Analyte 892	0	23.9182	85	0.00635846	0.00673232	1.47085	0.415599	0.683621	0.403314	0.944467	-0.0824276
Analyte 893	0	23.928	334	0.00128817	0.00133813	0.317911	0.0309201	0.902139	0.472728	0.962666	-0.0548934
Analyte 895	22.175	24.0282	128	0.00216976	0.00414766	0.501044	0.210083	0.152673	0.171016	0.523129	-0.934762
Analyte 897	160.538	24.0553	259	0.00109711	0.00109638	1.29555	0.34411	0.997071	0.49606	1.00067	0.000965651
Analyte 898	38.4615	24.0859	416	0.000864515	0.0012197	3.04016	1.849	0.570849	0.361194	0.708796	-0.496559
adenosine	975.6	24.1272	236	0.0437984	0.0197659	0.206163	0.220545	1.57534e-05	0.000295233	2.21586	1.14787
Analyte 900	79.2	24.1357	87	0.00532908	0.00272448	3.06264	0.931175	0.0488976	0.0791938	1.956	0.967905
Behenic acid	713.436	24.175	117	0.003101	0.00294716	1.39655	0.355608	0.755123	0.423945	1.0522	0.0734048
Analyte 903	0	24.1916	114	0.00286084	0.00315119	1.39521	0.40395	0.483565	0.337392	0.90786	-0.139458
sucrose	729.436	24.1328	361	0.00300907	0.00158878	1.88126	0.145728	0.129404	0.155425	1.89395	0.921398
prostaglandin A2 1	214.75	24.3727	132	0.00211723	0.0013272	2.69143	0.278738	0.305453	0.255774	1.59526	0.673793
lactose 2	767.925	24.3853	204	0.0246445	0.0314582	0.503023	0.124354	0.606751	0.372637	0.783404	-0.352171
xanthosine	905.718	24.3966	325	0.00294575	0.00221638	0.433107	0.0575051	0.367104	0.284998	1.32909	0.410434
Analyte 909	106.825	24.5102	221	0.00141521	0.00118915	0.131799	0.0435988	0.124564	0.152246	1.1901	0.251086
lactulose 2	279.455	24.5243	85	0.00485234	0.0033624	2.65285	0.0864211	0.200357	0.19615	1.44312	0.529191
cellobiose 1	805.45	24.598	361	0.0103334	0.00561716	1.49552	0.30508	0.327571	0.266523	1.83961	0.879403
Analyte 913	0	24.6542	85	0.00537838	0.00604278	1.45794	0.424023	0.453866	0.325954	0.89005	-0.168042
Analyte 914	203.917	24.695	210	0.000231468	0.00033708	2.42119	0.00248985	0.712508	0.411867	0.686686	-0.542278
lactose 1	793.179	24.7041	191	0.0332388	0.025176	1.62767	0.42013	0.635165	0.381912	1.32025	0.400816
2-Monoolein	791.45	24.7294	103	0.341703	0.0416202	0.491467	0.344796	0.183708	0.188772	8.21005	3.03739
maltose	953.45	24.8781	361	0.239679	0.176729	0.347368	0.0185658	0.402222	0.299807	1.3562	0.439567
Lactobionic Acid 1	703.281	24.9561	204	0.134768	0.0131656	3.36615	0.136058	0.331156	0.266523	10.2364	3.35564
Monoolein	714.517	24.992	395	0.00162863	0.000243605	2.65502	1.55855	0.113096	0.143119	6.68553	2.74104
Monoolein	555.219	25.0145	397	0.0036379	0.000390007	2.65738	2.11677	0.0787686	0.109929	9.32779	3.22153
maltose	975.925	25.0553	361	0.131925	0.0648008	0.416648	0.119274	0.198199	0.194816	2.03586	1.02564
guanosine	770.775	25.0963	324	0.00476825	0.00166048	0.266577	0.299808	3.26939e-06	0.000116973	2.8716	1.52186
Prostaglandin E2 2	237.667	25.1031	114	0.00272225	0.00219056	3.09246	0.413512	0.582404	0.364867	1.24272	0.313499
Sophorose 1	613.838	25.1456	166	0.00377805	0.00232234	1.90894	0.697599	0.368234	0.285279	1.62683	0.702063
Monostearin	935.25	25.1755	399	0.00729526	0.0055374	0.0964013	0.0759583	0.00544457	0.0172803	1.31745	0.39775
Sophorose 2	469.475	25.3364	334	0.0018806	1.46561e-05	2.14491	2.16488	1.94561e-05	0.000332919	128.315	7.00355
5'-methylthioadenosine 1	722.7	25.2751	236	0.00309268	0.00257819	0.185416	0.0187007	0.440359	0.317413	1.19955	0.262497
3beta-Hydroxy-5beta-pregnane-20-one	609.094	25.2994	145	0.0015447	0.000578516	1.78972	0.20645	0.0527197	0.0836626	2.67011	1.4169
N-Oleoyldopamine 1	270.533	25.3606	111	0.000500733	0.000447396	2.88291	0.381256	0.867126	0.460694	1.11922	0.162491
Sophorose 2	503.75	25.3681	166	0.0175074	0.0105104	0.386898	0.0188718	0.357861	0.280557	1.66573	0.736156
Sophorose 2	783.474	25.3703	319	0.00167788	0.000520657	3.07502	0.851604	0.107073	0.136817	3.22261	1.68823
Prostaglandin E2 1	245.65	25.439	221	0.00169592	0.00139501	0.122179	0.0553341	0.101647	0.131732	1.2157	0.281787
maltitol	451.641	25.4714	361	0.000771798	0.000573284	1.25319	0.251401	0.226352	0.215176	1.34628	0.428974
squalene	846.257	25.4929	121	0.0061743	0.00751142	2.03774	0.854183	0.304614	0.255774	0.821988	-0.28281
Analyte 941	29.525	25.5056	169	0.290547	0.255579	0.0822963	0.035939	0.14743	0.167786	1.13682	0.185001
Lignoceric acid	783.825	25.5955	132	0.0015431	0.00132201	0.092197	0.0426866	0.076104	0.107739	1.16723	0.223092
maltitol	657.348	25.6808	204	0.000374782	0.000166732	2.8033	0.790195	0.13244	0.157471	2.24781	1.16852
cortisone	339.85	25.6982	103	0.00919283	0.00359462	0.257179	0.235542	0.00609299	0.0185437	2.55739	1.35467
Uridine monophosphate	429.821	25.7763	169	0.0113179	0.00994633	0.184902	0.0325639	0.367147	0.284998	1.1379	0.186376
Isomaltose 1	791.025	25.7959	361	0.00216469	0.000744401	1.54856	0.0841866	0.0507413	0.0818431	2.90796	1.54001
naringenin 2	314.486	25.8107	558	0.000702226	0.00075902	2.07597	0.353957	0.728874	0.415732	0.925174	-0.112204
thymidine 5'-monophosphate 1	394.35	25.8536	169	0.0122815	0.00728323	0.319105	0.160941	0.123598	0.151536	1.68626	0.753831
Anandamide 2	451.514	25.9614	91	0.00337683	0.00160089	0.228545	0.199125	0.000458534	0.00316597	2.10934	1.07679
6-hydroxy caproic acid trimer	271.59	26.0535	85	0.00253012	0.00257146	1.37958	0.378386	0.912212	0.474253	0.983925	-0.02338
Loganin	406.1	26.0743	332	0.00106281	0.00056361	1.33273	0.0578545	0.0586454	0.0898072	1.88571	0.915111
Loganin	338.935	26.1106	243	0.00109807	0.000627011	2.09527	0.494595	0.0775471	0.108939	1.75127	0.808401
3,7,12-Trihydroxycoprostane 2	477.825	26.2387	105	0.00257886	0.00146541	0.20866	0.156764	0.0105645	0.0268242	1.75983	0.815432
Methyl Hexacosanoate	883.718	26.2711	87	0.00322055	0.00347257	1.40634	0.401452	0.635491	0.381912	0.927425	-0.108698
(+/-)-Taxifolin	268.075	26.333	221	0.00110923	0.00096091	0.170399	0.0400569	0.325821	0.266523	1.15436	0.20709
hydrocortisone	411.45	26.5444	119	0.0056634	0.00573661	0.086619	0.00287099	0.892682	0.470312	0.987239	-0.0185294
inosine 5'-monophosphate	966.6	26.5907	315	0.0129088	0.00983184	0.135052	0.0682116	0.0552433	0.0866196	1.31296	0.39282
Galactinol 1	327.65	26.6839	223	0.00656538	0.00348446	0.210984	0.169242	0.00393321	0.0146033	1.88419	0.913944
4-Androsten-11beta-ol-3,17-dione 4	60.9677	26.6908	259	0.00557639	0.00315208	1.97301	0.648013	0.0957176	0.127697	1.76911	0.823026
Sucrose-6-Phosphate	425.9	26.7227	85	0.00770633	0.0076411	0.200387	0.0184606	0.958532	0.48676	1.00854	0.0122644
Sucrose-6-Phosphate	410.025	26.7371	370	0.00121681	0.00087784	0.688326	0.104113	0.117204	0.1465	1.38615	0.471079
Hesperitin 2	160.103	26.7725	155	0.0273916	0.0236037	0.13932	0.0489605	0.248023	0.229136	1.16048	0.214721
Analyte 965	240.475	26.9107	243	0.0908807	0.066834	0.112454	0.0878744	0.0049772	0.0163235	1.3598	0.443391
cholecalciferol	389.325	26.9185	357	0.0282079	0.0203917	0.130556	0.0918026	0.00991796	0.0256796	1.38331	0.46812
guanosine-5'-monophosphate	495.575	26.9808	169	0.00417742	0.00358752	0.16177	0.0452427	0.253995	0.23247	1.16443	0.219627
Adenosine 5-monophosphate	46.0714	27.0752	394	0.000651891	0.00120297	3.05535	0.796769	0.369265	0.285516	0.541901	-0.8839
Adenosine 5-monophosphate	977.325	27.1026	192	0.0774986	0.105768	0.113528	0.0935072	0.00287828	0.012218	0.732719	-0.448668
21-hydroxypregnenolone 2	287.436	27.1705	221	0.00135734	0.00107346	1.31937	0.419397	0.172485	0.183307	1.26446	0.338522
2'-deoxyadenosine 5'-monophosphate	253.536	27.3751	169	0.00148767	0.00118516	1.8288	0.768837	0.267063	0.237794	1.25525	0.32797
Analyte 976	12.0625	27.4322	204	0.000544003	0.000746535	2.81529	0.39729	0.389994	0.293443	0.728704	-0.456596
Adenosine 5-monophosphate	375.579	27.2701	169	0.00809879	0.00727058	0.326281	0.0654109	0.659848	0.394066	1.11391	0.155636
Cyclic AMP	337.742	27.4258	280	0.000594326	0.000521488	2.64497	0.672596	0.721049	0.413667	1.13967	0.188619
Analyte 979	13.7949	27.5142	111	0.00146339	0.00118814	0.100777	0.0530844	0.0456187	0.075907	1.23166	0.300607
Cortexolone 2	239.275	27.6483	237	0.00451377	0.00431612	0.0731062	0.0100445	0.581622	0.364867	1.04579	0.0645967
3,7,12-Trihydroxycoprostane 1	597.2	27.8188	129	1.88695	1.79196	0.0596393	0.0124767	0.419986	0.307802	1.05301	0.074514
3,7,12-Trihydroxycoprostane 1	541.667	27.8217	456	0.000452308	0.00124596	3.03219	1.54132	0.129704	0.155425	0.363018	-1.46189
Cortexolone 4	426.679	27.8643	306	0.000284055	0.0004061	2.82047	0.381354	0.464078	0.330874	0.69947	-0.515665
Analyte 986	191.048	27.9334	227	0.00500229	0.00381039	3.06819	0.0653325	0.492276	0.341037	1.3128	0.392649
trehalose-6-phosphate	257.885	27.9577	221	0.000762025	0.000573176	3.00288	0.0554576	0.583143	0.364867	1.32948	0.410861
cholesterol	310.711	27.9794	456	0.000831637	0.000683989	1.74156	0.0535276	0.348186	0.275458	1.21586	0.281982
cholesterol	260.806	28.0644	227	0.0101268	0.00822178	1.50523	0.364298	0.427563	0.311798	1.23171	0.300659
21-hydroxypregnenolone 1	412.025	28.1027	357	0.00542708	0.00275433	0.222279	0.201674	0.000147249	0.00148593	1.97038	0.978473
Zymosterol 1	522.656	28.2443	253	0.00154071	0.000400944	2.79848	1.2428	0.164999	0.179593	3.84271	1.94213
Analyte 996	241.95	28.3421	195	0.000398554	0.000720919	2.87882	0.00149532	0.560648	0.358887	0.552842	-0.85506
Zymosterol 1	851.725	28.4178	129	0.0299997	0.0346611	0.145218	0.0465271	0.346272	0.275252	0.865512	-0.208374
4-Cholesten-3-one 3	674.857	28.549	255	0.000643913	0.000227831	2.53292	0.707483	0.287563	0.248345	2.82627	1.4989
Ergosterol	666.75	28.6181	253	0.0183862	0.00484262	0.555214	0.165075	0.260601	0.234159	3.79674	1.92476
Corticosterone 4	343.05	28.702	221	0.00106778	0.000976767	0.128805	0.0146817	0.516371	0.34918	1.09317	0.128523
cholic acid	432.229	28.7834	195	0.00476325	0.000561399	1.85559	1.04735	0.116429	0.146395	8.4846	3.08485
24,25-dihydrolanosterol	710.744	28.9299	107	0.0019534	0.00156895	0.234576	0.00796503	0.47709	0.335292	1.24504	0.316189
24,25-dihydrolanosterol	311.097	28.9639	311	0.00807903	0.010234	3.02681	0.323136	0.479763	0.33597	0.789433	-0.34111
raffinose	697.121	29.0528	204	0.00407606	0.00181662	2.54861	0.127517	0.143405	0.165509	2.24376	1.16592
alpha-Ecdysone 1	425.225	29.1205	195	0.0148292	0.00277609	0.506017	0.225589	0.16524	0.179593	5.34175	2.41731
Analyte 1010	248	29.4283	221	0.00108252	0.000770878	0.134581	0.0900531	0.00634272	0.01896	1.40427	0.489823
Analyte 1012	0	29.4522	311	0.00314273	0.0034492	3.16293	0.389077	0.804666	0.441679	0.911149	-0.134241
1-Kestose	555.864	29.3104	204	0.0008065	0.000297734	2.95952	0.485713	0.13721	0.16133	2.70879	1.43765
Analyte 1015	0	29.6909	98	0.00594189	0.00335902	0.354735	0.0705932	0.428615	0.311803	1.76893	0.822879
Melezitose	314.182	29.7052	204	0.00358185	0.00868014	3.356	1.72619	0.125252	0.152613	0.412649	-1.27701
Analyte 1017	0	29.7987	195	0.00294979	0.000492992	3.05869	1.23591	0.186497	0.190643	5.98343	2.58097
Analyte 1020	76.0833	29.8272	204	0.00228946	0.00175239	3.23206	0.0365526	0.697417	0.408445	1.30648	0.385681
Analyte 1021	0	30.0454	204	0.043122	0.0557269	1.68108	0.588317	0.526968	0.352524	0.77381	-0.36995
maltotriose 1	866.028	30.2878	204	0.00752488	0.00969729	1.51252	0.527181	0.532919	0.352524	0.775978	-0.365912
Analyte 1024	0	30.5022	297	0.00147769	0.00103807	1.80937	0.0928523	0.0662698	0.0976819	1.4235	0.509444
Analyte 1025	0	30.5182	129	0.0235193	0.0295396	2.98071	0.0505208	0.418276	0.307802	0.796197	-0.328803
Analyte 1026	0	30.887	129	0.0107418	0.0114209	3.05955	0.425051	0.866441	0.460694	0.940534	-0.0884473
Analyte 1027	0	31.2626	311	0.0369286	0.0258436	0.142815	0.106614	0.0156981	0.0359193	1.42892	0.514929
alpha-Ecdysone 5	8.9697	31.7476	311	0.00409261	0.00501788	2.65817	0.0377623	0.523319	0.352524	0.815606	-0.294056
Analyte 1030	0	32.8822	145	0.00491326	0.00610825	0.100136	0.0653643	0.0222694	0.0454109	0.804365	-0.314077
Analyte 1031	0	33.1281	311	0.0058208	0.00319101	0.191435	0.180174	0.000111924	0.00116373	1.82412	0.867203
