# Supplementary material for: Gene Transcriptional and Metabolic Profile Changes in Mimetic Aging Mice Induced by D-Galactose
Source: PLoS One. 2015 Jul 15;10(7):e0132088. doi: 10.1371/journal.pone.0132088 (PMC4503422; doi:10.1371/journal.pone.0132088)
Supplement: S6 Table — (XLSX) [file pone.0132088.s006.xlsx]

## Sheet: 标准化数据
ProbeName	B-CONT-1.txt(raw)	B-CONT-2.txt(raw)	B-CONT-3.txt(raw)	B-MD-2.txt(raw)	B-MD-3.txt(raw)	D-MD-1.txt(raw)	B-CONT-1.txt(normalized)	B-CONT-2.txt(normalized)	B-CONT-3.txt(normalized)	B-MD-2.txt(normalized)	B-MD-3.txt(normalized)	D-MD-1.txt(normalized)	B-CONT-1.txt:gIsWellAboveBG_Call	B-CONT-2.txt:gIsWellAboveBG_Call	B-CONT-3.txt:gIsWellAboveBG_Call	B-MD-2.txt:gIsWellAboveBG_Call	B-MD-3.txt:gIsWellAboveBG_Call	D-MD-1.txt:gIsWellAboveBG_Call	Primary.Accession	Symbol	Ensembl.ID	Entrez.Gene.ID	Description	Chr	Start	End	Strand	GO.ID	GO.Term	Feature.Type	Source
GE_BrightCorner	126214	119483	112016	91535.5	110599	127884	16.8651	16.9042	16.7331	16.6482	16.6743	17.0312	P	P	P	P	P	P
DarkCorner	2.78179	2.54309	2.53501	2.47624	2.82077	2.48719	1.45246	1.3134	1.33027	1.35098	1.48002	1.4296	P	P	A	A	A	P
mmu_6519_PI428960544	8.82597	5.09626	9.54673	6.6603	12.3421	6.59058	3.33002	2.1169	3.45398	2.6453	3.64844	2.59522	P	A	A	A	P	A	FR288268											ncRNA	fRNAdb
A_30_P01029312	51.0921	68.5325	64.0771	44.6575	50.3673	67.8772	5.84807	6.0323	6.05869	5.46925	5.61198	5.96979	P	P	P	P	P	P	chr6:145647711-145756861_F				lincRNA:chr6:145647711-145756861 forward strand	chr6	145706336	145706400	+			ncRNA	Agilent mouse V1
A_30_P01032624	235.613	231.251	281.346	202.053	220.295	236.143	8.00444	7.8347	8.14953	7.73343	7.71008	7.80228	P	P	P	P	P	P	chr16:43623581-43642715_R				lincRNA:chr16:43623581-43642715 reverse strand	chr16	43637408	43637352	-			ncRNA	Agilent mouse V1
mmu_23815_PI428960544	24.1154	28.155	24.5961	22.0483	18.6361	25.2523	4.80314	4.69787	4.73894	4.40025	4.21294	4.50198	P	P	P	P	P	P	FR303951											ncRNA	fRNAdb
mmu_31038_PI428960544	2.48209	2.24198	2.30681	2.27047	4.01289	2.6031	1.23545	1.14661	1.14178	1.2172	2.06633	1.48927	A	A	A	A	A	A	n295405											ncRNA	NONCODEv3.0
A_30_P01033520	3.90132	3.64708	2.54468	2.38842	4.22735	2.50581	2.03216	1.66803	1.3401	1.29671	2.14191	1.43988	A	A	A	A	A	A	chr16:40307070-40308718_F				lincRNA:chr16:40307070-40308718 forward strand	chr16	40308272	40308332	+			ncRNA	Agilent mouse V1
mmu_29039_PI428960544	50.8778	45.5492	74.0177	42.4446	65.4284	62.1435	5.84273	5.41354	6.26097	5.39317	5.9828	5.84455	P	P	P	P	P	P	n273821	Luc7l	ENSMUSG00000024188	66978	Luc7 homolog (S. cerevisiae)-like	17	26252910	26285504	+	GO:0006376	mRNA splice site selection	ncRNA	NONCODEv3.0
A_55_P2101992	2.62869	2.35394	3.43117	2.47907	2.75447	2.26244	1.33254	1.21092	1.98567	1.35265	1.43822	1.28216	A	A	A	A	A	A	NM_146844	Olfr1107	ENSMUST00000099865	258841	Mus musculus olfactory receptor 1107 (Olfr1107), mRNA [NM_146844]	chr2	86911408	86911352	-	GO:0004871,GO:0004930,GO:0004984,GO:0005886,GO:0007165,GO:0007186,GO:0007608,GO:0016020,GO:0016021,GO:0050896	signal transducer activity,G-protein coupled receptor activity,olfactory receptor activity,plasma membrane,signal transduction,G-protein coupled receptor signaling pathway,sensory perception of smell,membrane,integral to membrane,response to stimulus	mRNA	Agilent mouse V1
mmu_19925_PI428960544	3.06123	4.31305	2.51956	6.56025	2.49169	17.9023	1.62872	1.89262	1.31549	2.62124	1.29831	3.99871	A	A	A	A	A	P	FR015814											ncRNA	fRNAdb
A_30_P01018730	355.132	395.349	344.999	341.386	392.38	373.225	8.58742	8.60536	8.44301	8.50129	8.53085	8.45732	P	P	P	P	P	P	chr14:78214602-78225827_F				lincRNA:chr14:78214602-78225827 forward strand	chr14	78220760	78220816	+			ncRNA	Agilent mouse V1
A_51_P340829	66.002	92.6309	81.4717	74.7164	69.0454	86.7747	6.21904	6.47921	6.39434	6.24665	6.0565	6.331	P	P	P	P	P	P	NM_177604	AA986860	ENSMUST00000039323	212439	Mus musculus expressed sequence AA986860 (AA986860), mRNA [NM_177604]	chr1	132641056	132641112	+	GO:0003674,GO:0005575,GO:0005737,GO:0008150	molecular_function,cellular_component,cytoplasm,biological_process	mRNA	Agilent mouse V1
A_55_P1975245	4.14933	10.1897	2.42329	7.48124	12.1126	7.22379	2.13208	3.1308	1.22591	2.81079	3.62553	2.72091	A	A	A	A	A	A	NM_177006	3110047P20Rik	ENSMUST00000159584	319807	Mus musculus RIKEN cDNA 3110047P20 gene (3110047P20Rik), mRNA [NM_177006]	chr5	64201444	64201504	+	GO:0003674,GO:0005575,GO:0008150	molecular_function,cellular_component,biological_process	mRNA	Agilent mouse V1
mmu_24631_PI428960544	38.727	54.7384	61.1484	55.4208	60.6562	44.472	5.46236	5.69081	5.99526	5.7939	5.87877	5.35447	P	P	P	P	P	P	FR333386	Vps13c	ENSMUSG00000035284	320528	vacuolar protein sorting 13C (yeast)	9	67840400	67995632	+	GO:0008150,GO:0005575,GO:0003674	biological_process,cellular_component,molecular_function	ncRNA	fRNAdb
A_51_P133612	40.5976	24.7704	46.6505	43.8221	40.8613	33.4448	5.53012	4.50279	5.61477	5.43944	5.31275	4.91849	P	P	P	P	P	P	NM_026014	Cdt1	ENSMUST00000006760	67177	Mus musculus chromatin licensing and DNA replication factor 1 (Cdt1), mRNA [NM_026014]	chr8	125096896	125096952	+	GO:0000076,GO:0003677,GO:0005515,GO:0005634,GO:0006260,GO:0007049,GO:0007090,GO:0030174	DNA replication checkpoint,DNA binding,protein binding,nucleus,DNA replication,cell cycle,regulation of S phase of mitotic cell cycle,regulation of DNA-dependent DNA replication initiation	mRNA	Agilent mouse V1
A_30_P01027889	3.5902	3.86496	3.55951	2.36232	4.49022	2.30511	1.8903	1.74313	2.04549	1.28094	2.23407	1.31308	A	A	A	A	A	A	chr7:100195448-100195894_R				lincRNA:chr7:100195448-100195894 reverse strand	chr7	100195576	100195520	-			ncRNA	Agilent mouse V1
A_55_P2085311	339.364	382.163	344.771	283.827	434.864	371.891	8.52666	8.5527	8.4413	8.23297	8.68303	8.45355	P	P	P	P	P	P	NM_183297	Nxph4	ENSMUST00000095266	104080	Mus musculus neurexophilin 4 (Nxph4), mRNA [NM_183297]	chr10	126962728	126962672	-	GO:0005102,GO:0005575,GO:0008150	receptor binding,cellular_component,biological_process	mRNA	Agilent mouse V1
A_55_P2088910	19.0689	15.7322	18.0694	15.1041	17.4931	30.2203	4.46764	3.79531	4.31986	3.8382	4.12927	4.77241	P	P	P	P	P	P						chr9	115314752	115314808	+			mRNA	Agilent mouse V1
mmu_19897_PI428960544	3.48349	2.71997	2.37755	2.70613	2.74783	2.1468	1.84562	1.37945	1.1909	1.4642	1.43394	1.197	A	A	A	A	A	A	FR059533											ncRNA	fRNAdb
A_55_P2414679	2.62355	3.51056	2.46354	2.51246	2.76627	2.24746	1.32761	1.62212	1.26196	1.37396	1.44574	1.26914	A	A	A	A	A	A	ENSMUST00000181588		ENSMUST00000181588		Mus musculus adult male hippocampus cDNA, RIKEN full-length enriched library, clone:C630004M23 product:hypothetical protein, full insert sequence. [AK049866]	chr2	9971087	9971146	+			mRNA	Agilent mouse V1
mmu_31737_PI428960544	13.992	11.6572	14.7734	8.56259	15.9209	19.4741	4.0233	3.33981	4.04763	3.00962	4.00077	4.1211	P	P	P	P	P	P	n343431					chr4	24778446	24779496	+			ncRNA	NONCODEv3.0
A_55_P2109539	20.9438	16.3648	32.8612	25.2202	18.0158	20.3674	4.60095	3.86146	5.13558	4.59636	4.16731	4.18642	P	P	P	P	P	P	NM_001242360	Trnt1	ENSMUST00000113248	70047	Mus musculus tRNA nucleotidyl transferase, CCA-adding, 1 (Trnt1), transcript variant 3, mRNA [NM_001242360]	chr6	106726176	106726232	+	GO:0000049,GO:0000166,GO:0001680,GO:0003723,GO:0004810,GO:0005524,GO:0005622,GO:0005739,GO:0005813,GO:0006396,GO:0008033,GO:0009022,GO:0016740,GO:0016779,GO:0042780,GO:0052927,GO:0052928,GO:0052929	tRNA binding,nucleotide binding,tRNA 3'-terminal CCA addition,RNA binding,tRNA adenylyltransferase activity,ATP binding,intracellular,mitochondrion,centrosome,RNA processing,tRNA processing,tRNA nucleotidyltransferase activity,transferase activity,nucleotidyltransferase activity,tRNA 3'-end processing,CTP:tRNA cytidylyltransferase activity,CTP:3'-cytidine-tRNA cytidylyltransferase activity,ATP:3'…	mRNA	Agilent mouse V1
mmu_1461_PI428994341	23.2317	29.5788	17.6961	18.9402	27.0923	22.0068	4.74977	4.7733	4.29124	4.1709	4.73756	4.2965	P	P	P	P	P	P	uc.155+											ncRNA	UCR
A_55_P2165078	2.62278	2.36107	2.48511	2.52319	2.78724	2.24778	1.32697	1.21465	1.28219	1.38007	1.45968	1.26938	A	A	A	A	A	A	NM_001104639	Vmn2r24	ENSMUST00000075095	243628	Mus musculus vomeronasal 2, receptor 24 (Vmn2r24), mRNA [NM_001104639]	chr6	123766240	123766296	+	GO:0003674,GO:0004871,GO:0004930,GO:0005575,GO:0005886,GO:0007165,GO:0007186,GO:0008150,GO:0016020,GO:0016021	molecular_function,signal transducer activity,G-protein coupled receptor activity,cellular_component,plasma membrane,signal transduction,G-protein coupled receptor signaling pathway,biological_process,membrane,integral to membrane	mRNA	Agilent mouse V1
A_55_P2097264	55.5124	82.8215	52.6303	145.085	64.918	75.8753	5.9696	6.30606	5.78102	7.24099	5.97312	6.13726	P	P	P	P	P	P	NM_053256	Pth2	ENSMUST00000042754	114640	Mus musculus parathyroid hormone 2 (Pth2), mRNA [NM_053256]	chr7	52437108	52437168	+	GO:0005102,GO:0005576,GO:0006171,GO:0007218	receptor binding,extracellular region,cAMP biosynthetic process,neuropeptide signaling pathway	mRNA	Agilent mouse V1
mmu_20188_PI428960544	50.1518	61.2358	51.6232	58.2252	46.5809	64.3304	5.82231	5.86209	5.75241	5.86613	5.49696	5.8909	P	P	P	P	P	P	FR196457											ncRNA	fRNAdb
mmu_22072_PI428960544	51.9684	76.1843	48.991	59.742	85.0634	102.392	5.87036	6.18439	5.68096	5.90345	6.34538	6.57706	P	P	P	P	P	P	FR292970	Ghr	ENSMUSG00000055737	14600	growth hormone receptor	15	3317760	3583492	-	GO:0006103,GO:0042977,GO:0042976,GO:0000187,GO:0000255,GO:0032870,GO:0006101,GO:0006600,GO:0046449,GO:0019221,GO:0006897,GO:0006631,GO:0060396,GO:0009755,GO:0048009,GO:0006549,GO:0007259,GO:0044236,GO:1901215,GO:0006107,GO:0046427,GO:0040018,GO:0050731,GO:0040014,GO:0032355,GO:0006105,GO:0019530,GO:0006573,GO:0009986,GO:0005737,GO:0005576,GO:0005615,GO:0019898,GO:0070195,GO:0016021,GO:0005887,GO:…	2-oxoglutarate metabolic process,activation of JAK2 kinase activity,activation of Janus kinase activity,activation of MAPK activity,allantoin metabolic process,cellular response to hormone stimulus,citrate metabolic process,creatine metabolic process,creatinine metabolic process,cytokine-mediated signaling pathway,endocytosis,fatty acid metabolic process,growth hormone receptor signaling pathway,…	ncRNA	fRNAdb
mmu_23609_PI428960544	130.092	145.788	128.622	142.992	112.456	139.221	7.16989	7.1559	7.04607	7.22025	6.74262	7.02823	P	P	P	P	P	P	FR103231											ncRNA	fRNAdb
A_55_P2317929	2.62335	2.36969	2.51389	2.53693	2.82909	2.25213	1.32745	1.21999	1.31022	1.38712	1.48596	1.27306	A	A	A	A	A	A	ENSMUST00000068730		ENSMUST00000068730		predicted gene 11149 [Source:MGI Symbol;Acc:MGI:3642683] [ENSMUST00000068730]	chr9	49370988	49371048	+			mRNA	Agilent mouse V1
A_30_P01029147	38.4427	46.4546	44.413	48.9755	40.4078	106.384	5.45254	5.44454	5.54473	5.6069	5.29774	6.63819	P	P	P	P	P	P	chr5:108540155-108540662_F				lincRNA:chr5:108540155-108540662 forward strand	chr5	108540536	108540592	+			ncRNA	Agilent mouse V1
A_30_P01028324	2.55338	2.43297	2.58848	2.423	2.4451	2.33619	1.28139	1.25727	1.39005	1.31865	1.27618	1.33398	A	A	A	A	A	A	chr16:44717531-44724206_F				lincRNA:chr16:44717531-44724206 forward strand	chr16	44724052	44724112	+			ncRNA	Agilent mouse V1
mmu_12401_PI428960544	2.82414	5.19157	3.22395	4.6224	2.4598	2.78705	1.48548	2.14357	1.8905	2.1483	1.28336	1.55836	A	A	A	A	A	A	FR064843											ncRNA	fRNAdb
A_55_P2175190	12.1968	16.5676	16.7779	23.6237	19.2719	23.2399	3.81834	3.87969	4.21929	4.49986	4.2611	4.37888	A	P	P	P	P	P	NM_001129999	Cep250	ENSMUST00000039994	16328	Mus musculus centrosomal protein 250 (Cep250), transcript variant 3, mRNA [NM_001129999]	chr2	155824368	155824432	+	GO:0000278,GO:0005737,GO:0005813,GO:0005814,GO:0005856,GO:0005929,GO:0007049,GO:0008022,GO:0008104,GO:0010457,GO:0019901,GO:0030997,GO:0031616,GO:0042995,GO:0043234	mitotic cell cycle,cytoplasm,centrosome,centriole,cytoskeleton,cilium,cell cycle,protein C-terminus binding,protein localization,centriole-centriole cohesion,protein kinase binding,regulation of centriole-centriole cohesion,spindle pole centrosome,cell projection,protein complex	mRNA	Agilent mouse V1
A_52_P504159	3.62139	6.61352	3.39254	3.42641	4.03374	4.86399	1.90361	2.47892	1.96751	1.73082	2.07455	2.22119	A	A	A	A	A	A	NAP113285-1					chrX	89108032	89107968	-			mRNA	Agilent mouse V1
mmu_16924_PI428960544	2.4526	8.6933	2.83174	10.4621	5.69874	11.1577	1.21736	2.8818	1.68021	3.30239	2.57674	3.31961	A	P	A	P	A	P	FR303959											ncRNA	fRNAdb
mmu_14244_PI428960544	2.51894	2.24152	2.35489	2.32746	2.52365	2.10967	1.25846	1.14641	1.17454	1.25729	1.31311	1.1692	A	A	A	A	A	A	FR246666	4930551I20Rik		78036	RIKEN cDNA 4930551I20 gene	14	60399136	60399456				ncRNA	fRNAdb
mmu_5491_PI428960544	2.81862	2.41191	2.48906	2.46241	2.56186	2.253	1.48098	1.24351	1.28552	1.34261	1.33131	1.27406	A	A	A	A	A	A	FR172158											ncRNA	fRNAdb
mmu_5880_PI428960544	7.0362	11.5172	9.37541	9.6478	5.76148	13.3521	2.98447	3.3222	3.42745	3.18262	2.59189	3.56886	A	P	P	A	P	P	FR199983											ncRNA	fRNAdb
A_30_P01021258	2.98383	3.91355	3.62218	3.25573	2.61397	3.24058	1.58506	1.76115	2.07576	1.66536	1.35678	1.73062	A	A	A	A	A	A	chr6:47969966-47970583_R				lincRNA:chr6:47969966-47970583 reverse strand	chr6	47970024	47969968	-			ncRNA	Agilent mouse V1
A_55_P2104332	180.99	249.423	202.679	234.396	217.471	203.21	7.63491	7.94094	7.69348	7.95049	7.69006	7.58127	P	P	P	P	P	P	NM_181395	Pxdn	ENSMUST00000122328	69675	Mus musculus peroxidasin homolog (Drosophila) (Pxdn), mRNA [NM_181395]	chr12	30700636	30700694	+	GO:0004601,GO:0005201,GO:0005576,GO:0005578,GO:0005615,GO:0005783,GO:0006979,GO:0016491,GO:0020037,GO:0030198,GO:0031012,GO:0042744,GO:0046872,GO:0055114	peroxidase activity,extracellular matrix structural constituent,extracellular region,proteinaceous extracellular matrix,extracellular space,endoplasmic reticulum,response to oxidative stress,oxidoreductase activity,heme binding,extracellular matrix organization,extracellular matrix,hydrogen peroxide catabolic process,metal ion binding,oxidation-reduction process	mRNA	Agilent mouse V1
A_55_P1961270	11.625	19.6047	12.3887	21.7054	20.0547	15.0649	3.74532	4.14237	3.80661	4.37923	4.31778	3.74532	A	P	A	P	P	P	NM_001110320	Cd72	ENSMUST00000107926	12517	Mus musculus CD72 antigen (Cd72), transcript variant 1, mRNA [NM_001110320]	chr4	43460656	43460596	-	GO:0005887,GO:0016020,GO:0016021,GO:0030246	integral to plasma membrane,membrane,integral to membrane,carbohydrate binding	mRNA	Agilent mouse V1
mmu_5436_PI428960544	3.60593	9.00263	2.58621	3.81416	4.57185	3.79552	1.89752	2.93756	1.38732	1.88463	2.26114	1.92666	A	A	A	A	A	A	FR139511											ncRNA	fRNAdb
mmu_4437_PI428960544	2.43969	2.27456	2.41437	2.3468	2.6259	2.52425	1.20957	1.16545	1.21819	1.27039	1.36297	1.44991	A	A	A	A	A	A	FR162848											ncRNA	fRNAdb
mmu_34850_PI428960544	125.48	119.706	112.328	96.8817	91.5911	111.633	7.12119	6.85814	6.86214	6.63681	6.45225	6.71785	P	P	P	P	P	P	XR_107888.1	Gm12758	ENSMUSG00000085105	100126232	predicted gene 12758	7	34234376	34240208	+	GO:0008150,GO:0005575,GO:0003674	biological_process,cellular_component,molecular_function	ncRNA	RefSeq_noncoding RNA
mmu_9293_PI428990136	6.63762	9.05945	6.55799	8.09697	5.5006	8.04999	2.89315	2.94582	2.94569	2.9285	2.52686	2.86619	A	A	A	A	A	A	NR_073038.1	Gm21276	ENSMUSG00000094233	100861864	predicted gene, 21276	7	38762408	38770304	-			ncRNA	RefSeq_noncoding RNA
A_55_P2040357	2.63796	6.58289	7.33316	2.57409	7.98364	7.72542	1.3399	2.47272	3.09594	1.40588	3.04212	2.80983	A	A	A	A	A	A	NM_026975	Bola1	ENSMUST00000107099	69168	Mus musculus bolA-like 1 (E. coli) (Bola1), mRNA [NM_026975]	chr3	96000576	96000512	-	GO:0003674,GO:0005576,GO:0005739,GO:0008150	molecular_function,extracellular region,mitochondrion,biological_process	mRNA	Agilent mouse V1
A_55_P2077866	197.926	257.333	259.034	213.13	226.465	307.704	7.75767	7.9884	8.03275	7.81236	7.75254	8.18686	P	P	P	P	P	P	NM_010918	Nktr	ENSMUST00000035112	18087	Mus musculus natural killer tumor recognition sequence (Nktr), mRNA [NM_010918]	chr9	121657240	121657296	+	GO:0003755,GO:0006457,GO:0016853,GO:0042277	peptidyl-prolyl cis-trans isomerase activity,protein folding,isomerase activity,peptide binding	mRNA	Agilent mouse V1
mmu_30328_PI428960544	17.6182	13.6136	11.4804	9.59386	18.3748	16.9548	4.35655	3.57943	3.7024	3.17393	4.19289	3.91697	P	P	P	P	P	P	n290855	Zfp14	ENSMUSG00000053985	243906	zinc finger protein 14	7	30038052	30044734	-	GO:0006355	regulation of transcription, DNA-templated	ncRNA	NONCODEv3.0
A_30_P01031780	37.0391	66.0963	51.0855	47.9236	48.6591	68.7614	5.40459	5.97512	5.7387	5.57541	5.56029	5.98861	P	P	P	P	P	P	chr2:174092104-174106704_R				lincRNA:chr2:174092104-174106704 reverse strand	chr2	174093664	174093600	-			ncRNA	Agilent mouse V1
A_55_P2062480	1086.38	855.609	1106.14	823.41	1073.33	754.384	10.1529	9.72299	10.1045	9.78761	10.0044	9.44399	P	P	P	P	P	P						chr3	101037792	101037856	+			mRNA	Agilent mouse V1
A_51_P333099	275.63	292.244	351.945	359.814	430.017	250.764	8.22475	8.17033	8.47263	8.57981	8.66728	7.88897	P	P	P	P	P	P	NM_025544	Mrps15	ENSMUST00000030675	66407	Mus musculus mitochondrial ribosomal protein S15 (Mrps15), nuclear gene encoding mitochondrial protein, mRNA [NM_025544]	chr4	125728624	125730776	+	GO:0003674,GO:0003735,GO:0005622,GO:0005739,GO:0005763,GO:0005840,GO:0006412,GO:0008150,GO:0030529,GO:0031965	molecular_function,structural constituent of ribosome,intracellular,mitochondrion,mitochondrial small ribosomal subunit,ribosome,translation,biological_process,ribonucleoprotein complex,nuclear membrane	mRNA	Agilent mouse V1
mmu_12404_PI428960544	2.58077	2.41842	2.57184	2.66347	2.94524	2.24512	1.2993	1.2474	1.36912	1.44738	1.56794	1.2672	A	A	A	A	A	A	FR193002											ncRNA	fRNAdb
A_51_P158552	10.1586	13.1548	15.7114	16.9797	19.2482	19.8988	3.54104	3.52959	4.13408	4.01158	4.25911	4.15292	A	P	P	P	P	P	NM_016684	Zscan12	ENSMUST00000099720	22758	Mus musculus zinc finger and SCAN domain containing 12 (Zscan12), mRNA [NM_016684]	chr13	21461636	21461692	+	GO:0003676,GO:0003677,GO:0003700,GO:0005622,GO:0005634,GO:0006351,GO:0006355,GO:0008150,GO:0008270,GO:0016032,GO:0046872	nucleic acid binding,DNA binding,sequence-specific DNA binding transcription factor activity,intracellular,nucleus,transcription, DNA-dependent,regulation of transcription, DNA-dependent,biological_process,zinc ion binding,viral reproduction,metal ion binding	mRNA	Agilent mouse V1
A_30_P01029173	12.9148	23.6949	12.6731	29.0257	10.3624	22.2143	3.90271	4.43539	3.83728	4.81245	3.40758	4.31314	P	P	A	P	A	P	chr2:128142035-128142481_R				lincRNA:chr2:128142035-128142481 reverse strand	chr2	128142192	128142128	-			ncRNA	Agilent mouse V1
A_51_P180176	23.1363	27.4673	31.6872	27.1568	34.0505	26.9462	4.74424	4.66094	5.0869	4.70839	5.05694	4.59573	P	P	P	P	P	P	XM_003945391	Gm16223		433882	PREDICTED: Mus musculus predicted gene 16223 (Gm16223), mRNA [XM_003945391]	chr5	42607452	42607512	+	GO:0003674,GO:0005575,GO:0008150	molecular_function,cellular_component,biological_process	mRNA	Agilent mouse V1
mmu_21479_PI428960544	5.86141	6.3214	4.29101	7.06285	7.68718	4.65699	2.70067	2.41536	2.34811	2.72821	2.9899	2.16842	A	A	A	A	A	A	FR246204											ncRNA	fRNAdb
A_30_P01024000	4351.65	4841.89	4990.24	3709.07	3270.74	4228.89	12.1167	12.2023	12.2524	11.9664	11.6439	11.8745	P	P	P	P	P	P	chr5:125078875-125098525_R				lincRNA:chr5:125078875-125098525 reverse strand	chr5	125096592	125096536	-			ncRNA	Agilent mouse V1
mmu_20590_PI428960544	178.179	191.927	161.212	146.932	180.591	192.409	7.61257	7.55783	7.36039	7.25913	7.42145	7.50357	P	P	P	P	P	P	FR180935											ncRNA	fRNAdb
mmu_22868_PI428960544	2.39732	2.26844	2.42439	2.2823	2.48568	2.14095	1.18438	1.16176	1.22683	1.22527	1.29539	1.19287	A	A	A	A	A	A	FR286503	Fut9	ENSMUSG00000055373	14348	fucosyltransferase 9	4	25609332	25800244	-	GO:0036065,GO:0007399,GO:0006486,GO:0005794,GO:0016021,GO:0016020,GO:0046920,GO:0008417,GO:0016740,GO:0016757	fucosylation,nervous system development,protein glycosylation,Golgi apparatus,integral to membrane,membrane,alpha-(1->3)-fucosyltransferase activity,fucosyltransferase activity,transferase activity,transferase activity, transferring glycosyl groups	ncRNA	fRNAdb
mmu_20611_PI428960544	182.188	291.584	246.179	233.861	242.177	419.875	7.64246	8.16706	7.96111	7.94688	7.8456	8.62294	P	P	P	P	P	P	FR185348											ncRNA	fRNAdb
A_30_P01029839	481.744	616.822	485.232	507.162	449.878	1049.02	9.0184	9.25932	8.92799	9.07939	8.73452	9.92216	P	P	P	P	P	P	chr3:36280098-36347798_F				lincRNA:chr3:36280098-36347798 forward strand	chr3	36347444	36347504	+			ncRNA	Agilent mouse V1
mmu_22618_PI428960544	75.8769	91.5181	72.8239	80.0728	65.8289	89.3808	6.41135	6.46312	6.23529	6.35099	5.99133	6.37516	P	P	P	P	P	P	FR022672											ncRNA	fRNAdb
mmu_14524_PI428960544	2.54949	2.28392	2.40724	2.31169	2.57069	4.03775	1.27868	1.17107	1.21257	1.24544	1.33554	2.00584	A	A	A	A	A	A	FR376435											ncRNA	fRNAdb
A_30_P01018884	4.81917	8.91234	3.6498	8.86112	6.75076	4.60586	2.38181	2.92147	2.0885	3.06138	2.81947	2.1568	A	A	A	A	A	A	chr7:137669440-137672712_F				lincRNA:chr7:137669440-137672712 forward strand	chr7	137672384	137672448	+			ncRNA	Agilent mouse V1
mmu_14838_PI428960544	27.3068	29.6246	27.7129	24.7921	32.325	31.7555	4.97715	4.7759	4.90512	4.56979	4.98998	4.84402	P	P	P	P	P	P	FR214771	Klhl3	ENSMUSG00000014164	100503088	kelch-like 3	13	58004220	58113592	-	GO:0072156,GO:0050801,GO:0070936,GO:0016567,GO:0042787,GO:0070294,GO:0031463,GO:0005829,GO:0003674	distal tubule morphogenesis,ion homeostasis,protein K48-linked ubiquitination,protein ubiquitination,protein ubiquitination involved in ubiquitin-dependent protein catabolic process,renal sodium ion absorption,Cul3-RING ubiquitin ligase complex,cytosol,molecular_function	ncRNA	fRNAdb
A_51_P210877	578.197	485.647	652.502	557.535	926.317	568.153	9.2741	8.91695	9.345	9.21891	9.77662	9.04553	P	P	P	P	P	P	NM_001024622	Pcnp	ENSMUST00000114444	76302	Mus musculus PEST proteolytic signal containing nuclear protein (Pcnp), mRNA [NM_001024622]	chr16	56015940	56015880	-	GO:0005634,GO:0007049,GO:0016567,GO:0043161	nucleus,cell cycle,protein ubiquitination,proteasomal ubiquitin-dependent protein catabolic process	mRNA	Agilent mouse V1
mmu_9562_PI428990136	3.06873	3.4864	3.60193	2.67715	3.18634	2.35203	1.63265	1.61477	2.06555	1.45269	1.71021	1.34422	A	A	A	A	A	A	NR_045157.1	Gm7008	ENSMUSG00000035983	629820	predicted gene 7008	12	40222760	40229184	+	GO:0008150,GO:0005575,GO:0003674	biological_process,cellular_component,molecular_function	ncRNA	RefSeq_noncoding RNA
A_55_P2279498	3.76411	7.10611	2.64253	5.43488	3.31429	3.90922	1.96751	2.58761	1.47012	2.36159	1.7757	1.9655	A	A	A	A	A	A	NR_045446	4933438K21Rik	ENSMUST00000175787	71270	Mus musculus RIKEN cDNA 4933438K21 gene (4933438K21Rik), non-coding RNA [NR_045446]	chr4	145892176	145892128	-			mRNA	Agilent mouse V1
mmu_18133_PI428960544	10.0092	10.7464	11.5444	4.57977	6.07768	17.2519	3.51614	3.21547	3.71074	2.13368	2.66833	3.94421	P	P	P	A	P	P	FR093438											ncRNA	fRNAdb
mmu_16349_PI428960544	5.19086	2.46103	3.16397	4.84353	5.14798	5.55782	2.51029	1.27393	1.8597	2.21008	2.43331	2.37947	A	A	A	A	A	P	FR168483	4933402J15Rik		74425	RIKEN cDNA 4933402J15 gene	14	74355528	74369744	+			ncRNA	fRNAdb
A_30_P01027621	2.39632	2.25344	3.26294	2.28633	2.55012	2.17977	1.18379	1.15295	1.90816	1.22752	1.32516	1.22115	A	A	A	A	A	A	chr17:24157887-24158104_R				lincRNA:chr17:24157887-24158104 reverse strand	chr17	24157964	24157904	-			ncRNA	Agilent mouse V1
mmu_25635_PI428960544	2.52213	8.64332	6.8026	4.11193	8.29063	11.4356	1.26084	2.87287	2.99349	1.98567	3.09384	3.35347	A	P	A	A	A	P	FR301848											ncRNA	fRNAdb
A_52_P270035	360.946	426.483	369.276	370.061	266.878	457.368	8.60967	8.72177	8.54123	8.62513	7.99156	8.7428	P	P	P	P	P	P	NM_029836	Tspyl2	ENSMUST00000044509	52808	Mus musculus TSPY-like 2 (Tspyl2), mRNA [NM_029836]	chrX	148771600	148771536	-	GO:0005634,GO:0005730,GO:0005737,GO:0005813,GO:0005886,GO:0006334,GO:0006351,GO:0006355,GO:0007049,GO:0008156,GO:0016568,GO:0030308,GO:0045859	nucleus,nucleolus,cytoplasm,centrosome,plasma membrane,nucleosome assembly,transcription, DNA-dependent,regulation of transcription, DNA-dependent,cell cycle,negative regulation of DNA replication,chromatin modification,negative regulation of cell growth,regulation of protein kinase activity	mRNA	Agilent mouse V1
A_30_P01019775	2.8802	2.63783	4.86358	3.71004	2.85699	2.95998	1.5246	1.35026	2.54081	1.84792	1.5044	1.62408	A	A	A	A	A	A	chr5:106351376-106352151_F				lincRNA:chr5:106351376-106352151 forward strand	chr5	106352096	106352152	+			ncRNA	Agilent mouse V1
A_51_P403334	34.5223	54.1078	46.5131	53.9522	44.3987	50.1095	5.30859	5.67341	5.61044	5.75146	5.42642	5.52579	P	P	P	P	P	P	NM_024192	Cuedc2	ENSMUST00000167861	67116	Mus musculus CUE domain containing 2 (Cuedc2), transcript variant 2, mRNA [NM_024192]	chr19	46405104	46405048	-	GO:0003674,GO:0005634,GO:0005737,GO:0008150	molecular_function,nucleus,cytoplasm,biological_process	mRNA	Agilent mouse V1
mmu_1691_PI428994341	2.89444	2.64329	2.72657	2.54769	3.53722	2.45604	1.53276	1.35216	1.58137	1.39269	1.87591	1.41235	A	A	A	A	A	A	uc.180+											ncRNA	UCR
A_30_P01022736	109.191	123.132	111.404	124.349	117.938	134.242	6.9246	6.90575	6.84737	7.01102	6.81016	6.97963	P	P	P	P	P	P	chr17:14320464-14320975_F				lincRNA:chr17:14320464-14320975 forward strand	chr17	14320916	14320975	+			ncRNA	Agilent mouse V1
A_30_P01023241	761.851	949.561	725.17	916.067	1057.61	1059.1	9.66996	9.87809	9.49517	9.94478	9.98072	9.93622	P	P	P	P	P	P	chr19:4996544-4997119_R				lincRNA:chr19:4996544-4997119 reverse strand	chr19	4996829	4996770	-			ncRNA	Agilent mouse V1
mmu_1475_PI428960544	1946.53	3430.57	2588.75	2009.7	1760.24	4440.92	10.9698	11.7318	11.3225	11.0819	10.7385	11.9271	P	P	P	P	P	P	ENSMUST00000126122	Gm16159	ENSMUSG00000086134		predicted gene 16159	8	25548660	25556084	-	GO:0008150,GO:0005575,GO:0003674	biological_process,cellular_component,molecular_function	ncRNA	Ensembl_transcript
mmu_26156_PI428960544	4.6824	7.89879	2.69089	7.61902	5.46753	7.42721	2.32744	2.74403	1.54209	2.83854	2.51982	2.75935	A	A	A	A	A	A	FR142170	9530032E18Rik		78424	RIKEN cDNA 9530032E18 gene	17	81682168	81682984				ncRNA	fRNAdb
mmu_8411_PI428960544	39.8397	41.9942	44.3564	56.2405	41.4563	43.0148	5.50171	5.2957	5.54275	5.81494	5.333	5.30429	P	P	P	P	P	P	FR277164	Dhx9	ENSMUSG00000042699	13211	DEAH (Asp-Glu-Ala-His) box polypeptide 9	1	153455760	153487664	-	GO:0034605,GO:0007623,GO:0070934,GO:0005813,GO:0070937,GO:0005737,GO:0005730,GO:0005634,GO:0030529,GO:0005524,GO:0008026,GO:0003677,GO:0004386,GO:0016787,GO:0003676,GO:0000166,GO:0005515,GO:0003723,GO:0001085	cellular response to heat,circadian rhythm,CRD-mediated mRNA stabilization,centrosome,CRD-mediated mRNA stability complex,cytoplasm,nucleolus,nucleus,ribonucleoprotein complex,ATP binding,ATP-dependent helicase activity,DNA binding,helicase activity,hydrolase activity,nucleic acid binding,nucleotide binding,protein binding,RNA binding,RNA polymerase II transcription factor binding	ncRNA	fRNAdb
mmu_12619_PI428960544	38.0983	49.3915	41.2933	45.4897	47.2544	68.8549	5.44025	5.53267	5.44163	5.49585	5.51937	5.99065	P	P	P	P	P	P	FR243558	1110060G06Rik		68814	RIKEN cDNA 1110060G06 gene	5	20728392	20728892				ncRNA	fRNAdb
A_52_P246703	2.75232	11.9788	2.65478	2.68892	15.7339	2.35095	1.42954	3.38117	1.48811	1.45726	3.98506	1.34342	A	A	A	A	A	A	NM_030187	Ak7	ENSMUST00000040876	78801	Mus musculus adenylate kinase 7 (Ak7), mRNA [NM_030187]	chr12	107004928	107006760	+	GO:0000166,GO:0002437,GO:0003351,GO:0004017,GO:0004127,GO:0005524,GO:0005575,GO:0005737,GO:0006139,GO:0007283,GO:0007420,GO:0016301,GO:0016310,GO:0016740,GO:0019205,GO:0030030,GO:0035083,GO:0046939	nucleotide binding,inflammatory response to antigenic stimulus,epithelial cilium movement,adenylate kinase activity,cytidylate kinase activity,ATP binding,cellular_component,cytoplasm,nucleobase-containing compound metabolic process,spermatogenesis,brain development,kinase activity,phosphorylation,transferase activity,nucleobase-containing compound kinase activity,cell projection organization,cil…	mRNA	Agilent mouse V1
A_55_P2088535	230.555	291.348	262.44	358.861	382.949	207.931	7.97512	8.16622	8.0528	8.57456	8.49319	7.6139	P	P	P	P	P	P	NM_026943	Snrpd2		107686	Mus musculus small nuclear ribonucleoprotein D2 (Snrpd2), mRNA [NM_026943]	chr10	127449208	127449272	+	GO:0003676,GO:0005634,GO:0005681,GO:0005689,GO:0006397,GO:0008380,GO:0030529,GO:0071013	nucleic acid binding,nucleus,spliceosomal complex,U12-type spliceosomal complex,mRNA processing,RNA splicing,ribonucleoprotein complex,catalytic step 2 spliceosome	mRNA	Agilent mouse V1
A_55_P2109003	4809.06	4872.88	5059.67	4464.93	4675.83	4826.55	12.2374	12.2137	12.2727	12.2271	12.1635	12.0515	P	P	P	P	P	P	AK040967	Gm4117		100042944	Mus musculus adult male aorta and vein cDNA, RIKEN full-length enriched library, clone:A530052F04 product:unclassifiable, full insert sequence. [AK040967]	chr13	89930144	89930200	+	GO:0003674,GO:0005575,GO:0008150	molecular_function,cellular_component,biological_process	mRNA	Agilent mouse V1
A_55_P2103884	189.356	198.164	207.769	230.413	305.999	163.921	7.69732	7.60482	7.72414	7.92763	8.17741	7.27306	P	P	P	P	P	P	NM_011509	Gm3258	ENSMUST00000093955	100041296	Mus musculus predicted gene 3258 (Gm3258), mRNA [NM_011509]	chr10	31133676	31133618	-	GO:0003674,GO:0005575,GO:0005634,GO:0006351,GO:0006355,GO:0008150,GO:0008270,GO:0032786,GO:0046872	molecular_function,cellular_component,nucleus,transcription, DNA-dependent,regulation of transcription, DNA-dependent,biological_process,zinc ion binding,positive regulation of transcription elongation, DNA-dependent,metal ion binding	mRNA	Agilent mouse V1
mmu_26071_PI428960544	3.85419	8.17767	7.57168	4.24442	6.13811	19.1611	2.00975	2.7983	3.14038	2.0298	2.68335	4.09595	A	A	A	A	A	P	FR110744											ncRNA	fRNAdb
mmu_33882_PI428960544	2.99647	2.67145	2.6505	2.58429	3.33141	2.4687	1.59143	1.36169	1.48122	1.41126	1.7837	1.41871	A	A	A	A	A	A	XR_105169.1	Etos1	ENSMUSG00000050189	114660	ectopic ossification 1	7	130770640	130772656	-	GO:0008150,GO:0005575,GO:0003674	biological_process,cellular_component,molecular_function	ncRNA	RefSeq_noncoding RNA
mmu_23835_PI428960544	2.42984	2.79583	2.42998	2.81407	2.56192	3.78762	1.20312	1.40545	1.23214	1.50223	1.33133	1.92379	A	A	A	A	A	A	FR261377											ncRNA	fRNAdb
A_55_P2146683	12.5544	5.91287	8.92414	8.27418	15.4086	5.06433	3.86002	2.31996	3.36069	2.96064	3.95728	2.2694	A	A	A	A	A	A	XR_168464	Gm4657		100043800	PREDICTED: Mus musculus predicted gene 4657 (Gm4657), misc_RNA [XR_168464]	chr9	113083664	113083608	-			mRNA	Agilent mouse V1
A_30_P01017533	22.925	38.5648	27.0348	19.6563	30.8414	30.1242	4.73084	5.16669	4.8704	4.23092	4.92269	4.76603	P	P	P	P	P	P	chr9:20313342-20323517_R				lincRNA:chr9:20313342-20323517 reverse strand	chr9	20323420	20323360	-			ncRNA	Agilent mouse V1
A_30_P01027931	52.9426	73.9576	72.802	81.6092	109.81	95.268	5.89805	6.1408	6.23451	6.38043	6.70963	6.47216	P	P	P	P	P	P	chr18:65738804-65739801_F				lincRNA:chr18:65738804-65739801 forward strand	chr18	65739648	65739704	+			ncRNA	Agilent mouse V1
mmu_4148_PI428960544	2.53242	2.3084	2.40462	3.13643	2.89846	2.16004	1.26737	1.18505	1.21055	1.62006	1.53588	1.20649	A	A	A	A	A	A	FR349696											ncRNA	fRNAdb
mmu_16167_PI428960544	12.7356	20.2976	18.9301	20.1988	35.3948	23.3335	3.88066	4.19727	4.38528	4.27076	5.11071	4.38499	P	P	P	P	P	P	FR168767	A630057J21Rik		320173	RIKEN cDNA A630057J21 gene	7	102360976	102363488				ncRNA	fRNAdb
A_30_P01018359	5.26732	4.02142	2.65165	2.53935	2.82668	2.37709	2.53445	1.79853	1.48308	1.38822	1.48449	1.36149	A	A	A	A	A	A	chr5:142844084-142844445_R				lincRNA:chr5:142844084-142844445 reverse strand	chr5	142844144	142844080	-			ncRNA	Agilent mouse V1
mmu_29663_PI428960544	291.866	362.218	306.121	168.345	195.428	323.39	8.30588	8.46967	8.27379	7.45916	7.53254	8.2595	P	P	P	P	P	P	n282564											ncRNA	NONCODEv3.0
mmu_5330_PI428960544	4.77474	6.1816	6.17848	6.1032	6.1595	6.43515	2.36559	2.38316	2.86811	2.51947	2.68805	2.56355	A	A	A	A	A	A	FR078447	Osbpl3	ENSMUSG00000029822	71720	oxysterol binding protein-like 3	6	50293328	50456200	-			ncRNA	fRNAdb
A_30_P01027649	3.35228	2.39422	3.14468	2.73652	2.71625	2.21819	1.78626	1.23307	1.85129	1.47546	1.41487	1.2484	A	A	A	A	A	A	chr2:27394711-27402186_F				lincRNA:chr2:27394711-27402186 forward strand	chr2	27395646	27395704	+			ncRNA	Agilent mouse V1
A_51_P145220	2.80387	6.81445	2.66789	4.416	15.2924	2.39657	1.46919	2.52569	1.51019	2.08446	3.9468	1.37473	A	A	A	A	A	A	NM_008691	Nefm	ENSMUST00000022638	18040	Mus musculus neurofilament, medium polypeptide (Nefm), mRNA [NM_008691]	chr14	68738256	68738192	-	GO:0000226,GO:0005198,GO:0005737,GO:0005856,GO:0005882,GO:0005883,GO:0008088,GO:0030424,GO:0031133,GO:0031594,GO:0043005,GO:0045104,GO:0045110,GO:0060052	microtubule cytoskeleton organization,structural molecule activity,cytoplasm,cytoskeleton,intermediate filament,neurofilament,axon cargo transport,axon,regulation of axon diameter,neuromuscular junction,neuron projection,intermediate filament cytoskeleton organization,intermediate filament bundle assembly,neurofilament cytoskeleton organization	mRNA	Agilent mouse V1
mmu_24739_PI428960544	3.95398	3.37332	3.54051	4.3873	7.73593	3.76305	2.05269	1.58048	2.03842	2.07412	2.99842	1.91477	A	A	A	A	A	A	FR341638											ncRNA	fRNAdb
A_55_P2164040	62.837	62.2818	68.0534	73.3511	73.9445	51.0065	6.146	5.88947	6.14268	6.21804	6.15426	5.5535	P	P	P	P	P	P	NM_001170454	Tada2b	ENSMUST00000031097	231151	Mus musculus transcriptional adaptor 2B (Tada2b), mRNA [NM_001170454]	chr5	36818680	36818620	-	GO:0005515,GO:0005634,GO:0008150,GO:0030914,GO:0070461	protein binding,nucleus,biological_process,STAGA complex,SAGA-type complex	mRNA	Agilent mouse V1
mmu_66_PI428960544	2.4876	2.31602	2.38996	2.25719	2.47918	2.22147	1.23882	1.18934	1.19907	1.20897	1.29231	1.25053	A	A	A	A	A	A	Nkx2.2AS_NR_030769.1 (mouse)	Nkx2-2os	ENSMUSG00000086509		Mus musculus NK2 homeobox 2, opposite strand (Nkx2-2os), long non-coding RNA.	2	147184080	147331680	+			ncRNA	lncRNAdb
A_55_P2023707	2.63315	6.36914	2.3691	2.45114	2.79623	2.28989	1.33659	2.42629	1.18453	1.33494	1.46483	1.30251	A	A	A	A	A	A	NM_001081557	Camta1	ENSMUST00000097774	100072	Mus musculus calmodulin binding transcription activator 1 (Camta1), transcript variant 1, mRNA [NM_001081557]	chr4	150433984	150433920	-	GO:0003674,GO:0003677,GO:0005634,GO:0005737,GO:0006351,GO:0006355,GO:0008150	molecular_function,DNA binding,nucleus,cytoplasm,transcription, DNA-dependent,regulation of transcription, DNA-dependent,biological_process	mRNA	Agilent mouse V1
mmu_5559_PI428960544	2.49595	4.89523	2.28935	4.04583	2.30288	4.19172	1.24378	2.0629	1.13046	1.96394	1.21585	2.04753	A	A	A	A	A	A	FR362374											ncRNA	fRNAdb
A_55_P1973904	21.8046	33.2537	23.7938	40.1697	30.2586	17.5911	4.65952	4.94662	4.69422	5.30709	4.89479	3.97226	P	P	P	P	P	P	BC116839	AI606181		226118	Mus musculus expressed sequence AI606181, mRNA (cDNA clone IMAGE:40126158). [BC116839]	chr19	41668936	41668996	+	GO:0003674,GO:0005575,GO:0008150	molecular_function,cellular_component,biological_process	mRNA	Agilent mouse V1
A_30_P01030336	4.08941	12.1812	5.112	10.451	6.44456	18.2981	2.1076	3.40661	2.6136	3.30059	2.75221	4.02846	A	P	A	A	P	P	chr12:86420883-86421380_F				lincRNA:chr12:86420883-86421380 forward strand	chr12	86421248	86421312	+			ncRNA	Agilent mouse V1
mmu_2564_PI428960544	2.62263	2.4206	2.40702	3.07431	2.43321	4.04221	1.32684	1.24908	1.21248	1.59734	1.27123	2.00678	A	A	A	A	A	A	FR309257	2610034E01Rik		69236	RIKEN cDNA 2610034E01 gene	10	72657904	72661768				ncRNA	fRNAdb
A_30_P01030480	15.058	14.6074	14.124	9.55562	14.8253	15.4586	4.12755	3.68417	3.98087	3.16851	3.90108	3.77975	P	P	P	A	P	P	chr18:5119300-5181600_R				lincRNA:chr18:5119300-5181600 reverse strand	chr18	5160652	5160593	-			ncRNA	Agilent mouse V1
A_30_P01032099	2.37791	2.34705	2.3525	2.30512	2.49791	2.14765	1.17159	1.20701	1.17321	1.23989	1.30136	1.19775	A	A	A	A	A	A	chr3:93582250-93592950_F				lincRNA:chr3:93582250-93592950 forward strand	chr3	93587696	93587760	+			ncRNA	Agilent mouse V1
A_30_P01025068	2673.69	3930.5	3058.59	3324.84	3287.97	6666.58	11.4135	11.9132	11.5612	11.82	11.6512	12.547	P	P	P	P	P	P	H19				lincRNA:chr7:149761435-149764019 reverse strand	chr7	149761808	149761760	-			ncRNA	Agilent mouse V1
A_30_P01021819	3.85704	11.6824	4.03787	5.23895	7.11723	17.3251	2.01093	3.34284	2.24933	2.31296	2.89	3.94883	A	P	A	A	A	P	chr2:127988295-128194920_F				lincRNA:chr2:127988295-128194920 forward strand	chr2	128127240	128127304	+			ncRNA	Agilent mouse V1
(-)3xSLv1	2.49931	2.35694	2.48414	2.26653	2.37744	2.22106	1.24584	1.21226	1.28124	1.21472	1.24866	1.25021	A	P	P	A	A	P
A_55_P2127030	2.62639	4.31153	2.43168	2.49493	2.75444	2.25316	1.33027	1.89176	1.2338	1.3623	1.43818	1.27418	A	A	A	A	A	A	NM_146675	Olfr820	ENSMUST00000059244	258670	Mus musculus olfactory receptor 820 (Olfr820), mRNA [NM_146675]	chr10	129455280	129455336	+	GO:0004871,GO:0004930,GO:0004984,GO:0005886,GO:0007165,GO:0007186,GO:0007608,GO:0016020,GO:0016021,GO:0050896	signal transducer activity,G-protein coupled receptor activity,olfactory receptor activity,plasma membrane,signal transduction,G-protein coupled receptor signaling pathway,sensory perception of smell,membrane,integral to membrane,response to stimulus	mRNA	Agilent mouse V1
mmu_8775_PI428960544	2.59129	2.39678	2.4979	2.48543	2.78635	2.23819	1.30629	1.23436	1.29376	1.35628	1.459	1.2621	A	A	A	A	A	A	FR085349											ncRNA	fRNAdb
A_52_P5549	39.6626	42.3628	44.2246	52.5083	59.9419	57.9543	5.49492	5.30829	5.53917	5.71372	5.85733	5.74083	P	P	P	P	P	P	NM_001042501	Fam133b	ENSMUST00000115527	68152	Mus musculus family with sequence similarity 133, member B (Fam133b), mRNA [NM_001042501]	chr5	3559681	3561080	+	GO:0003674,GO:0005575,GO:0008150	molecular_function,cellular_component,biological_process	mRNA	Agilent mouse V1
mmu_26026_PI428960544	1073.63	1073.11	1095.52	1136.72	1075.2	1166.13	10.1333	10.0491	10.0898	10.2661	10.0072	10.073	P	P	P	P	P	P	FR078821											ncRNA	fRNAdb
mmu_14311_PI428960544	2.77365	2.40953	2.49958	2.39139	2.4702	2.26296	1.44563	1.24194	1.29539	1.2988	1.28783	1.28255	A	A	A	A	A	A	FR021262											ncRNA	fRNAdb
A_30_P01032497	52.849	67.6176	72.8704	66.0469	62.4052	76.0626	5.89484	6.01012	6.23589	6.05547	5.91696	6.14132	P	P	P	P	P	P	chr16:29942664-29948289_R				lincRNA:chr16:29942664-29948289 reverse strand	chr16	29946604	29946544	-			ncRNA	Agilent mouse V1
A_52_P10732	1460.82	1455.7	1334.22	1383.66	1342.01	1677.63	10.5528	10.4952	10.3675	10.5403	10.3497	10.5866	P	P	P	P	P	P	NM_001048167	Map6	ENSMUST00000127492	17760	Mus musculus microtubule-associated protein 6 (Map6), transcript variant 2, mRNA [NM_001048167]	chr7	106468648	106468712	+	GO:0005516,GO:0005737,GO:0005794,GO:0005856,GO:0005874,GO:0007026,GO:0008017,GO:0048471	calmodulin binding,cytoplasm,Golgi apparatus,cytoskeleton,microtubule,negative regulation of microtubule depolymerization,microtubule binding,perinuclear region of cytoplasm	mRNA	Agilent mouse V1
A_30_P01027018	154.32	169.743	150.919	104.44	167.557	181.17	7.40853	7.37492	7.26541	6.74649	7.31218	7.41649	P	P	P	P	P	P	chr5:125861675-125880125_F				lincRNA:chr5:125861675-125880125 forward strand	chr5	125868600	125868656	+			ncRNA	Agilent mouse V1
A_30_P01030231	45.8537	90.0574	65.8809	60.2045	82.6561	58.9556	5.69836	6.44018	6.09579	5.91448	6.30505	5.76655	P	P	P	P	P	P	chr8:20014569-20016673_R				lincRNA:chr8:20014569-20016673 reverse strand	chr8	20014840	20014782	-			ncRNA	Agilent mouse V1
A_51_P472393	2.62344	2.3604	2.47615	2.51858	3.5862	2.24765	1.32751	1.21416	1.27405	1.37733	1.89599	1.26926	A	A	A	A	A	A	NM_001271580	4930426D05Rik	ENSMUST00000139804	74644	Mus musculus RIKEN cDNA 4930426D05 gene (4930426D05Rik), mRNA [NM_001271580]	chr18	21814204	21814264	+			mRNA	Agilent mouse V1
A_55_P2348241	4.97068	5.81269	8.28308	5.78306	4.01859	6.50514	2.43667	2.29546	3.25634	2.44322	2.0691	2.57845	A	A	A	A	A	A	NR_045842	4933417O13Rik		71153	Mus musculus RIKEN cDNA 4933417O13 gene (4933417O13Rik), non-coding RNA [NR_045842]	chr7	150508768	150508704	-			mRNA	Agilent mouse V1
A_55_P2044439	288.563	324.454	315.038	266.712	251.355	318.224	8.29034	8.31886	8.31522	8.13737	7.90259	8.23569	P	P	P	P	P	P	NM_008595	Mfng	ENSMUST00000018313	17305	Mus musculus MFNG O-fucosylpeptide 3-beta-N-acetylglucosaminyltransferase (Mfng), mRNA [NM_008595]	chr15	78586488	78586432	-	GO:0005515,GO:0005794,GO:0007275,GO:0007389,GO:0016020,GO:0016021,GO:0016740,GO:0016757,GO:0030173,GO:0032092,GO:0033829,GO:0045747,GO:0046872	protein binding,Golgi apparatus,multicellular organismal development,pattern specification process,membrane,integral to membrane,transferase activity,transferase activity, transferring glycosyl groups,integral to Golgi membrane,positive regulation of protein binding,O-fucosylpeptide 3-beta-N-acetylglucosaminyltransferase activity,positive regulation of Notch signaling pathway,metal ion binding	mRNA	Agilent mouse V1
A_30_P01021956	164.765	146.568	143.125	144.116	148.811	154.701	7.50031	7.16351	7.1952	7.23024	7.14126	7.18935	P	P	P	P	P	P	chr1:196843592-196865102_F				lincRNA:chr1:196843592-196865102 forward strand	chr1	196864496	196864560	+			ncRNA	Agilent mouse V1
A_52_P319066	97.4722	78.1164	67.2876	84.2152	79.2793	77.8331	6.76628	6.21962	6.12636	6.42915	6.24853	6.17529	P	P	P	P	P	P	NM_175366	Mex3b	ENSMUST00000082237	108797	Mus musculus mex3 homolog B (C. elegans) (Mex3b), mRNA [NM_175366]	chr7	90017984	90018048	+	GO:0003723,GO:0005634,GO:0005737,GO:0008150,GO:0008270,GO:0046872	RNA binding,nucleus,cytoplasm,biological_process,zinc ion binding,metal ion binding	mRNA	Agilent mouse V1
mmu_9222_PI428960544	26.8744	25.4516	20.696	18.7514	22.2412	21.905	4.95579	4.54577	4.5088	4.15479	4.46315	4.28963	P	P	P	P	P	P	FR013994	Nucks1	ENSMUSG00000026434	98415	nuclear casein kinase and cyclin-dependent kinase substrate 1	1	131910456	131936320	+			ncRNA	fRNAdb
A_55_P2017476	93.1176	84.7875	72.2197	59.613	84.4699	54.0345	6.69953	6.34248	6.22354	5.89908	6.33561	5.63854	P	P	P	P	P	P	NM_010914	Nfyb	ENSMUST00000127832	18045	Mus musculus nuclear transcription factor-Y beta (Nfyb), mRNA [NM_010914]	chr10	82224640	82224576	-	GO:0003677,GO:0003700,GO:0005622,GO:0005634,GO:0005667,GO:0006351,GO:0006355,GO:0016602,GO:0043565,GO:0045893,GO:0046982,GO:0070491	DNA binding,sequence-specific DNA binding transcription factor activity,intracellular,nucleus,transcription factor complex,transcription, DNA-dependent,regulation of transcription, DNA-dependent,CCAAT-binding factor complex,sequence-specific DNA binding,positive regulation of transcription, DNA-dependent,protein heterodimerization activity,repressing transcription factor binding	mRNA	Agilent mouse V1
mmu_383_PI428960544	78.5995	80.511	91.1907	71.5949	55.5642	87.9327	6.45771	6.26147	6.55471	6.18028	5.74876	6.35176	P	P	P	P	P	P	ENSMUST00000134679	Gm13446	ENSMUSG00000086555	100042192	predicted gene 13446	2	35554848	35558704	-	GO:0008150,GO:0005575,GO:0003674	biological_process,cellular_component,molecular_function	ncRNA	Ensembl_transcript
mmu_13117_PI428960544	3.07121	2.91509	2.59031	2.59357	3.70798	2.28944	1.63438	1.4371	1.39264	1.41626	1.9488	1.30224	A	A	A	A	A	A	FR257069											ncRNA	fRNAdb
A_30_P01030093	2.54632	3.06896	2.57343	2.44467	2.85781	2.32477	1.27658	1.47889	1.37149	1.33094	1.50487	1.32658	A	A	A	A	A	A	chr6:100162756-100178531_F				lincRNA:chr6:100162756-100178531 forward strand	chr6	100174808	100174864	+			ncRNA	Agilent mouse V1
A_52_P297332	33.449	64.0583	43.5098	55.8729	48.0826	46.7602	5.26419	5.92948	5.51454	5.80491	5.54387	5.42766	P	P	P	P	P	P	NM_181732	Aida	ENSMUST00000109166	108909	Mus musculus axin interactor, dorsalization associated (Aida), mRNA [NM_181732]	chr1_random	295729	295875	+	GO:0005515,GO:0007275,GO:0009953,GO:0019904,GO:0030178,GO:0043496,GO:0043508,GO:0044444,GO:0046329,GO:0048264,GO:2000016	protein binding,multicellular organismal development,dorsal/ventral pattern formation,protein domain specific binding,negative regulation of Wnt receptor signaling pathway,regulation of protein homodimerization activity,negative regulation of JUN kinase activity,cytoplasmic part,negative regulation of JNK cascade,determination of ventral identity,negative regulation of determination of dorsal ide…	mRNA	Agilent mouse V1
mmu_6198_PI428960544	2.52815	13.0017	8.79106	14.5729	6.22016	18.5977	1.26472	3.51136	3.34093	3.78552	2.70142	4.05253	A	P	P	P	A	P	FR134696											ncRNA	fRNAdb
A_30_P01025702	128.785	144.562	131.537	134.554	168.158	169.655	7.15665	7.14147	7.07662	7.12579	7.31791	7.32093	P	P	P	P	P	P	chr4:119963954-119976499_F				lincRNA:chr4:119963954-119976499 forward strand	chr4	119975800	119975856	+			ncRNA	Agilent mouse V1
A_51_P200776	654.569	490.372	680.526	484.43	733.231	538.952	9.44984	8.93251	9.40037	9.0154	9.45176	8.97271	P	P	P	P	P	P	NM_178700	Grsf1	ENSMUST00000078945	231413	Mus musculus G-rich RNA sequence binding factor 1 (Grsf1), transcript variant 1, mRNA [NM_178700]	chr5	89088968	89088912	-	GO:0000166,GO:0003676,GO:0003723,GO:0005737,GO:0005739,GO:0009952,GO:0016331	nucleotide binding,nucleic acid binding,RNA binding,cytoplasm,mitochondrion,anterior/posterior pattern specification,morphogenesis of embryonic epithelium	mRNA	Agilent mouse V1
mmu_24672_PI428960544	2.556	6.1249	4.511	4.438	5.64668	9.87771	1.28344	2.37227	2.4284	2.09116	2.56421	3.14718	A	A	A	A	A	P	FR003930											ncRNA	fRNAdb
mmu_25457_PI428960544	2.40007	3.28895	2.37378	2.71955	6.61019	3.9668	1.18606	1.55027	1.18837	1.46919	2.78729	1.98328	A	A	A	A	A	A	FR140779	Gm4792	ENSMUSG00000053420	215472	predicted gene 4792	10	94293664	94298704	-			ncRNA	fRNAdb
A_30_P01028675	665.097	694.482	657.93	509.962	766.901	737.316	9.47413	9.42227	9.35821	9.08731	9.51934	9.41136	P	P	P	P	P	P	chr12:81217572-81233910_F				lincRNA:chr12:81217572-81233910 forward strand	chr12	81225784	81225840	+			ncRNA	Agilent mouse V1
A_52_P437230	869.337	917.086	979.155	912.736	982.016	767.697	9.85098	9.82677	9.92572	9.94018	9.86684	9.46517	P	P	P	P	P	P	NM_019712	Rbx1	ENSMUST00000023036	56438	Mus musculus ring-box 1 (Rbx1), mRNA [NM_019712]	chr15	81305552	81305608	+	GO:0000151,GO:0004842,GO:0005515,GO:0005634,GO:0005680,GO:0005737,GO:0005829,GO:0006281,GO:0006511,GO:0006513,GO:0006974,GO:0008190,GO:0008270,GO:0016567,GO:0016874,GO:0019005,GO:0019788,GO:0030163,GO:0030891,GO:0031146,GO:0031461,GO:0031462,GO:0031463,GO:0031464,GO:0031465,GO:0031466,GO:0031625,GO:0032403,GO:0043161,GO:0045116,GO:0046872	ubiquitin ligase complex,ubiquitin-protein ligase activity,protein binding,nucleus,anaphase-promoting complex,cytoplasm,cytosol,DNA repair,ubiquitin-dependent protein catabolic process,protein monoubiquitination,response to DNA damage stimulus,eukaryotic initiation factor 4E binding,zinc ion binding,protein ubiquitination,ligase activity,SCF ubiquitin ligase complex,NEDD8 ligase activity,protein …	mRNA	Agilent mouse V1
mmu_20048_PI428960544	3.23719	2.30146	9.53918	4.61417	3.39877	3.00346	1.72625	1.18103	3.45261	2.14528	1.81831	1.6392	A	A	A	A	A	A	FR283531	Igdcc3	ENSMUSG00000032394	19289	immunoglobulin superfamily, DCC subclass, member 3	9	65141188	65185872	+	GO:0050885,GO:0016021,GO:0016020,GO:0003674	neuromuscular process controlling balance,integral to membrane,membrane,molecular_function	ncRNA	fRNAdb
mmu_30518_PI428960544	2.54121	2.39775	2.5229	3.50738	2.82058	2.21212	1.27309	1.23506	1.31879	1.76561	1.47965	1.24389	A	A	A	A	A	A	n292235											ncRNA	NONCODEv3.0
mmu_24465_PI428960544	10.9679	17.5237	12.5762	17.8616	12.969	13.3106	3.65398	3.96938	3.8282	4.08677	3.71523	3.5638	P	P	P	P	P	P	FR063995											ncRNA	fRNAdb
mmu_11881_PI428960544	9.82264	8.22203	7.38587	8.46214	4.41643	5.99725	3.48761	2.8064	3.10638	2.9943	2.20975	2.47589	P	A	A	P	A	A	FR273954											ncRNA	fRNAdb
A_30_P01028753	4.74971	8.95685	4.0902	7.00687	6.53037	10.7628	2.35469	2.92942	2.27185	2.71781	2.77056	3.26693	A	A	A	A	A	P	chr16:4867322-4874772_F				lincRNA:chr16:4867322-4874772 forward strand	chr16	4872115	4872174	+			ncRNA	Agilent mouse V1
A_55_P2187243	5.0806	13.997	6.21521	2.57166	5.22032	7.89199	2.47479	3.61985	2.87636	1.40422	2.45299	2.83989	A	P	A	A	A	A	NM_001206926	Olfr426		258134	Mus musculus olfactory receptor 426 (Olfr426), mRNA [NM_001206926]					GO:0004871,GO:0004930,GO:0004984,GO:0005886,GO:0007165,GO:0007186,GO:0007608,GO:0016020,GO:0016021,GO:0050896	signal transducer activity,G-protein coupled receptor activity,olfactory receptor activity,plasma membrane,signal transduction,G-protein coupled receptor signaling pathway,sensory perception of smell,membrane,integral to membrane,response to stimulus	mRNA	Agilent mouse V1
A_55_P2096702	2.63783	2.41037	2.58238	2.57354	2.99661	2.27801	1.33983	1.24255	1.38269	1.40548	1.59975	1.29384	A	A	A	A	A	A	ENSMUST00000143122		ENSMUST00000143122		RIKEN cDNA 2210417K05 gene [Source:MGI Symbol;Acc:MGI:1917412] [ENSMUST00000143122]	chr10	61812632	61812688	+			mRNA	Agilent mouse V1
A_55_P2043108	87.3671	134.725	120.797	102.673	120.989	124.343	6.6061	7.0376	6.95978	6.72144	6.84365	6.87139	P	P	P	P	P	P	NM_009148	Exoc4	ENSMUST00000139132	20336	Mus musculus exocyst complex component 4 (Exoc4), mRNA [NM_009148]	chr6	33255328	33255386	+	GO:0000145,GO:0005515,GO:0005737,GO:0005768,GO:0005794,GO:0006612,GO:0006810,GO:0006887,GO:0006904,GO:0007268,GO:0014069,GO:0015031,GO:0030010,GO:0030165,GO:0030426,GO:0032403,GO:0032584,GO:0035748,GO:0043005,GO:0043025,GO:0043198,GO:0043209,GO:0043234,GO:0044091,GO:0045202,GO:0047485,GO:0048709,GO:0050850,GO:0051223,GO:0055108	exocyst,protein binding,cytoplasm,endosome,Golgi apparatus,protein targeting to membrane,transport,exocytosis,vesicle docking involved in exocytosis,synaptic transmission,postsynaptic density,protein transport,establishment of cell polarity,PDZ domain binding,growth cone,protein complex binding,growth cone membrane,myelin sheath abaxonal region,neuron projection,neuronal cell body,dendritic shaft…	mRNA	Agilent mouse V1
A_55_P2140121	49.4285	56.0882	66.7282	68.301	41.4405	73.0784	5.80077	5.73138	6.11505	6.10791	5.3325	6.08023	P	P	P	P	P	P	NR_028426	Gm5129		332993	Mus musculus predicted gene 5129 (Gm5129), non-coding RNA [NR_028426]	chr5	30061960	30061900	-			mRNA	Agilent mouse V1
A_55_P2014520	51.2223	39.6135	45.5119	40.4676	54.3614	60.0803	5.85095	5.20928	5.57869	5.31777	5.71834	5.79654	P	P	P	P	P	P	NM_001013012	Zfp787	ENSMUST00000094870	67109	Mus musculus zinc finger protein 787 (Zfp787), mRNA [NM_001013012]	chr7	6083974	6083915	-	GO:0003676,GO:0003677,GO:0005622,GO:0005634,GO:0006351,GO:0006355,GO:0008150,GO:0008270,GO:0046872	nucleic acid binding,DNA binding,intracellular,nucleus,transcription, DNA-dependent,regulation of transcription, DNA-dependent,biological_process,zinc ion binding,metal ion binding	mRNA	Agilent mouse V1
A_52_P554382	14.8934	23.0214	27.7655	25.0452	44.8712	26.6935	4.10995	4.39075	4.90826	4.58608	5.44237	4.58288	P	P	P	P	P	P	X61497				M.musculus I54 mRNA. [X61497]	chr16	8620943	8620884	-			mRNA	Agilent mouse V1
A_30_P01029777	2.79046	3.76539	2.61231	2.47042	3.65995	2.32294	1.45968	1.70788	1.42381	1.34771	1.92854	1.32549	A	A	A	A	A	A	chr6:149221500-149237350_R				lincRNA:chr6:149221500-149237350 reverse strand	chr6	149233952	149233904	-			ncRNA	Agilent mouse V1
A_30_P01018652	588.425	878.551	637.625	904.438	762.733	1052.88	9.30093	9.75888	9.31198	9.92443	9.51098	9.92617	P	P	P	P	P	P	chr5:30550467-30559008_R				lincRNA:chr5:30550467-30559008 reverse strand	chr5	30557032	30556974	-			ncRNA	Agilent mouse V1
A_30_P01031204	266.221	222.418	187.677	233.928	250.221	203.093	8.17531	7.77436	7.58281	7.94805	7.89535	7.58056	P	P	P	P	P	P	chr4:136856064-136875614_R				lincRNA:chr4:136856064-136875614 reverse strand	chr4	136873376	136873328	-			ncRNA	Agilent mouse V1
A_51_P461822	2.64962	2.43139	4.60492	2.58913	3.07665	2.29053	1.34869	1.2563	2.45884	1.41374	1.65061	1.30287	A	A	A	A	A	A	NM_009300	Svs4	ENSMUST00000017142	20941	Mus musculus seminal vesicle secretory protein 4 (Svs4), mRNA [NM_009300]	chr2	164102896	164102832	-	GO:0005576	extracellular region	mRNA	Agilent mouse V1
mmu_19911_PI428960544	6.17535	9.79401	5.77608	4.01388	6.55066	7.90383	2.78163	3.06727	2.77583	1.95198	2.77514	2.84183	P	P	A	A	A	A	FR382789											ncRNA	fRNAdb
mmu_10520_PI428960544	2.78458	2.44941	2.54072	2.46521	2.60854	2.26258	1.4545	1.26772	1.3362	1.34422	1.35376	1.28226	A	A	A	A	A	A	FR005681											ncRNA	fRNAdb
mmu_11671_PI428960544	6.95882	3.72411	3.95775	4.72005	7.85799	3.52083	2.96684	1.6938	2.21731	2.17508	3.02009	1.83181	A	A	A	A	P	A	FR040723	Katnb1	ENSMUSG00000031787	74187	katanin p80 (WD40-containing) subunit B 1	8	95081200	95099872	+			ncRNA	fRNAdb
A_30_P01021837	15.3597	26.0057	21.5054	19.7261	19.5362	24.9836	4.15775	4.57797	4.56191	4.23699	4.28152	4.48485	P	P	P	P	P	P	chr11:117768049-117807949_R				lincRNA:chr11:117768049-117807949 reverse strand	chr11	117793552	117793496	-			ncRNA	Agilent mouse V1
A_51_P372172	370.109	408.231	443.028	473.273	387.513	360.569	8.64159	8.6548	8.80061	8.98711	8.51104	8.41168	P	P	P	P	P	P	NM_011962	Plod3	ENSMUST00000004968	26433	Mus musculus procollagen-lysine, 2-oxoglutarate 5-dioxygenase 3 (Plod3), mRNA [NM_011962]	chr5	137472080	137472144	+	GO:0001701,GO:0001886,GO:0005506,GO:0005783,GO:0008104,GO:0008152,GO:0008475,GO:0016020,GO:0016491,GO:0016702,GO:0016705,GO:0016706,GO:0021915,GO:0030199,GO:0031418,GO:0033823,GO:0042311,GO:0046872,GO:0048730,GO:0055114,GO:0060425,GO:0070831	in utero embryonic development,endothelial cell morphogenesis,iron ion binding,endoplasmic reticulum,protein localization,metabolic process,procollagen-lysine 5-dioxygenase activity,membrane,oxidoreductase activity,oxidoreductase activity, acting on single donors with incorporation of molecular oxygen, incorporation of two atoms of oxygen,oxidoreductase activity, acting on paired donors, with inc…	mRNA	Agilent mouse V1
mmu_27659_PI428960544	2.41783	2.74047	2.90821	3.81603	4.12213	2.12896	1.19613	1.38623	1.73549	1.88576	2.10712	1.18342	A	A	A	A	A	A	FR109718											ncRNA	fRNAdb
mmu_1397_PI428960544	3349.68	7266.81	4252.74	6401.87	5348.35	3079.08	11.7517	12.7981	12.0284	12.7295	12.3752	11.4522	P	P	P	P	P	P	ENSMUST00000156081	Gm12840	ENSMUSG00000086320		predicted gene 12840	4	117700192	117700920	+			ncRNA	Ensembl_transcript
mmu_23193_PI428960544	4.82849	6.03104	2.67361	7.05995	3.88957	2.33998	2.38476	2.34938	1.51887	2.72773	2.02076	1.33633	A	A	A	P	A	A	FR345502	Mfn1	ENSMUSG00000027668	67414	mitofusin 1	3	32529464	32579240	+			ncRNA	fRNAdb
A_30_P01022206	20.1474	22.4524	22.1356	23.8287	21.1381	20.5733	4.54652	4.34795	4.59933	4.51218	4.38998	4.20064	P	P	P	P	P	P	chr1:138546641-138558591_R				lincRNA:chr1:138546641-138558591 reverse strand	chr1	138553632	138553568	-			ncRNA	Agilent mouse V1
A_55_P1958991	4.61928	16.0614	14.605	34.8562	10.5287	11.6451	2.30593	3.82947	4.03216	5.09072	3.42961	3.37934	A	P	P	P	A	P	NM_213615	A530032D15Rik		381287	Mus musculus RIKEN cDNA A530032D15Rik gene (A530032D15Rik), mRNA [NM_213615]	chr1	85084784	85084728	-	GO:0003674,GO:0005575,GO:0008150	molecular_function,cellular_component,biological_process	mRNA	Agilent mouse V1
A_30_P01025497	4.61996	8.45958	12.3023	5.64796	17.3969	17.2811	2.30628	2.84322	3.79845	2.41244	4.12229	3.94655	A	A	P	A	P	P	chr16:23992037-24001037_R				lincRNA:chr16:23992037-24001037 reverse strand	chr16	23994880	23994820	-			ncRNA	Agilent mouse V1
mmu_17255_PI428960544	58.6067	60.373	59.6612	63.5386	73.1418	59.1825	6.04561	5.83966	5.95938	5.99436	6.13763	5.77157	P	P	P	P	P	P	FR115615	Uevld	ENSMUSG00000043262	54122	UEV and lactate/malate dehyrogenase domains	7	46923540	46958528	-	GO:0005975,GO:0044262,GO:0006464,GO:0055114,GO:0015031,GO:0005575,GO:0003824,GO:0016491,GO:0016616	carbohydrate metabolic process,cellular carbohydrate metabolic process,cellular protein modification process,oxidation-reduction process,protein transport,cellular_component,catalytic activity,oxidoreductase activity,oxidoreductase activity, acting on the CH-OH group of donors, NAD or NADP as acceptor	ncRNA	fRNAdb
A_55_P1997429	38.1335	189.017	151.954	221.593	133.159	270.313	5.44188	7.53366	7.27547	7.86937	6.98125	7.99591	P	P	P	P	P	P	NM_030560	Cwc22	ENSMUST00000111818	80744	Mus musculus CWC22 spliceosome-associated protein homolog (S. cerevisiae) (Cwc22), transcript variant 1, mRNA [NM_030560]	chr2	77734400	77734344	-	GO:0003677,GO:0003723,GO:0005634,GO:0005681,GO:0005737,GO:0006397,GO:0008380,GO:0016070,GO:0071013	DNA binding,RNA binding,nucleus,spliceosomal complex,cytoplasm,mRNA processing,RNA splicing,RNA metabolic process,catalytic step 2 spliceosome	mRNA	Agilent mouse V1
A_55_P2152946	6061.57	8770.32	7376.16	8292.74	8267.62	10365.1	12.5711	13.0701	12.837	13.1455	12.9835	13.2278	P	P	P	P	P	P	AK042381	Scaf8		106583	Mus musculus 3 days neonate thymus cDNA, RIKEN full-length enriched library, clone:A630086M08 product:RA8 homolog [Rattus norvegicus], full insert sequence. [AK042381]	chr17	3150860	3150919	+	GO:0000166,GO:0003676,GO:0003723,GO:0005634,GO:0005681,GO:0006366,GO:0006397,GO:0008380,GO:0016363,GO:0019904,GO:0043175,GO:0070063	nucleotide binding,nucleic acid binding,RNA binding,nucleus,spliceosomal complex,transcription from RNA polymerase II promoter,mRNA processing,RNA splicing,nuclear matrix,protein domain specific binding,RNA polymerase core enzyme binding,RNA polymerase binding	mRNA	Agilent mouse V1
A_51_P416869	1181.8	1149.36	1202.78	994.052	1266.21	873.636	10.2669	10.1468	10.2212	10.0739	10.2568	9.65488	P	P	P	P	P	P	NM_008683	Nedd8	ENSMUST00000163750	18002	Mus musculus neural precursor cell expressed, developmentally down-regulated gene 8 (Nedd8), mRNA [NM_008683]	chr14	56281452	56281392	-	GO:0005515,GO:0005634,GO:0006357,GO:0008104,GO:0014070,GO:0031625,GO:0045116	protein binding,nucleus,regulation of transcription from RNA polymerase II promoter,protein localization,response to organic cyclic compound,ubiquitin protein ligase binding,protein neddylation	mRNA	Agilent mouse V1
mmu_23749_PI428960544	7.08964	14.6899	7.99706	16.2296	9.30997	13.7607	2.99644	3.69185	3.21414	3.94622	3.25315	3.61312	P	P	A	P	A	P	FR315662											ncRNA	fRNAdb
mmu_21379_PI428960544	20.3114	24.9278	22.8927	22.6271	22.2945	23.2364	4.55757	4.51218	4.64398	4.43799	4.46701	4.37857	P	P	P	P	P	P	FR223261	1810006J02Rik		69030	RIKEN cDNA 1810006J02 gene	1	98131464	98144656	+			ncRNA	fRNAdb
mmu_29584_PI428960544	2.62077	2.45613	3.70135	4.29535	3.43225	4.83922	1.32545	1.27127	2.10983	2.04582	1.83424	2.21425	A	A	A	A	A	A	n281440	Gm15832	ENSMUSG00000085894		predicted gene 15832	1	39547568	39552000	-			ncRNA	NONCODEv3.0
mmu_13937_PI428960544	2.50353	4.13847	2.8088	2.41468	2.90908	2.16594	1.24824	1.83488	1.65856	1.3134	1.54213	1.21125	A	A	A	A	A	A	FR392379											ncRNA	fRNAdb
A_51_P358872	577.643	799.332	630.455	788.695	728.094	1054.59	9.27199	9.63061	9.29311	9.7282	9.4406	9.9304	P	P	P	P	P	P	NM_174853	Disc1	ENSMUST00000075730	244667	Mus musculus disrupted in schizophrenia 1 (Disc1), transcript variant 2, mRNA [NM_174853]	chr8	127678976	127742016	+	GO:0000226,GO:0001764,GO:0001954,GO:0002052,GO:0005515,GO:0005622,GO:0005634,GO:0005737,GO:0005739,GO:0005783,GO:0005813,GO:0005856,GO:0005871,GO:0005874,GO:0005886,GO:0007275,GO:0007399,GO:0008104,GO:0010975,GO:0010976,GO:0016020,GO:0016055,GO:0019894,GO:0021799,GO:0021846,GO:0021852,GO:0030054,GO:0030177,GO:0030286,GO:0031929,GO:0032403,GO:0033267,GO:0042384,GO:0044297,GO:0045202,GO:0045211,GO:…	microtubule cytoskeleton organization,neuron migration,positive regulation of cell-matrix adhesion,positive regulation of neuroblast proliferation,protein binding,intracellular,nucleus,cytoplasm,mitochondrion,endoplasmic reticulum,centrosome,cytoskeleton,kinesin complex,microtubule,plasma membrane,multicellular organismal development,nervous system development,protein localization,regulation of n…	mRNA	Agilent mouse V1
mmu_4815_PI428960544	3.95682	11.2987	5.05959	8.50819	4.70729	11.9626	2.05406	3.29165	2.59927	3.00222	2.3038	3.41843	A	P	A	P	A	P	FR308408	Lcp2	ENSMUSG00000002699	16822	lymphocyte cytosolic protein 2	11	34046920	34092296	+			ncRNA	fRNAdb
mmu_9216_PI428960544	3.27016	3.97327	3.64975	4.43733	8.15939	6.5625	1.74449	1.7818	2.08832	2.09103	3.07044	2.58926	A	A	A	A	A	A	FR161613	A830061P03Rik		319957	RIKEN cDNA A830061P03 gene	10	110140704	110144176				ncRNA	fRNAdb
A_30_P01023829	111.003	122.338	114.166	106.636	88.3089	127.401	6.94911	6.89635	6.88513	6.77833	6.40344	6.90263	P	P	P	P	P	P	chr12:110944403-110988678_F				lincRNA:chr12:110944403-110988678 forward strand	chr12	110983296	110983352	+			ncRNA	Agilent mouse V1
A_30_P01031518	58.7383	82.0639	76.4041	61.7988	63.8135	59.7759	6.04975	6.29165	6.30544	5.95145	5.94826	5.78866	P	P	P	P	P	P	chr17:21177225-21187525_R				lincRNA:chr17:21177225-21187525 reverse strand	chr17	21178524	21178466	-			ncRNA	Agilent mouse V1
A_30_P01029952	70.3888	78.7101	59.8109	65.8754	57.6606	70.4156	6.31097	6.23015	5.96333	6.04912	5.80094	6.02497	P	P	P	P	P	P	chr1:138570107-138632310_F				lincRNA:chr1:138570107-138632310 forward strand	chr1	138572752	138572800	+			ncRNA	Agilent mouse V1
A_30_P01029849	2.83444	4.74788	2.60375	3.63243	3.228	2.76462	1.49418	2.0214	1.41213	1.81453	1.72988	1.55021	A	A	A	A	A	A	chr13:12792150-12869825_R				lincRNA:chr13:12792150-12869825 reverse strand	chr13	12795572	12795513	-			ncRNA	Agilent mouse V1
A_55_P2302383	85.1576	120.702	102.502	105.659	93.953	177.398	6.56915	6.87395	6.71951	6.76481	6.49316	7.38726	P	P	P	P	P	P	AK012244	3300002A11Rik		100503808	Mus musculus 11 days embryo whole body cDNA, RIKEN full-length enriched library, clone:2700016B18 product:unclassifiable, full insert sequence. [AK012244]	chr12	100598144	100598080	-	GO:0003674,GO:0005575,GO:0008150	molecular_function,cellular_component,biological_process	mRNA	Agilent mouse V1
mmu_5802_PI428960544	10.1359	7.65068	7.70823	7.55728	5.2581	9.95631	3.53703	2.69643	3.16449	2.82476	2.46336	3.15938	A	A	A	A	A	A	FR040294											ncRNA	fRNAdb
A_30_P01032216	35.5787	83.2913	32.3111	119.654	50.4836	67.9592	5.34991	6.31439	5.11463	6.95087	5.6151	5.97153	P	P	P	P	P	P	chr9:96664617-96683617_F				lincRNA:chr9:96664617-96683617 forward strand	chr9	96677792	96677848	+			ncRNA	Agilent mouse V1
A_55_P1999838	104.028	89.4233	121.728	109.586	150.476	98.4622	6.85762	6.43046	6.97259	6.81838	7.15727	6.5183	P	P	P	P	P	P	NM_007749	Cox7c	ENSMUST00000131011	12867	Mus musculus cytochrome c oxidase subunit VIIc (Cox7c), nuclear gene encoding mitochondrial protein, mRNA [NM_007749]	chr13	86184504	86184448	-	GO:0004129,GO:0005739,GO:0005743,GO:0015992,GO:0016020,GO:0016021,GO:0034220,GO:0055114	cytochrome-c oxidase activity,mitochondrion,mitochondrial inner membrane,proton transport,membrane,integral to membrane,ion transmembrane transport,oxidation-reduction process	mRNA	Agilent mouse V1
A_30_P01030695	2.59317	2.42574	2.55555	2.39044	2.72663	3.49388	1.30755	1.25224	1.35166	1.29815	1.42106	1.82178	A	A	A	A	A	A	chr5:75389503-75396250_F				lincRNA:chr5:75389503-75396250 forward strand	chr5	75396168	75396224	+			ncRNA	Agilent mouse V1
A_55_P2150578	2.75708	16.3671	7.79447	19.0872	5.36656	3.07281	1.43303	3.86169	3.18005	4.18354	2.49293	1.66578	A	P	A	P	A	A	NM_001174053	Camk2b	ENSMUST00000002817	12323	Mus musculus calcium/calmodulin-dependent protein kinase II, beta (Camk2b), transcript variant 1, mRNA [NM_001174053]	chr11	5872695	5872636	-	GO:0000082,GO:0000166,GO:0002030,GO:0004672,GO:0004674,GO:0004683,GO:0005515,GO:0005516,GO:0005524,GO:0005737,GO:0005829,GO:0005856,GO:0005954,GO:0006468,GO:0006816,GO:0007399,GO:0010976,GO:0016020,GO:0016301,GO:0016310,GO:0016529,GO:0016740,GO:0016772,GO:0018105,GO:0030154,GO:0032222,GO:0046686,GO:0046777,GO:0048169,GO:0050885,GO:0051233,GO:0060291,GO:0060466,GO:0061003,GO:0090129,GO:2001235	G1/S transition of mitotic cell cycle,nucleotide binding,inhibitory G-protein coupled receptor phosphorylation,protein kinase activity,protein serine/threonine kinase activity,calmodulin-dependent protein kinase activity,protein binding,calmodulin binding,ATP binding,cytoplasm,cytosol,cytoskeleton,calcium- and calmodulin-dependent protein kinase complex,protein phosphorylation,calcium ion transpo…	mRNA	Agilent mouse V1
mmu_8540_PI428980890	67.6015	66.9146	58.6888	64.826	56.6381	57.4443	6.25469	5.99335	5.93827	6.024	5.77582	5.72786	P	P	P	P	P	P	ENSMUST00000124762	4930563E22Rik	ENSMUSG00000053574	75304	RIKEN cDNA 4930563E22 gene	11	72215168	72218448	+	GO:0008150,GO:0005575,GO:0003674	biological_process,cellular_component,molecular_function	ncRNA	Ensembl_transcript
A_55_P2124016	54.4094	39.2416	44.9528	46.6703	71.4314	42.7966	5.93716	5.19482	5.56169	5.53467	6.10791	5.29584	P	P	P	P	P	P	NM_008698	Nipsnap1	ENSMUST00000038570	18082	Mus musculus 4-nitrophenylphosphatase domain and non-neuronal SNAP25-like protein homolog 1 (C. elegans) (Nipsnap1), mRNA [NM_008698]	chr11	4794144	4794203	+	GO:0005515,GO:0005739,GO:0005743,GO:0016020,GO:0019233,GO:0042165,GO:0097060	protein binding,mitochondrion,mitochondrial inner membrane,membrane,sensory perception of pain,neurotransmitter binding,synaptic membrane	mRNA	Agilent mouse V1
A_66_P130906	103.205	99.8635	111.924	108.131	168.424	99.044	6.84882	6.59186	6.85661	6.79846	7.32049	6.52736	P	P	P	P	P	P	NM_027946	Dcaf7	ENSMUST00000106891	71833	Mus musculus DDB1 and CUL4 associated factor 7 (Dcaf7), mRNA [NM_027946]	chr11	105898560	105908048	+	GO:0005634,GO:0005737,GO:0007275,GO:0080008	nucleus,cytoplasm,multicellular organismal development,CUL4 RING ubiquitin ligase complex	mRNA	Agilent mouse V1
A_30_P01020909	70.2958	76.2959	73.5645	44.2779	119.332	78.0713	6.30936	6.18656	6.25123	5.4565	6.82538	6.17924	P	P	P	P	P	P	chr13:73472571-73483846_R				lincRNA:chr13:73472571-73483846 reverse strand	chr13	73479384	73479328	-			ncRNA	Agilent mouse V1
mmu_15682_PI428960544	87.9836	113.64	81.6769	82.6709	113.509	158.997	6.61729	6.77927	6.39771	6.39863	6.75468	7.22619	P	P	P	P	P	P	FR222254	Ergic1	ENSMUSG00000001576	67458	endoplasmic reticulum-golgi intermediate compartment (ERGIC) 1	17	26561488	26656932	+	GO:0006888,GO:0006810,GO:0016192,GO:0005783,GO:0005793,GO:0005794,GO:0016021,GO:0016020,GO:0003674	ER to Golgi vesicle-mediated transport,transport,vesicle-mediated transport,endoplasmic reticulum,endoplasmic reticulum-Golgi intermediate compartment,Golgi apparatus,integral to membrane,membrane,molecular_function	ncRNA	fRNAdb
mmu_14472_PI428960544	2.47377	4.6195	2.42542	3.73695	2.54704	2.16626	1.22958	1.98418	1.22785	1.85828	1.32333	1.21142	A	A	A	A	A	A	FR364177											ncRNA	fRNAdb
A_55_P2239848	12.7003	5.16209	5.40034	5.05659	5.07742	2.36663	3.87715	2.13573	2.68676	2.26561	2.41213	1.35411	A	A	A	A	A	A	CB589096	2310061J03Rik		66391	AGENCOURT_12569921 NIH_MGC_136 Mus musculus cDNA clone IMAGE:30287886 5', mRNA sequence [CB589096]							mRNA	Agilent mouse V1
A_30_P01020731	24.2626	40.2213	38.2308	27.9149	66.79	38.5984	4.81123	5.23099	5.33631	4.75234	6.01068	5.13816	P	P	P	P	P	P	chr4:8606650-8614031_F				lincRNA:chr4:8606650-8614031 forward strand	chr4	8610276	8610335	+			ncRNA	Agilent mouse V1
mmu_11115_PI428960544	5.97868	10.4084	6.61458	3.82922	6.50383	18.1634	2.72943	3.16626	2.95837	1.88934	2.76392	4.01941	A	A	A	A	A	P	FR118352											ncRNA	fRNAdb
A_66_P120995	2.78482	5.18302	2.89902	8.36929	14.2164	2.3732	1.45464	2.14133	1.73118	2.97908	3.83923	1.35895	A	A	A	A	A	A	NM_172812	Htr2a	ENSMUST00000036653	15558	Mus musculus 5-hydroxytryptamine (serotonin) receptor 2A (Htr2a), mRNA [NM_172812]	chr14	75106456	75106512	+	GO:0001659,GO:0001965,GO:0004435,GO:0004871,GO:0004930,GO:0004993,GO:0005737,GO:0005829,GO:0005886,GO:0006661,GO:0006950,GO:0007165,GO:0007186,GO:0007208,GO:0007210,GO:0007613,GO:0008144,GO:0008219,GO:0008284,GO:0014059,GO:0014065,GO:0016020,GO:0016021,GO:0019233,GO:0030425,GO:0030431,GO:0032403,GO:0042493,GO:0043198,GO:0043267,GO:0043406,GO:0045907,GO:0051209,GO:0051378,GO:0051967,GO:0070371,GO:…	temperature homeostasis,G-protein alpha-subunit binding,phosphatidylinositol phospholipase C activity,signal transducer activity,G-protein coupled receptor activity,serotonin receptor activity,cytoplasm,cytosol,plasma membrane,phosphatidylinositol biosynthetic process,response to stress,signal transduction,G-protein coupled receptor signaling pathway,phospholipase C-activating serotonin receptor …	mRNA	Agilent mouse V1
A_30_P01032469	4.03841	2.62046	3.93826	2.60796	3.34245	2.67118	2.08683	1.3443	2.208	1.42356	1.78846	1.51606	A	A	A	A	A	A	chr12:110842154-110883594_F				lincRNA:chr12:110842154-110883594 forward strand	chr12	110876080	110876136	+			ncRNA	Agilent mouse V1
A_30_P01027326	157.099	213.017	179.856	201.585	243.602	269.589	7.43407	7.71224	7.52239	7.72958	7.85462	7.99198	P	P	P	P	P	P	chr8:19959345-20020379_R				lincRNA:chr8:19959345-20020379 reverse strand	chr8	19962834	19962776	-			ncRNA	Agilent mouse V1
mmu_35549_PI428960544	115.053	165.572	135.063	147.419	185.956	176.757	7.00275	7.34303	7.11336	7.263	7.45892	7.38185	P	P	P	P	P	P	NR_045499.1	2210416O15Rik		70393	RIKEN cDNA 2210416O15 gene	11	88098056	88100104	+			ncRNA	RefSeq_noncoding RNA
A_52_P407854	96.9541	100.849	98.4343	80.585	110.824	82.9975	6.75948	6.60535	6.66201	6.36083	6.72281	6.26359	P	P	P	P	P	P	NM_025600	Dda1	ENSMUST00000098645	66498	Mus musculus DET1 and DDB1 associated 1 (Dda1), mRNA [NM_025600]	chr8	73996128	73997712	+	GO:0003674,GO:0005575,GO:0008150	molecular_function,cellular_component,biological_process	mRNA	Agilent mouse V1
mmu_4007_PI428960544	2.54446	2.37997	2.48542	2.45431	2.85318	2.22016	1.2751	1.22572	1.28242	1.33702	1.50178	1.24965	A	A	A	A	A	A	FR394300											ncRNA	fRNAdb
A_51_P497563	27.0062	18.1833	26.596	19.1285	23.2751	30.0746	4.96244	4.02778	4.84982	4.18728	4.5279	4.76217	P	P	P	P	P	P	NM_172269	Vps18	ENSMUST00000037280	228545	Mus musculus vacuolar protein sorting 18 (yeast) (Vps18), mRNA [NM_172269]	chr2	119123888	119123952	+	GO:0003779,GO:0005515,GO:0005764,GO:0005768,GO:0005769,GO:0005884,GO:0006810,GO:0006886,GO:0007032,GO:0007040,GO:0015031,GO:0016020,GO:0016192,GO:0030897,GO:0046872	actin binding,protein binding,lysosome,endosome,early endosome,actin filament,transport,intracellular protein transport,endosome organization,lysosome organization,protein transport,membrane,vesicle-mediated transport,HOPS complex,metal ion binding	mRNA	Agilent mouse V1
mmu_27570_PI428960544	4.15035	8.19604	2.582	6.92502	6.40678	9.22742	2.13259	2.80138	1.38202	2.70142	2.7438	3.05275	A	A	A	A	A	A	FR161883											ncRNA	fRNAdb
A_51_P210732	25.0318	26.856	28.1511	33.486	84.7629	20.6566	4.85476	4.62785	4.92578	5.0281	6.34017	4.20798	P	P	P	P	P	P	NM_134234	Vmn1r82	ENSMUST00000072801	171268	Mus musculus vomeronasal 1 receptor 82 (Vmn1r82), mRNA [NM_134234]	chr7	12890966	12891025	+	GO:0005550,GO:0005887,GO:0007186,GO:0016503,GO:0019236	pheromone binding,integral to plasma membrane,G-protein coupled receptor signaling pathway,pheromone receptor activity,response to pheromone	mRNA	Agilent mouse V1
A_55_P2128363	2.63395	4.56844	6.5994	2.44611	12.4207	2.29661	1.33732	1.96942	2.95444	1.33178	3.65775	1.30723	A	A	A	A	A	A	NM_146533	Olfr1367	ENSMUST00000059216	258526	Mus musculus olfactory receptor 1367 (Olfr1367), mRNA [NM_146533]	chr13	21439690	21439748	+	GO:0004871,GO:0004930,GO:0004984,GO:0007165,GO:0007186,GO:0007608,GO:0016020,GO:0016021	signal transducer activity,G-protein coupled receptor activity,olfactory receptor activity,signal transduction,G-protein coupled receptor signaling pathway,sensory perception of smell,membrane,integral to membrane	mRNA	Agilent mouse V1
A_51_P242201	233.178	388.729	210.652	370.407	267.885	441.479	7.99156	8.58039	7.74096	8.62702	7.99622	8.69341	P	P	P	P	P	P	NM_025972	Naaa	ENSMUST00000159345	67111	Mus musculus N-acylethanolamine acid amidase (Naaa), transcript variant 1, mRNA [NM_025972]	chr5	92687728	92687672	-	GO:0005737,GO:0005764,GO:0006629,GO:0008134,GO:0016787,GO:0016810	cytoplasm,lysosome,lipid metabolic process,transcription factor binding,hydrolase activity,hydrolase activity, acting on carbon-nitrogen (but not peptide	mRNA	Agilent mouse V1
A_55_P1983688	2.63302	5.74982	6.89	2.45377	2.79661	2.28803	1.33641	2.27942	3.011	1.33664	1.46511	1.30116	A	A	A	A	A	A	ENSMUST00000106674	1700012B07Rik	ENSMUST00000106674	69324	RIKEN cDNA 1700012B07 gene [Source:MGI Symbol;Acc:MGI:1916574] [ENSMUST00000106674]	chr11	109649032	109648968	-	GO:0003674,GO:0005575,GO:0008150	molecular_function,cellular_component,biological_process	mRNA	Agilent mouse V1
A_55_P1988922	2.63257	2.36065	2.37783	2.45725	3.39529	3.86252	1.33596	1.21435	1.19116	1.33892	1.81627	1.94942	A	A	A	A	A	A	TC1720248				Q91WE6_MOUSE (Q91WE6) CDK5 regulatory subunit associated protein 1-like 1 (OTTMUSP00000000607), partial (18%) [TC1720248]	chr13	29494706	29494648	-			mRNA	Agilent mouse V1
mmu_9743_PI428960544	2.67237	3.85551	2.42099	2.93925	2.45442	3.40213	1.36618	1.73992	1.22384	1.5462	1.28074	1.78961	A	A	A	A	A	A	FR203056											ncRNA	fRNAdb
mmu_32240_PI428960544	2.62207	5.34297	2.42797	2.46852	2.85791	3.26629	1.32638	2.185	1.23023	1.34627	1.5051	1.74058	A	A	A	A	A	A	n412086	Hoxa3	ENSMUSG00000079560	15400	homeobox A3	6	52163360	52213340	-	GO:0009952	anterior/posterior pattern specification	ncRNA	NONCODEv3.0
mmu_24375_PI428960544	365.704	375.985	369.151	370.419	393.432	436.755	8.62557	8.52666	8.54068	8.62721	8.5357	8.67913	P	P	P	P	P	P	FR100326	1700048G13Rik		78624	RIKEN cDNA 1700048G13 gene	UN						ncRNA	fRNAdb
mmu_5517_PI428960544	2.62872	7.53254	3.81379	4.12346	8.37941	5.51002	1.33256	2.67439	2.15648	1.9904	3.10917	2.36872	A	A	A	A	A	A	FR077939											ncRNA	fRNAdb
mmu_11647_PI428960544	5.93884	4.61346	8.10042	8.76068	4.46616	7.69933	2.72036	1.98247	3.22982	3.04474	2.22651	2.80603	A	A	A	A	A	A	FR111447	Mccc1	ENSMUSG00000027709	72039	methylcrotonoyl-Coenzyme A carboxylase 1 (alpha)	3	35959312	36000680	-			ncRNA	fRNAdb
A_55_P2107225	3.20428	3.61596	5.99538	2.48883	2.75834	2.25707	1.70857	1.6577	2.82618	1.35826	1.44115	1.27778	A	A	A	A	A	A	NM_001081325	Sult2a6	ENSMUST00000076576	629219	Mus musculus sulfotransferase family 2A, dehydroepiandrosterone (DHEA)-preferring, member 6 (Sult2a6), mRNA [NM_001081325]	chr7	14835752	14835693	-	GO:0003674,GO:0005575,GO:0008150	molecular_function,cellular_component,biological_process	mRNA	Agilent mouse V1
A_30_P01028076	4167.63	3734.72	4035.82	3294.42	3134.5	4640.92	12.0456	11.8476	11.9621	11.8045	11.5829	11.9889	P	P	P	P	P	P	chr16:30170306-30223193_R				lincRNA:chr16:30170306-30223193 reverse strand	chr16	30178386	30178328	-			ncRNA	Agilent mouse V1
mmu_2757_PI428960544	2.44143	2.23095	2.31467	2.29645	2.4973	2.10278	1.2105	1.14105	1.14738	1.23459	1.30104	1.16438	A	A	A	A	A	A	FR048493											ncRNA	fRNAdb
A_55_P2052116	323.165	332.021	319.83	369.595	340.716	302.685	8.4595	8.3493	8.33782	8.62317	8.32957	8.16189	P	P	P	P	P	P						chrX	71253440	71253496	+			mRNA	Agilent mouse V1
A_55_P2233296	34.7807	38.0884	29.1796	37.7929	49.4199	31.3464	5.31824	5.14702	4.97538	5.21436	5.58327	4.82649	P	P	P	P	P	P	NM_172600	6720456H20Rik	ENSMUST00000111735	218989	Mus musculus RIKEN cDNA 6720456H20 gene (6720456H20Rik), mRNA [NM_172600]	chr14	49132492	49132552	+	GO:0003674,GO:0005575,GO:0008150,GO:0016020,GO:0016021	molecular_function,cellular_component,biological_process,membrane,integral to membrane	mRNA	Agilent mouse V1
A_30_P01022145	59.3484	65.3661	64.4818	45.9862	56.8601	71.9003	6.06539	5.95865	6.06673	5.51192	5.78158	6.05682	P	P	P	P	P	P	chr3:100293319-100327843_F				lincRNA:chr3:100293319-100327843 forward strand	chr3	100327368	100327424	+			ncRNA	Agilent mouse V1
A_30_P01021910	43.9442	80.9312	50.6434	81.098	30.9012	104.631	5.64003	6.27022	5.72656	6.37064	4.92624	6.61449	P	P	P	P	P	P	chr14:65874977-65880202_F				lincRNA:chr14:65874977-65880202 forward strand	chr14	65877844	65877904	+			ncRNA	Agilent mouse V1
A_30_P01024203	18.4149	14.1027	14.5882	13.1517	6.35909	12.1751	4.41851	3.63145	4.03014	3.63046	2.73344	3.44459	P	P	P	P	A	P	chrX:146897133-146900197_R				lincRNA:chrX:146897133-146900197 reverse strand	chrX	146897488	146897424	-			ncRNA	Agilent mouse V1
mmu_30324_PI428960544	2.47874	2.57152	2.44416	2.5786	3.0477	2.19865	1.23293	1.32742	1.24502	1.40822	1.63217	1.23349	A	A	A	A	A	A	n290823	5430405H02Rik	ENSMUSG00000085741	74487	RIKEN cDNA 5430405H02 gene	2	157000000	157000000	-	GO:0008150	biological_process	ncRNA	NONCODEv3.0
A_51_P269203	38.8822	62.5694	46.9898	40.7177	47.5874	55.7403	5.46765	5.89546	5.6236	5.32804	5.53026	5.68528	P	P	P	P	P	P	NM_022017	Trpv4	ENSMUST00000133019	63873	Mus musculus transient receptor potential cation channel, subfamily V, member 4 (Trpv4), mRNA [NM_022017]	chr5	115072264	115072208	-	GO:0003779,GO:0005034,GO:0005080,GO:0005216,GO:0005261,GO:0005262,GO:0005515,GO:0005516,GO:0005881,GO:0005886,GO:0005912,GO:0005925,GO:0005929,GO:0006810,GO:0006811,GO:0006816,GO:0006874,GO:0006970,GO:0006971,GO:0007015,GO:0007043,GO:0007204,GO:0007231,GO:0008017,GO:0010977,GO:0016020,GO:0016021,GO:0019901,GO:0030027,GO:0030054,GO:0030103,GO:0030175,GO:0030426,GO:0030864,GO:0031117,GO:0031532,GO:…	actin binding,osmosensor activity,protein kinase C binding,ion channel activity,cation channel activity,calcium channel activity,protein binding,calmodulin binding,cytoplasmic microtubule,plasma membrane,adherens junction,focal adhesion,cilium,transport,ion transport,calcium ion transport,cellular calcium ion homeostasis,response to osmotic stress,hypotonic response,actin filament organization,ce…	mRNA	Agilent mouse V1
mmu_28024_PI428960544	2.98319	2.25868	3.30903	2.26085	2.40286	3.54732	1.58466	1.15589	1.93066	1.21128	1.2586	1.84171	A	A	A	A	A	A	FR291815	Galnt13	ENSMUSG00000060988	271786	UDP-N-acetyl-alpha-D-galactosamine:polypeptide N-acetylgalactosaminyltransferase 13	2	54436316	55118308	+	GO:0006493,GO:0005794,GO:0016021,GO:0016020,GO:0004653,GO:0016740,GO:0016757	protein O-linked glycosylation,Golgi apparatus,integral to membrane,membrane,polypeptide N-acetylgalactosaminyltransferase activity,transferase activity,transferase activity, transferring glycosyl groups	ncRNA	fRNAdb
mmu_19304_PI428960544	7.96579	15.0151	8.79086	16.5323	14.2802	14.4411	3.1759	3.7255	3.34081	3.97276	3.846	3.68352	A	P	P	P	P	P	FR107711	D730044K07Rik		77851	RIKEN cDNA D730044K07 gene	15	34442980	34444812				ncRNA	fRNAdb
A_55_P1974877	28.7475	40.1026	30.7278	40.8765	41.3361	30.4359	5.04992	5.22689	5.04413	5.33493	5.32838	4.78308	P	P	P	P	P	P	NM_009743	Bcl2l1	ENSMUST00000007803	12048	Mus musculus BCL2-like 1 (Bcl2l1), nuclear gene encoding mitochondrial protein, mRNA [NM_009743]	chr2	152606464	152606400	-	GO:0000910,GO:0001541,GO:0001701,GO:0001836,GO:0005515,GO:0005622,GO:0005737,GO:0005739,GO:0005740,GO:0005741,GO:0005813,GO:0005829,GO:0005856,GO:0006915,GO:0007281,GO:0007283,GO:0008283,GO:0008284,GO:0008584,GO:0009314,GO:0009566,GO:0009615,GO:0016020,GO:0016021,GO:0019901,GO:0031966,GO:0034097,GO:0040007,GO:0042802,GO:0042981,GO:0043027,GO:0043065,GO:0043066,GO:0043154,GO:0043524,GO:0044429,GO:…	cytokinesis,ovarian follicle development,in utero embryonic development,release of cytochrome c from mitochondria,protein binding,intracellular,cytoplasm,mitochondrion,mitochondrial envelope,mitochondrial outer membrane,centrosome,cytosol,cytoskeleton,apoptotic process,germ cell development,spermatogenesis,cell proliferation,positive regulation of cell proliferation,male gonad development,respons…	mRNA	Agilent mouse V1
A_55_P2089655	92.3605	76.6043	85.9124	78.0941	82.1912	54.7865	6.68753	6.19388	6.46904	6.30886	6.29817	5.65754	P	P	P	P	P	P	NM_026030	Eif2s2	ENSMUST00000099173	67204	Mus musculus eukaryotic translation initiation factor 2, subunit 2 (beta) (Eif2s2), mRNA [NM_026030]	chr2	154698256	154698192	-	GO:0001701,GO:0002176,GO:0003743,GO:0005575,GO:0006412,GO:0006413,GO:0008584,GO:0046872	in utero embryonic development,male germ cell proliferation,translation initiation factor activity,cellular_component,translation,translational initiation,male gonad development,metal ion binding	mRNA	Agilent mouse V1
mmu_9931_PI428960544	2.62466	4.32041	4.99691	3.57429	4.1973	7.14204	1.32866	1.89481	2.57949	1.79202	2.13138	2.70555	A	A	A	A	A	A	FR305923											ncRNA	fRNAdb
A_55_P2118153	43.071	42.0415	44.8384	55.9104	61.0499	70.4978	5.61165	5.29734	5.55812	5.80598	5.88771	6.02686	P	P	P	P	P	P	XR_168387	1700014B07Rik		72248	PREDICTED: Mus musculus RIKEN cDNA 1700014B07 gene (1700014B07Rik), misc_RNA [XR_168387]	chr2	6243436	6243377	-	GO:0003674,GO:0005575,GO:0008150	molecular_function,cellular_component,biological_process	mRNA	Agilent mouse V1
A_30_P01033223	511.996	432.177	343.154	427.118	388.025	384.721	9.10514	8.7428	8.43472	8.82657	8.51328	8.50102	P	P	P	P	P	P	chr2:104398943-104412968_F				lincRNA:chr2:104398943-104412968 forward strand	chr2	104412392	104412448	+			ncRNA	Agilent mouse V1
A_55_P2042393	6.95618	4.42011	2.52095	3.06988	7.02686	2.25373	2.96602	1.92553	1.31678	1.59608	2.87456	1.27492	A	A	A	A	A	A	NAP060331-1					chr17	33284552	33284610	+			mRNA	Agilent mouse V1
mmu_35344_PI428960544	5.7362	4.18876	3.55826	2.66936	4.75687	6.4857	2.66675	1.85137	2.04496	1.45008	2.31957	2.57322	A	A	A	A	A	A	NR_030682.1	2810410L24Rik	ENSMUSG00000075389	100042336	RIKEN cDNA 2810410L24 gene	11	120185400	120189856	-	GO:0008150,GO:0005575,GO:0003674	biological_process,cellular_component,molecular_function	ncRNA	RefSeq_noncoding RNA
mmu_27594_PI428960544	16.7694	21.0014	20.6642	22.8974	35.6585	13.0683	4.28684	4.24908	4.50652	4.45698	5.12135	3.5386	P	P	P	P	P	P	FR039575											ncRNA	fRNAdb
A_55_P1985835	6.10618	14.6496	6.99621	7.99196	9.42186	8.60332	2.76307	3.68797	3.033	2.90969	3.27171	2.95546	A	P	A	A	A	A	NM_010061	Dnase1	ENSMUST00000120009	13419	Mus musculus deoxyribonuclease I (Dnase1), mRNA [NM_010061]	chr16	4039965	4040024	+	GO:0003779,GO:0004518,GO:0004519,GO:0004530,GO:0004536,GO:0005576,GO:0005634,GO:0006308,GO:0006915,GO:0016787,GO:0016888	actin binding,nuclease activity,endonuclease activity,deoxyribonuclease I activity,deoxyribonuclease activity,extracellular region,nucleus,DNA catabolic process,apoptotic process,hydrolase activity,endodeoxyribonuclease activity, producing 5'-phosphomonoesters	mRNA	Agilent mouse V1
A_30_P01027243	37.9905	38.9858	37.3704	26.9804	37.1732	36.1478	5.43683	5.18438	5.30565	4.69795	5.17988	5.03816	P	P	P	P	P	P	chr7:26212709-26230775_F				lincRNA:chr7:26212709-26230775 forward strand	chr7	26227920	26227978	+			ncRNA	Agilent mouse V1
A_30_P01030102	20.604	19.216	59.1	28.4357	17.713	36.2659	4.57802	4.11252	5.9463	4.78323	4.14587	5.04265	P	P	P	P	P	P	chr13:112717680-112733330_R				lincRNA:chr13:112717680-112733330 reverse strand	chr13	112727976	112727920	-			ncRNA	Agilent mouse V1
mmu_9866_PI428960544	3.29015	4.31443	2.79414	3.83774	3.11472	2.91016	1.7566	1.89311	1.64738	1.89245	1.67406	1.60612	A	A	A	A	A	A	FR344683	Rapgef2	ENSMUSG00000062232	76089	Rap guanine nucleotide exchange factor (GEF) 2	3	79062512	79181344	-			ncRNA	fRNAdb
mmu_29219_PI428960544	3.28128	2.97262	2.61619	3.5794	2.56708	2.3003	1.75036	1.45312	1.42988	1.79377	1.33376	1.30959	A	A	A	A	A	A	n276718											ncRNA	NONCODEv3.0
mmu_27500_PI428960544	12.0614	13.9022	5.83569	8.67145	11.7577	16.4795	3.80153	3.61072	2.78994	3.02849	3.58364	3.87551	P	P	A	A	A	P	FR107657											ncRNA	fRNAdb
A_55_P1955706	373.163	392.202	409.667	331.131	469.328	408.836	8.65469	8.59381	8.68892	8.4582	8.80136	8.58878	P	P	P	P	P	P	NM_153176	Spg7	ENSMUST00000128803	234847	Mus musculus spastic paraplegia 7 homolog (human) (Spg7), nuclear gene encoding mitochondrial protein, mRNA [NM_153176]	chr8	125621576	125621632	+	GO:0000166,GO:0004222,GO:0005524,GO:0005739,GO:0006508,GO:0007005,GO:0007155,GO:0008089,GO:0008233,GO:0008237,GO:0008270,GO:0016020,GO:0016021,GO:0016787,GO:0017111,GO:0030155,GO:0030163,GO:0046872	nucleotide binding,metalloendopeptidase activity,ATP binding,mitochondrion,proteolysis,mitochondrion organization,cell adhesion,anterograde axon cargo transport,peptidase activity,metallopeptidase activity,zinc ion binding,membrane,integral to membrane,hydrolase activity,nucleoside-triphosphatase activity,regulation of cell adhesion,protein catabolic process,metal ion binding	mRNA	Agilent mouse V1
A_30_P01023127	257.283	302.067	296.773	301.5	286.133	207.308	8.12725	8.21475	8.22956	8.3272	8.08442	7.60988	P	P	P	P	P	P	chr4:136856064-136877219_F				lincRNA:chr4:136856064-136877219 forward strand	chr4	136876960	136877008	+			ncRNA	Agilent mouse V1
mmu_28930_PI428960544	82.9188	71.1822	92.961	68.6165	91.6225	75.7868	6.53176	6.08654	6.58305	6.11539	6.45335	6.13558	P	P	P	P	P	P	n272533	Mob1b	ENSMUSG00000006262	68473	MOB kinase activator 1B	5	88720856	88762056	+	GO:0035329	hippo signaling	ncRNA	NONCODEv3.0
A_30_P01027255	16857.7	16209.9	15925.2	14772.4	14407	16258.9	14.0352	13.9535	13.9424	13.9798	13.7832	13.8774	P	P	P	P	P	P	chr1:139713316-139913366_F				lincRNA:chr1:139713316-139913366 forward strand	chr1	139817952	139818016	+			ncRNA	Agilent mouse V1
A_55_P2176345	268.674	277.973	322.466	260.418	312.037	275.308	8.18757	8.10091	8.34876	8.10379	8.20253	8.02307	P	P	P	P	P	P	NM_011967	Psma5	ENSMUST00000079684	26442	Mus musculus proteasome (prosome, macropain) subunit, alpha type 5 (Psma5), mRNA [NM_011967]	chr3	108082776	108082832	+	GO:0000502,GO:0004175,GO:0004298,GO:0005634,GO:0005737,GO:0005839,GO:0006508,GO:0006511,GO:0008233,GO:0016787,GO:0019773,GO:0051603	proteasome complex,endopeptidase activity,threonine-type endopeptidase activity,nucleus,cytoplasm,proteasome core complex,proteolysis,ubiquitin-dependent protein catabolic process,peptidase activity,hydrolase activity,proteasome core complex, alpha-subunit complex,proteolysis involved in cellular protein catabolic process	mRNA	Agilent mouse V1
A_30_P01020116	19.8415	18.3947	22.4573	13.9808	33.0584	24.3649	4.52447	4.04653	4.6184	3.72239	5.01753	4.44911	P	P	P	P	P	P	chr3:137736327-137752677_F				lincRNA:chr3:137736327-137752677 forward strand	chr3	137744176	137744224	+			ncRNA	Agilent mouse V1
mmu_34156_PI428960544	4.74871	2.30768	2.52221	3.09591	12.5359	2.86229	2.35434	1.18476	1.31812	1.60481	3.67104	1.58779	A	A	A	A	P	A	XR_168742.1	Gm10830		100038520	predicted gene 10830	15	103102280	103104600	null	GO:0008150,GO:0005575,GO:0003674	biological_process,cellular_component,molecular_function	ncRNA	RefSeq_noncoding RNA
A_51_P227275	389.548	428.138	451.102	193.746	153.895	255.446	8.7191	8.72823	8.82441	7.67061	7.19038	7.91344	P	P	P	P	P	P	ENSMUST00000001667	Csn3	ENSMUST00000001667	12994	casein kappa [Source:MGI Symbol;Acc:MGI:107461] [ENSMUST00000001667]	chr5	88361448	88361504	+	GO:0003674,GO:0005575,GO:0005576,GO:0007595	molecular_function,cellular_component,extracellular region,lactation	mRNA	Agilent mouse V1
A_52_P371401	53.7491	69.6984	70.8008	62.716	91.6989	61.2961	5.91981	6.05601	6.1961	5.97284	6.45426	5.82243	P	P	P	P	P	P	NM_177324	Sbf2	ENSMUST00000171378	319934	Mus musculus SET binding factor 2 (Sbf2), mRNA [NM_177324]	chr7	117585808	117585024	-	GO:0005774,GO:0016020,GO:0017112,GO:0019208,GO:0019902,GO:0035091,GO:0042803,GO:0050790,GO:0051262	vacuolar membrane,membrane,Rab guanyl-nucleotide exchange factor activity,phosphatase regulator activity,phosphatase binding,phosphatidylinositol binding,protein homodimerization activity,regulation of catalytic activity,protein tetramerization	mRNA	Agilent mouse V1
A_30_P01029760	6.91423	2.65285	3.34193	2.37334	5.33094	2.80603	2.95648	1.35538	1.94471	1.288	2.48268	1.56719	A	A	A	A	A	A	chr15:12119755-12127230_R				lincRNA:chr15:12119755-12127230 reverse strand	chr15	12125150	12125091	-			ncRNA	Agilent mouse V1
A_30_P01027252	10.6187	21.6196	13.4135	22.4522	10.3404	25.0818	3.60475	4.29115	3.90927	4.42644	3.40483	4.4909	P	P	P	P	P	P	chr6:127588224-127609749_R				lincRNA:chr6:127588224-127609749 reverse strand	chr6	127591296	127591232	-			ncRNA	Agilent mouse V1
A_55_P2255944	2.64919	2.4314	2.60334	2.58848	6.62972	2.64717	1.34839	1.25631	1.41166	1.41314	2.79224	1.50868	A	A	A	A	A	A	AK018586	9130002K18Rik		74554	Mus musculus adult male cecum cDNA, RIKEN full-length enriched library, clone:9130002K18 product:hypothetical protein, full insert sequence. [AK018586]	chr15	35719972	35720032	+			mRNA	Agilent mouse V1
mmu_33990_PI428960544	12.8982	15.9588	24.8817	15.5949	39.2271	19.6148	3.89971	3.81924	4.75683	3.88469	5.2577	4.13129	P	P	P	P	P	P	XR_107282.2	Gm17634	ENSMUSG00000097482	100504568	predicted gene, 17634	1	105356008	105361624	+			ncRNA	RefSeq_noncoding RNA
mmu_35122_PI428960544	797.68	884.827	823.662	942.394	790.81	1106.2	9.73263	9.77191	9.67708	9.99314	9.55595	10.0004	P	P	P	P	P	P	NR_045561.1	Csf3r	ENSMUSG00000028859	12986	colony stimulating factor 3 receptor (granulocyte)	4	126024552	126044440	+	GO:0007155,GO:0030593,GO:0016021,GO:0016020,GO:0004896	cell adhesion,neutrophil chemotaxis,integral to membrane,membrane,cytokine receptor activity	ncRNA	RefSeq_noncoding RNA
A_30_P01031801	24.5832	16.6583	18.1289	27.5865	34.1322	23.1089	4.82809	3.8891	4.32366	4.73198	5.06076	4.37116	P	P	P	P	P	P	chr6:108556270-108573161_R				lincRNA:chr6:108556270-108573161 reverse strand	chr6	108562408	108562352	-			ncRNA	Agilent mouse V1
mmu_23259_PI428960544	2.73992	2.47651	2.64963	2.66118	3.09729	2.80964	1.42012	1.28177	1.47976	1.44656	1.66349	1.56854	A	A	A	A	A	A	FR187076											ncRNA	fRNAdb
mmu_10909_PI428960544	123.987	152.333	141.035	129.469	120.243	197.525	7.10279	7.22142	7.1729	7.06868	6.83428	7.53865	P	P	P	P	P	P	FR306550	2810055G20Rik	ENSMUSG00000090386	77994	RIKEN cDNA 2810055G20 gene	16	77236320	77691400	+	GO:0008150,GO:0005575,GO:0003674	biological_process,cellular_component,molecular_function	ncRNA	fRNAdb
A_30_P01032852	213.783	221.484	244.344	150.469	186.784	205.076	7.86992	7.76769	7.95077	7.29345	7.46539	7.5963	P	P	P	P	P	P	chr16:4592919-4594230_R				lincRNA:chr16:4592919-4594230 reverse strand	chr16	4593039	4592980	-			ncRNA	Agilent mouse V1
mmu_10930_PI428960544	10.9279	20.048	13.7937	24.8024	16.5314	28.7449	3.64918	4.17709	3.94641	4.57092	4.05432	4.69218	P	P	P	P	P	P	FR027863											ncRNA	fRNAdb
A_30_P01026041	2.52041	3.0361	2.99504	3.02232	2.73582	2.13382	1.25946	1.4698	1.77806	1.57675	1.42723	1.1871	A	A	A	A	A	A	chr13:98281158-98285757_F				lincRNA:chr13:98281158-98285757 forward strand	chr13	98281208	98281264	+			ncRNA	Agilent mouse V1
ETG02_36680	2.63242	2.33373	2.44252	2.43969	2.50132	2.18534	1.33575	1.19951	1.24358	1.32779	1.303	1.22472	A	A	A	A	A	A
A_30_P01027202	396.365	812.978	467.201	719.43	643.238	871.046	8.74212	9.65382	8.87051	9.59643	9.26058	9.6517	P	P	P	P	P	P	chr9:20311197-20325858_R				lincRNA:chr9:20311197-20325858 reverse strand	chr9	20312582	20312524	-			ncRNA	Agilent mouse V1
mmu_25740_PI428960544	7.27916	10.06	4.88135	5.8626	6.34061	4.04371	3.03763	3.10956	2.5461	2.46186	2.72915	2.00733	A	P	A	A	A	A	FR147515	Gria2	ENSMUSG00000033981	14800	glutamate receptor, ionotropic, AMPA2 (alpha 2)	3	80684936	80802792	-			ncRNA	fRNAdb
A_55_P1968668	28.7641	34.8043	23.5436	24.8374	37.8726	16.1205	5.05058	5.01542	4.68173	4.57377	5.20483	3.84299	P	P	P	P	P	P	NM_027405	Gpatch2l	ENSMUST00000071106	70373	Mus musculus G patch domain containing 2 like (Gpatch2l), mRNA [NM_027405]	chr12	87632256	87632320	+	GO:0003674,GO:0005575,GO:0008150	molecular_function,cellular_component,biological_process	mRNA	Agilent mouse V1
mmu_12731_PI428960544	3.32795	5.81509	2.48637	3.12807	2.85941	6.89421	1.7754	2.29606	1.28325	1.61705	1.50649	2.65683	A	A	A	A	A	A	FR262186	3110009F21Rik		67280	RIKEN cDNA 3110009F21 gene	12	110151656	110158072	-	GO:0008150,GO:0005575,GO:0003674	biological_process,cellular_component,molecular_function	ncRNA	fRNAdb
A_52_P167511	94.5845	84.3595	112.054	96.5325	129.074	90.691	6.7215	6.3359	6.85848	6.63084	6.93652	6.39747	P	P	P	P	P	P	NAP023729-001					chrX	71812944	71813000	+			mRNA	Agilent mouse V1
mmu_22372_PI428960544	2.55445	2.46177	2.62038	2.43988	2.7306	2.32537	1.28228	1.27426	1.43628	1.32794	1.42375	1.32697	A	A	A	A	A	A	FR125985											ncRNA	fRNAdb
mmu_1323_PI428960544	4.93149	5.95272	4.83837	8.71809	8.48698	3.21107	2.42283	2.33009	2.53377	3.03687	3.12626	1.71891	A	A	A	P	P	A	ENSMUST00000157321	Gm24248	ENSMUSG00000087946		predicted gene, 24248	6	99893224	99893544	-			ncRNA	Ensembl_transcript
A_30_P01017518	4.73393	3.60219	3.11008	5.17864	3.18093	4.84247	2.34925	1.65231	1.83417	2.29482	1.7076	2.21483	A	A	A	A	A	A	chr10:62812866-62831016_R				lincRNA:chr10:62812866-62831016 reverse strand	chr10	62829172	62829112	-			ncRNA	Agilent mouse V1
A_30_P01019489	2.97091	4.12213	2.44028	6.4126	5.15884	2.16398	1.57811	1.82919	1.24151	2.59102	2.43613	1.20973	A	A	A	P	A	A	chr8:18592437-18593034_R				lincRNA:chr8:18592437-18593034 reverse strand	chr8	18592880	18592822	-			ncRNA	Agilent mouse V1
mmu_2545_PI428960544	723.463	676.293	581.451	601.593	560.12	702.4	9.5975	9.38706	9.17747	9.33537	9.05511	9.33973	P	P	P	P	P	P	FR118091	Ooep	ENSMUSG00000032346	67968	oocyte expressed protein	9	78376112	78378728	-			ncRNA	fRNAdb
mmu_3170_PI428960544	2.99195	2.63674	2.63329	2.56996	2.89724	2.42717	1.58894	1.34975	1.45576	1.40338	1.53516	1.39505	A	A	A	A	A	A	FR078862											ncRNA	fRNAdb
A_55_P2291776	494.398	594.844	510.475	569.223	602.646	666.344	9.05909	9.20149	8.99594	9.25091	9.16225	9.26958	P	P	P	P	P	P	AK019531	4833447P13Rik		78902	Mus musculus 0 day neonate head cDNA, RIKEN full-length enriched library, clone:4833447P13 product:hypothetical protein, full insert sequence. [AK019531]	chr6	108607656	108607600	-			mRNA	Agilent mouse V1
mmu_23279_PI428960544	3.0843	2.41968	2.54302	5.73937	4.18771	3.2804	1.64201	1.24834	1.33835	2.4337	2.12882	1.74538	A	A	A	A	A	A	FR219405	Pirt	ENSMUSG00000048070	193003	phosphoinositide-interacting regulator of transient receptor potential channels	11	66911980	66929876	+	GO:0016021,GO:0016020	integral to membrane,membrane	ncRNA	fRNAdb
A_30_P01023842	7.78317	7.41655	11.5653	6.60339	6.6114	13.9064	3.13862	2.6517	3.71306	2.63179	2.78773	3.62811	A	P	P	A	P	P	chr1:87412059-87419385_F				lincRNA:chr1:87412059-87419385 forward strand	chr1	87412176	87412240	+			ncRNA	Agilent mouse V1
A_52_P1003430	2.71331	2.5112	2.64708	2.65253	3.3349	2.33067	1.39777	1.29844	1.4766	1.44278	1.78521	1.33074	A	A	A	A	A	A	NM_001177380	Cypt15	ENSMUST00000115114	78631	Mus musculus cysteine-rich perinuclear theca 15 (Cypt15), mRNA [NM_001177380]	chrX	36700056	36700116	+	GO:0003674,GO:0005575,GO:0008150	molecular_function,cellular_component,biological_process	mRNA	Agilent mouse V1
A_55_P2009943	9.4881	15.0017	22.4236	22.1917	24.1233	12.3919	3.43721	3.72394	4.61594	4.4103	4.57765	3.46703	A	P	P	P	P	P	NM_019763	Spen	ENSMUST00000105786	56381	Mus musculus SPEN homolog, transcriptional regulator (Drosophila) (Spen), mRNA [NM_019763]	chr4	141023872	141023824	-	GO:0000122,GO:0000166,GO:0001085,GO:0001191,GO:0003676,GO:0003677,GO:0003697,GO:0003700,GO:0003714,GO:0003723,GO:0005515,GO:0005634,GO:0006351,GO:0006355,GO:0007219,GO:0017053,GO:0045892,GO:0045893,GO:0050769	negative regulation of transcription from RNA polymerase II promoter,nucleotide binding,RNA polymerase II transcription factor binding,RNA polymerase II transcription factor binding transcription factor activity involved in negative regulation of transcription,nucleic acid binding,DNA binding,single-stranded DNA binding,sequence-specific DNA binding transcription factor activity,transcription cor…	mRNA	Agilent mouse V1
mmu_5986_PI428960544	7.15435	15.6491	7.78746	12.9673	9.71557	11.825	3.01217	3.78793	3.17941	3.60948	3.31404	3.40086	A	P	A	P	A	P	FR151279	4933406D12Rik	ENSMUSG00000085796	74065	RIKEN cDNA 4933406D12 gene	2	146542928	146546112	+			ncRNA	fRNAdb
A_30_P01030238	2.67656	2.46811	2.51603	2.5397	3.19006	2.34003	1.36957	1.27758	1.31212	1.38838	1.71169	1.33643	A	A	A	A	A	A	chr10:56151791-56184966_R				lincRNA:chr10:56151791-56184966 reverse strand							ncRNA	Agilent mouse V1
mmu_21691_PI428960544	2.6033	3.26292	2.65015	2.48322	3.0796	2.36946	1.31398	1.54084	1.48071	1.35486	1.65238	1.35647	A	A	A	A	A	A	FR129879											ncRNA	fRNAdb
A_55_P1978621	2.73041	2.52586	2.6516	2.66822	3.38059	2.33898	1.41158	1.30445	1.48302	1.44945	1.80738	1.33572	A	A	A	A	A	A	NM_001033782	Gm5592	ENSMUST00000097044	434172	Mus musculus predicted gene 5592 (Gm5592), mRNA [NM_001033782]	chr7	48545496	48545552	+	GO:0003674,GO:0005575,GO:0008150	molecular_function,cellular_component,biological_process	mRNA	Agilent mouse V1
mmu_8169_PI428960544	14.4824	18.6562	13.6244	25.3498	23.6269	24.0796	4.0728	4.0666	3.92915	4.60466	4.55024	4.4325	P	P	P	P	P	P	FR264826											ncRNA	fRNAdb
mmu_21485_PI428960544	6.55116	3.97029	2.45785	2.93681	2.66786	4.62457	2.87401	1.78063	1.25731	1.54525	1.38686	2.16015	A	A	A	A	A	A	FR343717	8430428J23Rik		74534	RIKEN cDNA 8430428J23 gene	8	109545280	109547264				ncRNA	fRNAdb
mmu_19405_PI428960544	15.3528	18.2808	17.5124	18.0899	12.3262	19.4488	4.15723	4.0363	4.27623	4.10517	3.64672	4.11925	P	P	P	P	P	P	FR311791											ncRNA	fRNAdb
mmu_12474_PI428960544	2.78806	8.87887	3.03193	4.49049	5.91321	3.41505	1.45793	2.91564	1.79567	2.10797	2.62828	1.79454	A	A	A	A	P	A	FR008313	D930015E06Rik	ENSMUSG00000033767	229473	RIKEN cDNA D930015E06 gene	3	83898288	84040160	-	GO:0008150,GO:0016021,	biological_process,integral to membrane,	ncRNA	fRNAdb
A_30_P01029098	2.7601	2.55117	2.6625	2.6874	3.35133	2.34759	1.4354	1.31717	1.50067	1.45657	1.79165	1.34105	A	A	A	A	A	A	chr17:22862669-22872347_F				lincRNA:chr17:22862669-22872347 forward strand	chr17	22862716	22862776	+			ncRNA	Agilent mouse V1
mmu_21454_PI428960544	58.9927	90.1671	77.4398	80.8887	66.969	88.8448	6.05639	6.44182	6.32387	6.36585	6.01508	6.36576	P	P	P	P	P	P	FR291395											ncRNA	fRNAdb
A_30_P01021549	12.5067	14.4866	7.19057	9.8765	22.4527	11.8168	3.8543	3.67055	3.06841	3.21684	4.47781	3.39984	P	P	A	P	P	P	chr12:52944867-52971992_F				lincRNA:chr12:52944867-52971992 forward strand	chr12	52966984	52967040	+			ncRNA	Agilent mouse V1
mmu_33568_PI428960544	8.54073	13.2718	8.72686	5.54247	13.2831	7.63082	3.28212	3.54327	3.33133	2.38871	3.74735	2.79437	A	P	P	A	A	A	n421244					6	30754784	30757552	+			ncRNA	NONCODEv3.0
A_30_P01022620	2.84785	2.52454	2.59054	2.94001	2.76385	2.31343	1.5041	1.30383	1.39282	1.5466	1.44437	1.3187	A	A	A	A	A	A	chr3:27837825-27880925_R				lincRNA:chr3:27837825-27880925 reverse strand	chr3	27851488	27851430	-			ncRNA	Agilent mouse V1
mmu_12185_PI428960544	14.5324	17.298	8.74824	18.0426	16.6697	11.9945	4.07732	3.94918	3.33414	4.10144	4.06546	3.42328	P	P	A	P	P	P	FR175176											ncRNA	fRNAdb
A_55_P2153631	27.8788	21.3994	22.8112	32.0579	40.6684	21.577	5.00508	4.27803	4.6388	4.96118	5.30631	4.26739	P	P	P	P	P	P	NAP114223-1					chr15	95606200	95606256	+			mRNA	Agilent mouse V1
mmu_8267_PI428960544	392.445	356.828	435.036	347.61	513.233	420.429	8.72921	8.44673	8.77448	8.52646	8.9288	8.6253	P	P	P	P	P	P	FR196116											ncRNA	fRNAdb
A_55_P2050913	6.13944	4.25763	2.65995	2.70785	16.5735	2.36351	2.77115	1.87377	1.4957	1.46487	4.05754	1.35174	A	A	A	A	A	A	NM_028708	Jakmip3	ENSMUST00000106111	74004	Mus musculus janus kinase and microtubule interacting protein 3 (Jakmip3), mRNA [NM_028708]	chr7	146217072	146217120	+	GO:0003674,GO:0005575,GO:0005794,GO:0008017,GO:0008150,GO:0019900	molecular_function,cellular_component,Golgi apparatus,microtubule binding,biological_process,kinase binding	mRNA	Agilent mouse V1
A_30_P01030007	24.3249	35.9602	35.8541	37.6642	62.0499	37.9075	4.81537	5.06391	5.24854	5.21018	5.90934	5.11089	P	P	P	P	P	P	chr2:71576218-71603818_F				lincRNA:chr2:71576218-71603818 forward strand	chr2	71588336	71588400	+			ncRNA	Agilent mouse V1
mmu_27480_PI428960544	1114.71	1667.14	1295.15	1503.12	1637.51	2011.4	10.1908	10.6953	10.3209	10.6692	10.6407	10.8561	P	P	P	P	P	P	FR018673											ncRNA	fRNAdb
A_51_P413710	344.829	367.022	352.703	346.455	417.908	342.639	8.54698	8.4914	8.47539	8.52267	8.62244	8.33631	P	P	P	P	P	P	NM_007460	Ap3d1	ENSMUST00000020420	11776	Mus musculus adaptor-related protein complex 3, delta 1 subunit (Ap3d1), mRNA [NM_007460]	chr10	80170152	80170096	-	GO:0005737,GO:0005794,GO:0005802,GO:0006810,GO:0006829,GO:0006886,GO:0008089,GO:0008565,GO:0010008,GO:0015031,GO:0016020,GO:0016192,GO:0019882,GO:0030117,GO:0030424,GO:0033365,GO:0043195,GO:0048007,GO:0048490,GO:0048499,GO:0051138,GO:0061088	cytoplasm,Golgi apparatus,trans-Golgi network,transport,zinc ion transport,intracellular protein transport,anterograde axon cargo transport,protein transporter activity,endosome membrane,protein transport,membrane,vesicle-mediated transport,antigen processing and presentation,membrane coat,axon,protein localization to organelle,terminal button,antigen processing and presentation, exogenous lipid …	mRNA	Agilent mouse V1
A_55_P2028015	31.0742	52.624	36.3035	51.7799	60.3389	44.0509	5.1602	5.63162	5.26441	5.69301	5.87015	5.34033	P	P	P	P	P	P	NM_054056	Pawr	ENSMUST00000095313	114774	Mus musculus PRKC, apoptosis, WT1, regulator (Pawr), mRNA [NM_054056]	chr10	107851280	107851344	+	GO:0003779,GO:0005515,GO:0005634,GO:0005737,GO:0005884,GO:0005886,GO:0006351,GO:0006355,GO:0006915,GO:0006917,GO:0019899,GO:0030889,GO:0042094,GO:0042130,GO:0042986,GO:0043522,GO:0050860,GO:0051017	actin binding,protein binding,nucleus,cytoplasm,actin filament,plasma membrane,transcription, DNA-dependent,regulation of transcription, DNA-dependent,apoptotic process,induction of apoptosis,enzyme binding,negative regulation of B cell proliferation,interleukin-2 biosynthetic process,negative regulation of T cell proliferation,positive regulation of amyloid precursor protein biosynthetic process…	mRNA	Agilent mouse V1
mmu_13426_PI428960544	311.561	360.799	344.295	320.906	420.718	309.485	8.40407	8.46335	8.4398	8.4164	8.63171	8.19824	P	P	P	P	P	P	FR250606	Bcl11a	ENSMUSG00000000861	14025	B cell CLL/lymphoma 11A (zinc finger protein)	11	24078056	24174124	+	GO:0030183,GO:0048671,GO:2000171,GO:0010629,GO:0010977,GO:0048672,GO:0010976,GO:0016925,GO:0050773,GO:0006355,GO:0030217,GO:0006351,GO:0005737,GO:0016604,GO:0005634,GO:0046872,GO:0003676,GO:0005515,GO:0046982,GO:0003714	B cell differentiation,negative regulation of collateral sprouting,negative regulation of dendrite development,negative regulation of gene expression,negative regulation of neuron projection development,positive regulation of collateral sprouting,positive regulation of neuron projection development,protein sumoylation,regulation of dendrite development,regulation of transcription, DNA-dependent,T…	ncRNA	fRNAdb
A_30_P01030552	2.9554	3.0273	2.56812	2.39472	2.7413	2.2775	1.57079	1.46727	1.36565	1.30077	1.43024	1.29354	A	A	A	A	A	A	chr12:16447954-16448489_F				lincRNA:chr12:16447954-16448489 forward strand	chr12	16448430	16448489	+			ncRNA	Agilent mouse V1
mmu_26671_PI428960544	2.53052	3.51297	4.16122	3.09235	2.70694	4.32172	1.26591	1.62283	2.29914	1.60367	1.40947	2.08295	A	A	A	A	A	A	FR159303	B230308H17Rik		402738	RIKEN cDNA B230308H17 gene	8	66139016	66140712				ncRNA	fRNAdb
mmu_8228_PI428960544	5.64051	10.8916	4.19149	9.65487	14.1379	11.2517	2.64261	3.23658	2.31114	3.18389	3.83113	3.33154	A	A	A	A	P	P	FR131636											ncRNA	fRNAdb
A_30_P01030584	2.4823	2.31786	2.43185	2.35791	3.65241	2.74352	1.23564	1.1903	1.234	1.27816	1.92506	1.54213	A	A	A	A	A	A	chr12:109995552-109996185_R				lincRNA:chr12:109995552-109996185 reverse strand	chr12	109995968	109995912	-			ncRNA	Agilent mouse V1
A_51_P244213	452.882	619.238	502.545	607.499	732.884	686.794	8.93446	9.26671	8.97919	9.34677	9.45087	9.30852	P	P	P	P	P	P	NM_178255	Hapln3	ENSMUST00000032827	67666	Mus musculus hyaluronan and proteoglycan link protein 3 (Hapln3), mRNA [NM_178255]	chr7	86262104	86262040	-	GO:0005540,GO:0005575,GO:0005576,GO:0005578,GO:0007155,GO:0008150	hyaluronic acid binding,cellular_component,extracellular region,proteinaceous extracellular matrix,cell adhesion,biological_process	mRNA	Agilent mouse V1
A_55_P1973906	420.794	599.867	573.622	533.355	538.823	464.969	8.82464	9.21871	9.16102	9.15548	8.99402	8.77118	P	P	P	P	P	P	NM_021897	Trp53inp1	ENSMUST00000132346	60599	Mus musculus transformation related protein 53 inducible nuclear protein 1 (Trp53inp1), transcript variant 1, mRNA [NM_021897]	chr4	11092530	11092589	+	GO:0005634,GO:0005730,GO:0005737,GO:0005776,GO:0005829,GO:0006351,GO:0006355,GO:0006914,GO:0006915,GO:0006917,GO:0006950,GO:0007050,GO:0008285,GO:0010508,GO:0016209,GO:0030336,GO:0031410,GO:0045893,GO:0048102	nucleus,nucleolus,cytoplasm,autophagic vacuole,cytosol,transcription, DNA-dependent,regulation of transcription, DNA-dependent,autophagy,apoptotic process,induction of apoptosis,response to stress,cell cycle arrest,negative regulation of cell proliferation,positive regulation of autophagy,antioxidant activity,negative regulation of cell migration,cytoplasmic vesicle,positive regulation of transcr…	mRNA	Agilent mouse V1
mmu_25321_PI428960544	2.51504	2.34113	2.46033	2.42083	3.13224	2.20487	1.25592	1.20367	1.25911	1.31732	1.68345	1.2386	A	A	A	A	A	A	FR153135	2900001G08Rik		76950	RIKEN cDNA 2900001G08 gene	17	30938868	30940704				ncRNA	fRNAdb
A_52_P120655	54.3711	65.3552	56.2863	48.507	167.537	77.7567	5.93598	5.95855	5.8775	5.59438	7.31201	6.17333	P	P	P	P	P	P	NM_001003393	Igfl3	ENSMUST00000152973	232925	Mus musculus IGF-like family member 3 (Igfl3), mRNA [NM_001003393]	chr7	18765384	18765618	+	GO:0005515,GO:0005576,GO:0005615,GO:0008150	protein binding,extracellular region,extracellular space,biological_process	mRNA	Agilent mouse V1
A_30_P01024655	11.9366	20.2887	17.3579	19.9318	14.1849	21.0698	3.78581	4.19631	4.26386	4.25223	3.83624	4.23539	P	P	P	P	P	P	chr9:13224147-13424397_R				lincRNA:chr9:13224147-13424397 reverse strand	chr9	13256238	13256179	-			ncRNA	Agilent mouse V1
mmu_11082_PI428960544	6.15677	9.96175	3.90507	11.0467	4.69039	9.56371	2.77612	3.09498	2.19526	3.37898	2.29788	3.1013	A	P	A	P	A	A	FR378326											ncRNA	fRNAdb
mmu_3660_PI428990136	352.344	193.627	202.672	201.345	236.13	2515.04	8.5718	7.57088	7.69333	7.72738	7.81218	11.1697	P	P	P	P	P	P	FR105334	9530022J15Rik		77451	RIKEN cDNA 9530022J15 gene	12	12293444	12294051				ncRNA	fRNAdb
mmu_3557_PI428960544	2.51731	2.38227	2.47141	2.30255	2.47723	2.25649	1.25725	1.22698	1.26977	1.2383	1.29131	1.27734	A	A	A	A	A	A	FR094167											ncRNA	fRNAdb
mmu_7732_PI428960544	2.8651	3.4105	2.57557	3.85909	2.60701	2.60444	1.51404	1.59151	1.37378	1.90002	1.35292	1.48983	A	A	A	A	A	A	FR042720											ncRNA	fRNAdb
mmu_12506_PI428960544	3.13446	2.3827	2.28868	2.22686	2.26748	2.35333	1.66972	1.22715	1.13006	1.18958	1.19816	1.34497	A	A	A	A	A	A	FR047351	2900060N12Rik		73031	RIKEN cDNA 2900060N12 gene	UN						ncRNA	fRNAdb
A_51_P354038	42.591	68.2752	64.7499	91.9063	19.0006	31.7932	5.59809	6.02676	6.07289	6.55518	4.24104	4.84555	P	P	P	P	P	P	NM_145439	Tmc6	ENSMUST00000148220	217353	Mus musculus transmembrane channel-like gene family 6 (Tmc6), transcript variant 1, mRNA [NM_145439]	chr11	117627504	117627448	-	GO:0003674,GO:0005575,GO:0005783,GO:0008150,GO:0016020,GO:0016021	molecular_function,cellular_component,endoplasmic reticulum,biological_process,membrane,integral to membrane	mRNA	Agilent mouse V1
mmu_3301_PI428994341	2.83148	2.35126	2.91876	2.28892	2.94311	3.82089	1.49191	1.20936	1.74094	1.22899	1.56651	1.93475	A	A	A	A	A	A	uc.353+											ncRNA	UCR
mmu_34447_PI428960544	2.93608	12.1323	9.11698	6.02447	5.37513	16.5542	1.55961	3.39974	3.38835	2.5005	2.49563	3.8828	A	P	A	P	A	P	XR_168941.1	LOC100047123			uncharacterized LOC100047123 (LOC100047123)							ncRNA	RefSeq_noncoding RNA
mmu_3169_PI428960544	3.44847	2.42411	2.49525	2.51231	2.86011	2.83953	1.82907	1.25121	1.29115	1.37378	1.50668	1.57883	A	A	A	A	A	A	FR363939											ncRNA	fRNAdb
mmu_31144_PI428960544	80.5764	86.6873	72.9075	90.1575	48.0066	84.0341	6.49149	6.37988	6.23689	6.52942	5.54157	6.28382	P	P	P	P	P	P	n295936	Agtr1a	ENSMUSG00000049115	11607	angiotensin II receptor, type 1a	13	30336440	30382868	+	GO:0042976	activation of Janus kinase activity	ncRNA	NONCODEv3.0
A_52_P548963	48.6061	56.4979	42.3577	42.6637	42.7811	42.8997	5.77575	5.74149	5.47525	5.40158	5.37414	5.2998	P	P	P	P	P	P	NM_001111336	Hsd3b4	ENSMUST00000167753	15495	Mus musculus hydroxy-delta-5-steroid dehydrogenase, 3 beta- and steroid delta-isomerase 4 (Hsd3b4), transcript variant 1, mRNA [NM_001111336]	chr3	98314272	98313904	-	GO:0003854,GO:0005496,GO:0005739,GO:0005743,GO:0006694,GO:0042448,GO:0043231,GO:0050810,GO:0051287	3-beta-hydroxy-delta5-steroid dehydrogenase activity,steroid binding,mitochondrion,mitochondrial inner membrane,steroid biosynthetic process,progesterone metabolic process,intracellular membrane-bounded organelle,regulation of steroid biosynthetic process,NAD binding	mRNA	Agilent mouse V1
A_52_P278295	41.8365	53.3627	42.5891	47.7007	43.5935	64.0146	5.57184	5.65369	5.48362	5.56816	5.402	5.8841	P	P	P	P	P	P	NM_028460	Pear1	ENSMUST00000173490	73182	Mus musculus platelet endothelial aggregation receptor 1 (Pear1), transcript variant 1, mRNA [NM_028460]	chr3	87553208	87553152	-	GO:0001891,GO:0003674,GO:0005886,GO:0016020,GO:0016021,GO:0043654	phagocytic cup,molecular_function,plasma membrane,membrane,integral to membrane,recognition of apoptotic cell	mRNA	Agilent mouse V1
A_30_P01026870	24.774	51.0817	39.2401	41.215	38.1737	47.9097	4.83992	5.58594	5.37284	5.34777	5.21697	5.46529	P	P	P	P	P	P	chr10:120116843-120182671_R				lincRNA:chr10:120116843-120182671 reverse strand	chr10	120149248	120149192	-			ncRNA	Agilent mouse V1
A_30_P01031682	338.987	411.756	310.256	369.294	499.9	418.66	8.52572	8.66888	8.29236	8.62125	8.89626	8.61941	P	P	P	P	P	P	chr18:82858314-82872414_F				lincRNA:chr18:82858314-82872414 forward strand	chr18	82862440	82862496	+			ncRNA	Agilent mouse V1
A_55_P2051444	75.4812	63.46	72.1826	67.3335	73.1938	80.3605	6.40328	5.91706	6.22252	6.08561	6.1389	6.22308	P	P	P	P	P	P	NM_031190	Pgk2	ENSMUST00000033585	18663	Mus musculus phosphoglycerate kinase 2 (Pgk2), mRNA [NM_031190]	chr17	40344424	40344364	-	GO:0000166,GO:0004618,GO:0005524,GO:0005737,GO:0006096,GO:0016301,GO:0016310,GO:0016740	nucleotide binding,phosphoglycerate kinase activity,ATP binding,cytoplasm,glycolysis,kinase activity,phosphorylation,transferase activity	mRNA	Agilent mouse V1
A_30_P01021397	2.57557	2.37993	2.47501	2.4699	2.80464	2.22076	1.29608	1.22565	1.27309	1.34741	1.47039	1.25	A	A	A	A	A	A	chr15:98845813-98849936_R				lincRNA:chr15:98845813-98849936 reverse strand	chr15	98849864	98849800	-			ncRNA	Agilent mouse V1
A_30_P01020003	17.52	19.6443	4.20756	3.90096	5.73223	5.52851	4.3481	4.14479	2.31734	1.91425	2.58522	2.37172	P	P	A	A	A	A	chr14:77511189-77522852_F				lincRNA:chr14:77511189-77522852 forward strand	chr14	77511608	77511672	+			ncRNA	Agilent mouse V1
mmu_10301_PI428960544	842.752	1079.31	1051.34	1025.1	918.711	1231.81	9.8066	10.056	10.0257	10.1186	9.7631	10.1513	P	P	P	P	P	P	FR366004											ncRNA	fRNAdb
A_30_P01029844	2.78299	9.00233	5.16313	3.18149	7.01642	5.1611	1.45338	2.93744	2.62881	1.63704	2.87336	2.2914	A	A	A	A	A	A	chr12:53669892-53710742_R				lincRNA:chr12:53669892-53710742 reverse strand	chr12	53670292	53670232	-			ncRNA	Agilent mouse V1
mmu_19025_PI428960544	38.1814	63.4371	46.2435	56.0068	36.01	61.2027	5.44385	5.91652	5.60159	5.80831	5.13544	5.82075	P	P	P	P	P	P	FR090837	A830019L24Rik		320072	RIKEN cDNA A830019L24 gene	3	143243056	143258000	+			ncRNA	fRNAdb
mmu_14384_PI428960544	2.71014	2.5183	2.64626	2.42665	2.54262	2.43168	1.39511	1.30153	1.47548	1.32058	1.32096	1.39777	A	A	A	A	A	A	FR133784											ncRNA	fRNAdb
A_51_P245405	3.47128	2.36171	2.46664	4.27597	4.03925	8.33772	1.83921	1.21497	1.26483	2.03919	2.07663	2.9139	A	A	A	A	A	A	NM_008915	Ppp3cc	ENSMUST00000078434	19057	Mus musculus protein phosphatase 3, catalytic subunit, gamma isoform (Ppp3cc), mRNA [NM_008915]	chr14	70617808	70617752	-	GO:0004721,GO:0005516,GO:0016787,GO:0046872	phosphoprotein phosphatase activity,calmodulin binding,hydrolase activity,metal ion binding	mRNA	Agilent mouse V1
A_55_P2256393	2.62438	4.04736	2.57043	2.51523	4.97191	2.24835	1.32837	1.80501	1.36789	1.37514	2.38353	1.26983	A	A	A	A	A	A	BU961976	1700030L22Rik		75576	AGENCOURT_10614464 NIH_MGC_169 Mus musculus cDNA clone IMAGE:6742639 5', mRNA sequence [BU961976]							mRNA	Agilent mouse V1
mmu_18412_PI428960544	5.3643	8.33684	3.5571	12.976	10.5849	10.0387	2.56313	2.82486	2.04432	3.61063	3.43741	3.16981	A	P	A	P	A	A	FR394905	Kctd18	ENSMUSG00000054770	51960	potassium channel tetramerisation domain containing 18	1	57955248	58018956	-			ncRNA	fRNAdb
ERCC-00028_121	63.5186	64.3256	63.2342	50.5303	83.0266	64.6958	6.16393	5.93646	6.04112	5.65732	6.31219	5.89983	P	P	P	P	P	P
mmu_6052_PI428960544	3.1491	2.46816	3.03231	2.52632	2.86386	2.25431	1.67743	1.27763	1.79586	1.38206	1.50937	1.27542	A	A	A	A	A	A	FR266901											ncRNA	fRNAdb
A_30_P01021556	24.0415	54.3733	39.0067	20.9533	30.2482	33.6221	4.79864	5.68038	5.36496	4.3288	4.89438	4.92813	P	P	P	P	P	P	chr8:19678750-20038750_F				lincRNA:chr8:19678750-20038750 forward strand	chr8	19889308	19889366	+			ncRNA	Agilent mouse V1
A_52_P355014	193.527	174.213	203.137	185.208	211.494	176.01	7.72785	7.41264	7.697	7.60277	7.64718	7.37658	P	P	P	P	P	P	NM_025875	Rbm8a	ENSMUST00000048915	60365	Mus musculus RNA binding motif protein 8a (Rbm8a), transcript variant 2, mRNA [NM_025875]	chr3	96434832	96434896	+	GO:0000184,GO:0003729,GO:0005634,GO:0035145,GO:0071013	nuclear-transcribed mRNA catabolic process, nonsense-mediated decay,mRNA binding,nucleus,exon-exon junction complex,catalytic step 2 spliceosome	mRNA	Agilent mouse V1
mmu_31486_PI428960544	9.71308	19.9684	8.91796	17.4059	20.3408	12.2378	3.47148	4.17229	3.35959	4.04793	4.33666	3.45157	A	P	P	P	P	P	n297432	Olfml2b	ENSMUSG00000038463	320078	olfactomedin-like 2B	1	171000000	171000000	+	GO:0030198	extracellular matrix organization	ncRNA	NONCODEv3.0
A_30_P01030316	2.45228	2.23199	2.33933	3.66266	2.52644	2.09349	1.21714	1.14166	1.1647	1.82759	1.3143	1.15816	A	A	A	A	A	A	chr2:157361470-157379813_F				lincRNA:chr2:157361470-157379813 forward strand	chr2	157378672	157378736	+			ncRNA	Agilent mouse V1
mmu_24854_PI428960544	2.39536	2.23103	2.37417	2.24945	2.34369	2.11553	1.18312	1.14108	1.18864	1.20386	1.234	1.17389	A	A	A	A	A	A	FR126416											ncRNA	fRNAdb
mmu_21363_PI428960544	11.1976	14.3461	10.5377	15.3357	8.61059	14.5727	3.68551	3.6557	3.58706	3.85948	3.14753	3.6979	A	P	A	P	A	P	FR172087											ncRNA	fRNAdb
mmu_5654_PI428960544	2009.78	2049.39	1927.23	2209.33	1959.12	1931.03	11.0155	10.9832	10.8929	11.2267	10.89	10.7921	P	P	P	P	P	P	FR401233											ncRNA	fRNAdb
A_65_P01415	48.0797	50.601	43.2144	48.6593	78.497	46.6687	5.76116	5.57281	5.50403	5.59828	6.23544	5.4249	P	P	P	P	P	P	NM_032396	Kremen1	ENSMUST00000020662	84035	Mus musculus kringle containing transmembrane protein 1 (Kremen1), mRNA [NM_032396]	chr11	5091808	5091749	-	GO:0016020,GO:0016021,GO:0016055	membrane,integral to membrane,Wnt receptor signaling pathway	mRNA	Agilent mouse V1
mmu_22273_PI428960544	46.0569	52.0924	45.854	61.045	49.3971	45.2294	5.70411	5.61782	5.58901	5.93486	5.58273	5.38057	P	P	P	P	P	P	FR098841											ncRNA	fRNAdb
mmu_19295_PI428960544	2.71408	2.23967	2.36454	2.27842	2.42437	3.61095	1.39855	1.14551	1.18112	1.22252	1.26732	1.86512	A	A	A	A	A	A	FR228095											ncRNA	fRNAdb
A_55_P2029726	699.339	680.228	774.336	816.335	746.977	506.532	9.54966	9.39585	9.5878	9.7776	9.47701	8.89046	P	P	P	P	P	P	NAP060728-1					chr19	49784224	49784168	-			mRNA	Agilent mouse V1
A_30_P01033543	7.34018	8.05741	12.2602	12.0029	16.4793	25.7433	3.05102	2.7762	3.7944	3.49936	4.05001	4.52878	A	A	P	A	P	P	chr8:41730287-41746862_F				lincRNA:chr8:41730287-41746862 forward strand	chr8	41746296	41746356	+			ncRNA	Agilent mouse V1
A_30_P01021398	260.15	268.088	350.38	242.863	367.961	312.901	8.14498	8.04668	8.46526	8.00201	8.4413	8.21475	P	P	P	P	P	P	chr17:26911397-26917047_F				lincRNA:chr17:26911397-26917047 forward strand	chr17	26913056	26913116	+			ncRNA	Agilent mouse V1
mmu_28886_PI428960544	2.57583	2.39793	2.52941	3.9287	2.78952	2.22699	1.29627	1.23518	1.32479	1.92272	1.46106	1.25408	A	A	A	A	A	A	n271533	Nhlh2	ENSMUSG00000048540	18072	nescient helix loop helix 2	3	102000000	102000000	+	GO:0030154	cell differentiation	ncRNA	NONCODEv3.0
mmu_10513_PI428960544	2.3986	2.24503	2.37911	2.27662	2.46219	2.8877	1.18513	1.14852	1.19206	1.22101	1.28457	1.59808	A	A	A	A	A	A	FR037665											ncRNA	fRNAdb
A_30_P01030589	35.0569	32.3978	36.6272	31.5448	26.8258	30.4072	5.32941	4.90826	5.27655	4.9381	4.72619	4.78187	P	P	P	P	P	P	chr15:61984389-62102500_R				lincRNA:chr15:61984389-62102500 reverse strand	chr15	62084352	62084292	-			ncRNA	Agilent mouse V1
A_30_P01024857	14.1508	23.9992	9.04985	14.2703	17.3533	9.43772	4.03843	4.45476	3.37898	3.75184	4.1181	3.08367	P	P	A	P	P	P	chr18:5951953-5952386_F				lincRNA:chr18:5951953-5952386 forward strand	chr18	5951997	5952056	+			ncRNA	Agilent mouse V1
A_30_P01019241	55.2795	67.8277	65.4454	69.0333	62.7204	69.665	5.96215	6.01464	6.0869	6.12538	5.92394	6.0091	P	P	P	P	P	P	chr2:154235540-154248551_F				lincRNA:chr2:154235540-154248551 forward strand	chr2	154246144	154246208	+			ncRNA	Agilent mouse V1
mmu_23956_PI428960544	3.46282	2.77659	3.31995	3.65466	3.53709	4.88536	1.83535	1.39893	1.93574	1.82486	1.8758	2.22645	A	A	A	A	A	A	FR031438											ncRNA	fRNAdb
mmu_14054_PI428960544	25.2538	35.2963	30.0263	33.5171	45.4161	68.2246	4.86915	5.03728	5.01616	5.0292	5.46133	5.97665	P	P	P	P	P	P	FR012197											ncRNA	fRNAdb
A_30_P01017705	9.16797	9.08829	7.75579	5.10607	4.3767	7.36344	3.38664	2.95058	3.17366	2.27798	2.19544	2.74826	A	P	A	A	A	A	chr11:6421951-6429173_F				lincRNA:chr11:6421951-6429173 forward strand	chr11	6428047	6428106	+			ncRNA	Agilent mouse V1
mmu_19191_PI428960544	6.72692	5.41887	2.48741	3.8628	6.27828	6.64188	2.91469	2.20229	1.28407	1.90165	2.71562	2.60551	A	A	A	A	A	A	FR351857	C030041B07Rik		77639	RIKEN cDNA C030041B07 gene	6	32953948	32954946				ncRNA	fRNAdb
mmu_13612_PI428960544	25.6793	33.0018	12.3908	23.9268	23.2427	39.8516	4.8921	4.93449	3.80714	4.51887	4.5252	5.1883	P	P	P	P	P	P	FR183481	Zcchc7	ENSMUSG00000035649	319885	zinc finger, CCHC domain containing 7	4	44755876	44932216	+	GO:0008150,GO:0005737,GO:0005730,GO:0005634,GO:0046872,GO:0003676,GO:0008270	biological_process,cytoplasm,nucleolus,nucleus,metal ion binding,nucleic acid binding,zinc ion binding	ncRNA	fRNAdb
mmu_35168_PI428960544	2.60245	2.42714	2.57876	2.49373	3.83963	2.53852	1.31349	1.25338	1.37799	1.36141	2.00134	1.45744	A	A	A	A	A	A	NR_045569.1	Smpx	ENSMUSG00000041476	66106	small muscle protein, X-linked	X	157698912	157752592	+	GO:0043292,GO:0043034,GO:0005737,GO:0031430,GO:0005927,GO:0005634	contractile fiber,costamere,cytoplasm,M band,muscle tendon junction,nucleus	ncRNA	RefSeq_noncoding RNA
mmu_9993_PI428960544	2.57606	2.76792	2.46797	2.25075	2.42944	2.20825	1.29644	1.39549	1.26619	1.20473	1.26944	1.24088	A	A	A	A	A	A
A_55_P2410711	2.64576	2.42617	2.59842	2.58388	3.04647	2.28635	1.34564	1.2526	1.40405	1.4109	1.63164	1.29987	A	A	A	A	A	A	AK082424	4930434J08Rik		73979	Mus musculus 0 day neonate cerebellum cDNA, RIKEN full-length enriched library, clone:C230049M24 product:unclassifiable, full insert sequence. [AK082424]	chr11	20644844	20644904	+			mRNA	Agilent mouse V1
A_30_P01032556	5.63926	14.9663	10.0305	11.9125	10.5589	11.3273	2.64209	3.72025	3.51971	3.48728	3.43389	3.34067	A	P	A	P	P	P	chr8:94841965-94881130_F				lincRNA:chr8:94841965-94881130 forward strand	chr8	94872168	94872224	+			ncRNA	Agilent mouse V1
mmu_9985_PI428960544	3.6048	8.44032	6.19219	7.87622	4.31601	6.34285	1.89686	2.83996	2.87118	2.88678	2.17412	2.54589	A	P	A	P	A	P
A_30_P01025850	2.62411	3.11893	2.52021	2.49915	15.0553	2.31333	1.32814	1.49319	1.31599	1.36499	3.92388	1.31857	A	A	A	A	P	A	chr17:3198868-3394643_R				lincRNA:chr17:3198868-3394643 reverse strand	chr17	3207109	3207050	-			ncRNA	Agilent mouse V1
A_55_P2073682	37.7377	45.8396	43.8392	33.2427	34.578	50.3609	5.42747	5.42467	5.52455	5.01625	5.07771	5.53251	P	P	P	P	P	P	NM_001013385	Grm4	ENSMUST00000163112	268934	Mus musculus glutamate receptor, metabotropic 4 (Grm4), mRNA [NM_001013385]	chr17	27571586	27571528	-	GO:0000187,GO:0001642,GO:0004871,GO:0004930,GO:0005622,GO:0005886,GO:0005887,GO:0007165,GO:0007186,GO:0007196,GO:0007268,GO:0007612,GO:0016020,GO:0016021,GO:0031410,GO:0043005,GO:0043195,GO:0043198,GO:0048787	activation of MAPK activity,group III metabotropic glutamate receptor activity,signal transducer activity,G-protein coupled receptor activity,intracellular,plasma membrane,integral to plasma membrane,signal transduction,G-protein coupled receptor signaling pathway,adenylate cyclase-inhibiting G-protein coupled glutamate receptor signaling pathway,synaptic transmission,learning,membrane,integral t…	mRNA	Agilent mouse V1
A_30_P01032481	4.6497	3.26646	3.72414	2.50112	3.26383	4.69402	2.31728	1.54254	2.11924	1.3668	1.74877	2.17769	A	A	A	A	A	A	chrX:123303474-123305531_F				lincRNA:chrX:123303474-123305531 forward strand	chrX	123303960	123304016	+			ncRNA	Agilent mouse V1
mmu_34941_PI428960544	4.98345	7.33812	5.866	5.45753	6.11214	3.10511	2.44166	2.63485	2.7968	2.36728	2.67652	1.67822	A	A	A	A	A	A	NR_045794.1	Gm16907	ENSMUSG00000097242	100504112	predicted gene, 16907	13	63289600	63297148	-			ncRNA	RefSeq_noncoding RNA
A_51_P409349	2.66352	2.45383	2.62057	2.60433	3.14578	2.30185	1.35983	1.27024	1.43653	1.42178	1.68997	1.3106	A	A	A	A	A	A	NM_023655	Trim29	ENSMUST00000034511	72169	Mus musculus tripartite motif-containing 29 (Trim29), mRNA [NM_023655]	chr9	43144032	43144092	+	GO:0000122,GO:0002039,GO:0005515,GO:0005622,GO:0005737,GO:0008270,GO:0046872,GO:1900181	negative regulation of transcription from RNA polymerase II promoter,p53 binding,protein binding,intracellular,cytoplasm,zinc ion binding,metal ion binding,negative regulation of protein localization to nucleus	mRNA	Agilent mouse V1
mmu_2852_PI428960544	3.00627	5.59704	2.72279	2.95889	4.14839	2.45551	1.5967	2.24362	1.57729	1.55329	2.11593	1.41199	A	A	A	A	A	A	FR391823											ncRNA	fRNAdb
mmu_4377_PI428960544	2.531	2.44016	2.60759	2.39551	2.66964	2.88525	1.26628	1.26193	1.41743	1.30102	1.3878	1.59718	A	A	A	A	A	A	FR229963											ncRNA	fRNAdb
A_55_P2052789	117.168	115.458	134.876	103.287	151.581	108.868	7.02781	6.80323	7.11122	6.73288	7.16728	6.67665	P	P	P	P	P	P	NM_009806	Cask	ENSMUST00000152358	12361	Mus musculus calcium/calmodulin-dependent serine protein kinase (MAGUK family) (Cask), mRNA [NM_009806]	chrX	13164030	13163971	-	GO:0000166,GO:0001953,GO:0004672,GO:0004674,GO:0005515,GO:0005516,GO:0005524,GO:0005604,GO:0005634,GO:0005652,GO:0005730,GO:0005737,GO:0005829,GO:0005886,GO:0005911,GO:0006468,GO:0006886,GO:0008022,GO:0010839,GO:0016020,GO:0016301,GO:0016310,GO:0016323,GO:0016363,GO:0016740,GO:0016772,GO:0030165,GO:0030425,GO:0032403,GO:0042043,GO:0042734,GO:0043234,GO:0045202,GO:0045944,GO:0060170,GO:0061045,GO:…	nucleotide binding,negative regulation of cell-matrix adhesion,protein kinase activity,protein serine/threonine kinase activity,protein binding,calmodulin binding,ATP binding,basement membrane,nucleus,nuclear lamina,nucleolus,cytoplasm,cytosol,plasma membrane,cell-cell junction,protein phosphorylation,intracellular protein transport,protein C-terminus binding,negative regulation of keratinocyte p…	mRNA	Agilent mouse V1
A_52_P325443	67.1938	45.7185	63.9268	57.5664	95.7117	74.7597	6.24655	5.41915	6.05529	5.85019	6.51779	6.11346	P	P	P	P	P	P	NM_172525	Arhgap29	ENSMUST00000037958	214137	Mus musculus Rho GTPase activating protein 29 (Arhgap29), mRNA [NM_172525]	chr3	121718784	121718840	+	GO:0005096,GO:0005515,GO:0005622,GO:0007165,GO:0035556,GO:0046872	GTPase activator activity,protein binding,intracellular,signal transduction,intracellular signal transduction,metal ion binding	mRNA	Agilent mouse V1
mmu_416_PI428960544	167.924	138.08	132.375	169.305	203.466	142.368	7.52591	7.076	7.08629	7.4675	7.59158	7.06182	P	P	P	P	P	P	ENSMUST00000147654	1700047F07Rik	ENSMUSG00000085549	100039888	RIKEN cDNA 1700047F07 gene	4	107689704	107758984	+	GO:0008150,GO:0005575,GO:0003674	biological_process,cellular_component,molecular_function	ncRNA	Ensembl_transcript
mmu_9983_PI428960544	23.8464	39.0426	46.2109	18.6988	26.3541	89.676	4.78664	5.18699	5.60058	4.1506	4.7032	6.37961	P	P	P	P	P	P
mmu_27225_PI428960544	4.00219	2.49828	2.64439	3.32425	3.16743	2.81383	2.07287	1.29252	1.47249	1.69108	1.70165	1.56987	A	A	A	A	A	A	FR251874											ncRNA	fRNAdb
A_55_P2132039	294.964	272.298	348.032	291.841	407.843	270.654	8.32316	8.07097	8.45605	8.27937	8.58985	7.99848	P	P	P	P	P	P						chr4	143261680	143261744	+			mRNA	Agilent mouse V1
A_51_P490348	27.7674	31.5196	36.438	30.0353	45.4099	28.0547	5.00025	4.86787	5.27052	4.86058	5.46125	4.65787	P	P	P	P	P	P	NM_025423	1110059E24Rik	ENSMUST00000038830	66206	Mus musculus RIKEN cDNA 1110059E24 gene (1110059E24Rik), mRNA [NM_025423]	chr19	21672074	21672016	-	GO:0003674,GO:0005575,GO:0008150	molecular_function,cellular_component,biological_process	mRNA	Agilent mouse V1
mmu_5449_PI428960544	324.362	393.03	315.693	277.795	303.694	346.654	8.46594	8.5971	8.31822	8.19779	8.16769	8.35219	P	P	P	P	P	P	FR208062											ncRNA	fRNAdb
mmu_29163_PI428960544	3.20318	7.40793	2.5242	3.59362	4.77877	2.85784	1.70818	2.64939	1.31997	1.80003	2.32579	1.58566	A	P	A	A	A	A	n275734											ncRNA	NONCODEv3.0
A_30_P01024610	4.31676	7.6255	4.22424	2.59284	3.98756	7.29263	2.19764	2.6911	2.3243	1.41601	2.05755	2.73467	A	A	A	A	A	A	chr2:158169020-158191295_R				lincRNA:chr2:158169020-158191295 reverse strand	chr2	158181504	158181440	-			ncRNA	Agilent mouse V1
A_55_P2112320	4.38868	5.75494	6.56232	3.18437	3.28651	2.70054	2.22527	2.28081	2.94717	1.63828	1.76043	1.52584	A	A	A	A	A	A	XR_035403	4930432E11Rik		243900	PREDICTED: Mus musculus RIKEN cDNA 4930432E11 gene (4930432E11Rik), misc_RNA [XR_035403]	chr7	30361940	30362000	+	GO:0003674,GO:0005575,GO:0008150	molecular_function,cellular_component,biological_process	mRNA	Agilent mouse V1
A_30_P01022968	2.76175	2.49749	2.66451	3.39569	5.34339	3.7585	1.43699	1.29197	1.50465	1.71891	2.48671	1.91348	A	A	A	A	A	A	chr5:125205454-125209470_F				lincRNA:chr5:125205454-125209470 forward strand	chr5	125205608	125205664	+			ncRNA	Agilent mouse V1
mmu_3553_PI428960544	4.07045	2.41522	2.52687	3.33405	2.66141	4.4181	2.09897	1.2455	1.3225	1.69459	1.38245	2.11125	A	A	A	A	A	A	FR238359											ncRNA	fRNAdb
mmu_9097_PI428960544	18.8358	19.2951	20.8439	18.2305	22.3418	33.3041	4.45207	4.11786	4.51846	4.11479	4.46997	4.91105	P	P	P	P	P	P	FR339740											ncRNA	fRNAdb
mmu_32540_PI428960544	63.7444	59.0063	64.2479	56.9274	81.249	76.401	6.16929	5.80668	6.06195	5.83419	6.28196	6.14677	P	P	P	P	P	P	n414295	Ppargc1a	ENSMUSG00000029167	19017	peroxisome proliferative activated receptor, gamma, coactivator 1 alpha	5	51454248	51567724	-	GO:0034599	cellular response to oxidative stress	ncRNA	NONCODEv3.0
mmu_10093_PI428960544	17.1052	23.3465	15.7576	20.5008	19.2319	20.0011	4.31523	4.41324	4.13736	4.29405	4.25714	4.16058	P	P	P	P	P	P	FR142515	A130014A01Rik	ENSMUSG00000097944	402737	RIKEN cDNA A130014A01 gene	8	120101584	120103904				ncRNA	fRNAdb
mmu_15480_PI428960544	9.36701	10.6275	10.8466	11.6579	10.4206	9.33819	3.41683	3.19695	3.62525	3.45747	3.41547	3.06943	P	A	P	P	P	A	FR050243	Trmt44	ENSMUSG00000029097	78890	tRNA methyltransferase 44	5	35557208	35575072	-			ncRNA	fRNAdb
A_51_P181286	5.7998	10.363	3.62923	9.89472	3.35935	8.14713	2.68442	3.15715	2.07939	3.22085	1.79599	2.8818	A	A	A	A	A	A	NM_001033122	Cd69	ENSMUST00000032259	12515	Mus musculus CD69 antigen (Cd69), mRNA [NM_001033122]	chr6	129217760	129217696	-	GO:0005509,GO:0009897,GO:0016020,GO:0016021,GO:0030246	calcium ion binding,external side of plasma membrane,membrane,integral to membrane,carbohydrate binding	mRNA	Agilent mouse V1
mmu_11880_PI428960544	2.49645	2.38794	2.52315	3.35513	2.65567	2.22113	1.24418	1.22995	1.31898	1.70245	1.37945	1.25025	A	A	A	A	A	A	FR161960											ncRNA	fRNAdb
A_55_P2128860	32.1538	34.7899	28.0593	24.8219	25.4112	32.0824	5.20821	5.01478	4.92094	4.57239	4.64625	4.85996	P	P	P	P	P	P						chr5	112651048	112650992	-			mRNA	Agilent mouse V1
A_51_P280532	25.6984	25.6306	30.1349	32.1416	36.5855	17.5991	4.89346	4.55697	5.02132	4.96572	5.15749	3.973	P	P	P	P	P	P	NM_033618	Supt16	ENSMUST00000046709	114741	Mus musculus suppressor of Ty 16 (Supt16), mRNA [NM_033618]	chr14	52780568	52780508	-	GO:0005525,GO:0005634,GO:0005694,GO:0006260,GO:0006281,GO:0006351,GO:0006355,GO:0006974,GO:0009987	GTP binding,nucleus,chromosome,DNA replication,DNA repair,transcription, DNA-dependent,regulation of transcription, DNA-dependent,response to DNA damage stimulus,cellular process	mRNA	Agilent mouse V1
mmu_2751_PI428960544	2.52241	2.3482	2.4709	2.35019	2.66815	2.20423	1.26097	1.20761	1.26919	1.27323	1.3871	1.23806	A	A	A	A	A	A	FR189259											ncRNA	fRNAdb
A_30_P01026354	5.70344	8.05023	4.75452	3.84952	5.72914	6.50041	2.65715	2.77497	2.50674	1.89693	2.58424	2.57775	A	A	A	A	A	A	chr11:6421951-6429173_F				lincRNA:chr11:6421951-6429173 forward strand	chr11	6427927	6427986	+			ncRNA	Agilent mouse V1
mmu_10110_PI428960544	3.43251	2.2954	3.28769	4.76693	2.56788	3.55772	1.82207	1.17752	1.91945	2.18893	1.33419	1.84539	A	A	A	A	A	A	FR137615	Fndc7	ENSMUSG00000045326	320181	fibronectin type III domain containing 7	3	108855320	108890008	-			ncRNA	fRNAdb
mmu_26219_PI428960544	13.223	10.7139	10.4471	19.7116	15.3238	14.9329	3.93645	3.20987	3.57532	4.23625	3.95028	3.73407	P	P	A	P	P	P	FR114635											ncRNA	fRNAdb
mmu_28737_PI428960544	35.371	39.4804	37.7961	49.8761	61.6665	45.3326	5.34087	5.20362	5.32226	5.6345	5.90171	5.38365	P	P	P	P	P	P	n269209											ncRNA	NONCODEv3.0
A_30_P01020034	255.882	383.688	413.7	233.901	224.51	300.88	8.12021	8.56044	8.7024	7.94754	7.73872	8.15361	P	P	P	P	P	P	chr18:78188082-78194070_F				lincRNA:chr18:78188082-78194070 forward strand	chr18	78192360	78192416	+			ncRNA	Agilent mouse V1
mmu_33079_PI428960544	2.7174	2.77867	2.44262	3.37097	3.0515	2.18597	1.40131	1.3997	1.24361	1.70857	1.63426	1.22514	A	A	A	A	A	A	n416566	Gm10637	ENSMUSG00000099207	100038704	predicted gene 10637	8	87169744	87199848	-	GO:0008150	biological_process	ncRNA	NONCODEv3.0
A_51_P275123	33.5623	30.3862	34.5423	31.5132	34.123	33.6033	5.26838	4.81496	5.20102	4.93597	5.06046	4.92742	P	P	P	P	P	P	NM_030263	Psd3	ENSMUST00000038959	234353	Mus musculus pleckstrin and Sec7 domain containing 3 (Psd3), transcript variant 1, mRNA [NM_030263]	chr8	70213168	70213112	-	GO:0005085,GO:0005086,GO:0005543,GO:0005622,GO:0005886,GO:0016020,GO:0030054,GO:0030182,GO:0032011,GO:0032012,GO:0045202,GO:0045211,GO:0050790	guanyl-nucleotide exchange factor activity,ARF guanyl-nucleotide exchange factor activity,phospholipid binding,intracellular,plasma membrane,membrane,cell junction,neuron differentiation,ARF protein signal transduction,regulation of ARF protein signal transduction,synapse,postsynaptic membrane,regulation of catalytic activity	mRNA	Agilent mouse V1
mmu_8832_PI428960544	4.75655	5.84272	4.56089	9.62795	5.67756	5.08932	2.35807	2.30323	2.44412	3.17924	2.57038	2.27474	A	A	A	A	A	P	FR277397	5430439C14Rik		74500	RIKEN cDNA 5430439C14 gene	6	33843108	33844948				ncRNA	fRNAdb
mmu_3400_PI428960544	2.47747	3.17696	2.4701	2.33645	2.87654	2.19527	1.23208	1.50999	1.26853	1.26311	1.51935	1.23123	A	A	A	A	A	A	FR041788											ncRNA	fRNAdb
mmu_25756_PI428960544	16.7015	15.3662	12.1272	8.20632	19.6799	13.7052	4.28021	3.75881	3.77663	2.94783	4.29184	3.60881	P	P	P	A	P	P	FR354946											ncRNA	fRNAdb
mmu_25680_PI428960544	4.38926	4.5964	3.40018	3.24549	3.14307	3.05755	2.22542	1.97767	1.97056	1.6613	1.6886	1.66072	A	A	A	A	A	A	FR303969											ncRNA	fRNAdb
mmu_4498_PI428960544	12.3855	15.8738	11.0365	14.2797	11.4479	33.0473	3.84069	3.80941	3.64914	3.75303	3.5486	4.90182	P	P	P	P	P	P	FR235092	Ahsa1	ENSMUSG00000021037	217737	AHA1, activator of heat shock protein ATPase 1	12	87266728	87273952	+			ncRNA	fRNAdb
mmu_29810_PI428960544	5.46883	7.34662	7.66598	6.52405	13.0134	9.5208	2.59336	2.636	3.15697	2.61513	3.72141	3.0953	A	A	A	A	P	A	n285128	9030625N01Rik		74542	RIKEN cDNA 9030625N01 gene	19	4625394	4629856	null			ncRNA	NONCODEv3.0
A_30_P01026706	2.8915	9.10752	4.31617	4.18652	5.13191	4.78258	1.531	2.9524	2.35614	2.01052	2.42901	2.19855	A	A	A	A	A	A	chr12:21548850-21568550_F				lincRNA:chr12:21548850-21568550 forward strand	chr12	21549052	21549112	+			ncRNA	Agilent mouse V1
A_30_P01022715	178.195	300.421	173.265	275.331	216.937	357.869	7.61302	8.20591	7.46634	8.18436	7.6856	8.39994	P	P	P	P	P	P	chr6:145647711-145756861_F				lincRNA:chr6:145647711-145756861 forward strand	chr6	145713024	145713088	+			ncRNA	Agilent mouse V1
mmu_30511_PI428960544	2.79112	2.51403	2.60865	2.74708	2.77761	2.33	1.46028	1.29971	1.41881	1.47998	1.45381	1.33027	A	A	A	A	A	A	n292205											ncRNA	NONCODEv3.0
mmu_25036_PI428960544	590.894	544.816	483.89	515.647	616.807	552.769	9.30995	9.08565	8.92259	9.10323	9.19496	9.01002	P	P	P	P	P	P	FR095318											ncRNA	fRNAdb
A_55_P1999012	12.2906	6.21327	5.41293	2.73162	14.2825	3.76092	3.82947	2.39079	2.69078	1.47339	3.84618	1.91425	A	A	A	A	A	A	AK080325				Mus musculus 3 days neonate thymus cDNA, RIKEN full-length enriched library, clone:A630054F02 product:unclassifiable, full insert sequence. [AK080325]	chr17	48197992	48198052	+			mRNA	Agilent mouse V1
mmu_9579_PI428960544	2.91269	2.41026	2.5162	2.49179	3.2556	2.2399	1.54599	1.2424	1.31231	1.36014	1.74458	1.26339	A	A	A	A	A	A	FR020580											ncRNA	fRNAdb
A_51_P342200	33.211	54.6345	39.0923	46.1913	74.1955	53.0326	5.25429	5.68753	5.36721	5.51849	6.15913	5.61052	P	P	P	P	P	P	XM_134476	Ces1h	ENSMUST00000145041	75704	PREDICTED: Mus musculus carboxylesterase 1H (Ces1h), mRNA [XM_134476]	chr8	95877360	95876368	-	GO:0004091,GO:0005575	carboxylesterase activity,cellular_component	mRNA	Agilent mouse V1
A_55_P2181508	1741.15	1370.92	1584.6	1567.93	1900.97	1387.45	10.8144	10.4011	10.6179	10.7326	10.8372	10.3142	P	P	P	P	P	P	NR_003965	Gm10653	ENSMUST00000132250	677044	Mus musculus predicted gene 10653 (Gm10653), non-coding RNA [NR_003965]	chr9	62689408	62689348	-			mRNA	Agilent mouse V1
A_66_P109888	2.80716	2.54803	2.67031	2.74068	3.50159	2.39754	1.47203	1.31587	1.51391	1.47711	1.86252	1.37518	A	A	A	A	A	A	NM_001199332	Gm20877	ENSMUST00000179220	100041552	Mus musculus predicted gene, 20877 (Gm20877), mRNA [NM_001199332]	chrY_random	8781654	8781595	-			mRNA	Agilent mouse V1
mmu_8868_PI428960544	13.3002	11.1662	9.94974	13.5238	12.1918	11.3289	3.94593	3.27268	3.50907	3.67222	3.63358	3.34086	P	P	P	P	A	P	FR029470											ncRNA	fRNAdb
A_55_P2280511	2.81282	2.54304	2.67357	2.74696	3.5059	2.4079	1.47676	1.31336	1.51868	1.47987	1.86435	1.38206	A	A	A	A	A	A	XR_168428	4930553P18Rik		75355	PREDICTED: Mus musculus RIKEN cDNA 4930553P18 gene (4930553P18Rik), misc_RNA [XR_168428]	chr6	85959224	85959280	+			mRNA	Agilent mouse V1
A_30_P01026331	280.41	418.385	313.386	318.821	231.883	470.664	8.25032	8.69206	8.30588	8.40775	7.78672	8.78926	P	P	P	P	P	P	chr12:16003706-16022581_R				lincRNA:chr12:16003706-16022581 reverse strand	chr12	16008070	16008011	-			ncRNA	Agilent mouse V1
A_55_P2169026	23.5103	23.1005	25.8015	24.8358	22.1575	25.1708	4.76741	4.39746	4.80926	4.57365	4.45664	4.49658	P	P	P	P	P	P												mRNA	Agilent mouse V1
A_55_P2133100	35.1878	40.3824	46.6503	56.386	42.5621	48.6901	5.3343	5.23782	5.61465	5.81882	5.36834	5.48934	P	P	P	P	P	P	NM_026202	Ccdc50	ENSMUST00000100026	67501	Mus musculus coiled-coil domain containing 50 (Ccdc50), transcript variant 1, mRNA [NM_026202]	chr16	27448848	27448906	+	GO:0005737	cytoplasm	mRNA	Agilent mouse V1
A_30_P01020331	6.66597	2.51562	5.65788	5.79034	6.0812	5.69692	2.89864	1.30036	2.74871	2.44477	2.66907	2.41288	A	A	A	A	A	A	chr11:95644899-95658549_R				lincRNA:chr11:95644899-95658549 reverse strand	chr11	95650128	95650064	-			ncRNA	Agilent mouse V1
mmu_79_PI428960544	320.406	278.707	297.645	293.271	343.825	278.791	8.44464	8.10447	8.23408	8.28641	8.34388	8.04144	P	P	P	P	P	P	SNHG3_NR_003270.2 (Mouse)	SNHG3	ENSMUSG00000085241	399101	small nucleolar RNA host gene (non-protein coding) 3	4	132348016	132353688	-			ncRNA	lncRNAdb
A_52_P305685	506.548	347.414	432.729	283.998	540.423	413.664	9.09001	8.4081	8.76749	8.23408	8.99956	8.605	P	P	P	P	P	P	NAP111601-1					chr13	99383656	99383712	+			mRNA	Agilent mouse V1
A_51_P489452	8396.48	9703.26	10078.5	10784.1	13434	7229.06	13.0182	13.2095	13.2803	13.5208	13.6885	12.6669	P	P	P	P	P	P	NM_033037	Cdo1	ENSMUST00000035804	12583	Mus musculus cysteine dioxygenase 1, cytosolic (Cdo1), mRNA [NM_033037]	chr18	46873480	46873420	-	GO:0005506,GO:0005829,GO:0007595,GO:0008198,GO:0010243,GO:0016491,GO:0016702,GO:0017172,GO:0019448,GO:0019452,GO:0019530,GO:0033762,GO:0043200,GO:0045471,GO:0046439,GO:0046872,GO:0051384,GO:0051591,GO:0055114	iron ion binding,cytosol,lactation,ferrous iron binding,response to organic nitrogen,oxidoreductase activity,oxidoreductase activity, acting on single donors with incorporation of molecular oxygen, incorporation of two atoms of oxygen,cysteine dioxygenase activity,L-cysteine catabolic process,L-cysteine catabolic process to taurine,taurine metabolic process,response to glucagon stimulus,response …	mRNA	Agilent mouse V1
A_55_P2013465	250.887	195.486	272.918	186.301	322.841	247.2	8.09239	7.5838	8.10478	7.61302	8.24511	7.86625	P	P	P	P	P	P	NM_145443	L2hgdh	ENSMUST00000021370	217666	Mus musculus L-2-hydroxyglutarate dehydrogenase (L2hgdh), nuclear gene encoding mitochondrial protein, mRNA [NM_145443]	chr12	70793312	70793256	-	GO:0005739,GO:0016021,GO:0016491,GO:0044267,GO:0047545,GO:0055114	mitochondrion,integral to membrane,oxidoreductase activity,cellular protein metabolic process,2-hydroxyglutarate dehydrogenase activity,oxidation-reduction process	mRNA	Agilent mouse V1
mmu_21030_PI428960544	2.76462	10.08	5.44699	4.04009	3.63701	16.6333	1.43886	3.11322	2.69916	1.96151	1.9189	3.88991	A	A	A	A	A	P	FR201174	B230114A03Rik		77985	RIKEN cDNA B230114A03 gene	16	40095912	40097128				ncRNA	fRNAdb
A_30_P01018415	136.493	151.882	133.335	94.8732	102.01	130.251	7.23861	7.21729	7.09696	6.6039	6.60485	6.93644	P	P	P	P	P	P	chrX:137519350-137534325_R				lincRNA:chrX:137519350-137534325 reverse strand	chrX	137527680	137527616	-			ncRNA	Agilent mouse V1
mmu_5896_PI428960544	57.8866	109.859	95.5171	156.298	100.429	104.401	6.02729	6.72689	6.62148	7.35531	6.58531	6.60961	P	P	P	P	P	P	FR085898											ncRNA	fRNAdb
A_30_P01021279	2.52606	2.34962	2.40509	2.96251	3.01664	2.20485	1.26335	1.20827	1.21092	1.55507	1.61272	1.23858	A	A	A	A	A	A	chr12:72103832-72116875_F				lincRNA:chr12:72103832-72116875 forward strand	chr12	72115768	72115824	+			ncRNA	Agilent mouse V1
A_51_P315085	2490.95	1874.8	3069.83	1813.87	3453.4	2719.41	11.3219	10.8609	11.5688	10.9366	11.7097	11.2816	P	P	P	P	P	P	NM_177389	Mia3	ENSMUST00000069922	338366	Mus musculus melanoma inhibitory activity 3 (Mia3), mRNA [NM_177389]	chr1_random	300672	300613	-	GO:0002687,GO:0003674,GO:0005783,GO:0005789,GO:0006810,GO:0006887,GO:0007162,GO:0015031,GO:0016020,GO:0016021,GO:0016192,GO:0030336,GO:0042060	positive regulation of leukocyte migration,molecular_function,endoplasmic reticulum,endoplasmic reticulum membrane,transport,exocytosis,negative regulation of cell adhesion,protein transport,membrane,integral to membrane,vesicle-mediated transport,negative regulation of cell migration,wound healing	mRNA	Agilent mouse V1
A_30_P01017814	6.355	8.34982	5.0164	6.09584	7.11622	6.84834	2.82618	2.82666	2.58668	2.51733	2.88976	2.64684	A	P	A	A	A	A	chr1:166985480-166986024_R				lincRNA:chr1:166985480-166986024 reverse strand	chr1	166985648	166985584	-			ncRNA	Agilent mouse V1
A_55_P2128060	19.5489	21.2986	26.1559	39.9071	21.1596	35.3463	4.50227	4.27024	4.82721	5.29663	4.392	5.00366	P	P	P	P	P	P						chr4	96388648	96388704	+			mRNA	Agilent mouse V1
A_30_P01033469	138.207	151.602	135.558	155.867	126.619	201.962	7.25501	7.21399	7.11882	7.35009	6.91057	7.57193	P	P	P	P	P	P	chr17:88993214-89025839_F				lincRNA:chr17:88993214-89025839 forward strand	chr17	89007224	89007280	+			ncRNA	Agilent mouse V1
A_55_P2088183	4.11357	4.23202	6.80077	4.97347	6.16039	3.20712	2.11697	1.865	2.99303	2.24334	2.68814	1.71768	A	A	A	A	A	A	NM_145077	Ucn2	ENSMUST00000052724	171530	Mus musculus urocortin 2 (Ucn2), mRNA [NM_145077]	chr9	108888496	108888552	+	GO:0001664,GO:0005102,GO:0005179,GO:0005515,GO:0005576,GO:0005615,GO:0006171,GO:0006950,GO:0007586,GO:0008283,GO:0010629,GO:0033685,GO:0042562,GO:0046882,GO:0051431	G-protein coupled receptor binding,receptor binding,hormone activity,protein binding,extracellular region,extracellular space,cAMP biosynthetic process,response to stress,digestion,cell proliferation,negative regulation of gene expression,negative regulation of luteinizing hormone secretion,hormone binding,negative regulation of follicle-stimulating hormone secretion,corticotropin-releasing hormo…	mRNA	Agilent mouse V1
A_55_P2003903	2.62689	3.69875	2.43984	2.49776	2.76417	2.25344	1.33082	1.68518	1.24109	1.36382	1.44454	1.2745	A	A	A	A	A	A	NM_009751	Bfsp1	ENSMUST00000028907	12075	Mus musculus beaded filament structural protein 1, in lens-CP94 (Bfsp1), mRNA [NM_009751]	chr2	143652320	143652272	-	GO:0005212,GO:0005515,GO:0005737,GO:0005739,GO:0005856,GO:0005882,GO:0005886,GO:0015629,GO:0016020,GO:0048469,GO:0070307	structural constituent of eye lens,protein binding,cytoplasm,mitochondrion,cytoskeleton,intermediate filament,plasma membrane,actin cytoskeleton,membrane,cell maturation,lens fiber cell development	mRNA	Agilent mouse V1
mmu_23970_PI428960544	2.52954	2.29948	2.31885	2.30962	2.43083	2.10956	1.26551	1.17993	1.15063	1.24349	1.2701	1.16908	A	A	A	A	A	A	FR389229											ncRNA	fRNAdb
A_55_P1967439	109.556	101.9	95.0939	109.536	121.07	98.57	6.9295	6.61941	6.61503	6.81731	6.8445	6.52051	P	P	P	P	P	P	NM_022011	Gtf2h2	ENSMUST00000142182	23894	Mus musculus general transcription factor II H, polypeptide 2 (Gtf2h2), mRNA [NM_022011]	chr13	101252960	101252896	-	GO:0000439,GO:0002031,GO:0005634,GO:0005675,GO:0006281,GO:0006289,GO:0006351,GO:0006355,GO:0006366,GO:0006468,GO:0006974,GO:0008270,GO:0046872,GO:0047485	core TFIIH complex,G-protein coupled receptor internalization,nucleus,holo TFIIH complex,DNA repair,nucleotide-excision repair,transcription, DNA-dependent,regulation of transcription, DNA-dependent,transcription from RNA polymerase II promoter,protein phosphorylation,response to DNA damage stimulus,zinc ion binding,metal ion binding,protein N-terminus binding	mRNA	Agilent mouse V1
A_30_P01018772	117.555	103.382	90.1672	102.978	105.146	93.5062	7.03231	6.63915	6.53861	6.7279	6.6459	6.44382	P	P	P	P	P	P	chr17:71242333-71273533_R				lincRNA:chr17:71242333-71273533 reverse strand	chr17	71249160	71249104	-			ncRNA	Agilent mouse V1
A_51_P282092	877.93	723.744	896.602	630.635	1213.8	727.263	9.86752	9.48341	9.80478	9.40328	10.1936	9.39024	P	P	P	P	P	P	NM_009478	Urod	ENSMUST00000134598	22275	Mus musculus uroporphyrinogen decarboxylase (Urod), mRNA [NM_009478]	chr4	116662912	116662848	-	GO:0004853,GO:0005634,GO:0005737,GO:0005829,GO:0006779,GO:0006783,GO:0008152,GO:0008198,GO:0015630,GO:0016829,GO:0016831,GO:0042168,GO:0046502	uroporphyrinogen decarboxylase activity,nucleus,cytoplasm,cytosol,porphyrin-containing compound biosynthetic process,heme biosynthetic process,metabolic process,ferrous iron binding,microtubule cytoskeleton,lyase activity,carboxy-lyase activity,heme metabolic process,uroporphyrinogen III metabolic process	mRNA	Agilent mouse V1
mmu_19949_PI428960544	2.37494	2.32032	2.32304	2.24477	2.68395	2.09743	1.16969	1.1918	1.15351	1.2008	1.39674	1.16097	A	A	A	A	A	A	FR295158	9530001J02Rik		399636	RIKEN cDNA 9530001J02 gene	15	77835088	77836848				ncRNA	fRNAdb
A_30_P01022550	59.3708	72.8888	81.5024	61.0083	79.4641	69.4323	6.06625	6.12377	6.39493	5.93459	6.25203	6.00451	P	P	P	P	P	P	chr12:3173375-3203075_R				lincRNA:chr12:3173375-3203075 reverse strand	chr12	3195866	3195807	-			ncRNA	Agilent mouse V1
A_55_P2022748	2.62459	5.32057	6.63144	5.5738	15.8413	8.71329	1.32857	2.17769	2.9613	2.39551	3.99425	2.97267	A	A	A	A	P	A	AK050784	Tenm3		23965	Mus musculus 9 days embryo whole body cDNA, RIKEN full-length enriched library, clone:D030019H23 product:odd Oz/ten-m homolog 3 (Drosophila), full insert sequence. [AK050784]	chr8	49420204	49420144	-	GO:0005887,GO:0007156,GO:0007165,GO:0010976,GO:0016020,GO:0016021,GO:0042803,GO:0046982	integral to plasma membrane,homophilic cell adhesion,signal transduction,positive regulation of neuron projection development,membrane,integral to membrane,protein homodimerization activity,protein heterodimerization activity	mRNA	Agilent mouse V1
A_55_P1962026	48.2773	48.9424	58.4971	39.121	75.007	61.1942	5.76738	5.52018	5.93341	5.26633	6.17261	5.82053	P	P	P	P	P	P	NM_001081234	Pigg	ENSMUST00000031189	433931	Mus musculus phosphatidylinositol glycan anchor biosynthesis, class G (Pigg), mRNA [NM_001081234]	chr5	108777112	108777168	+	GO:0005783,GO:0006506,GO:0051267	endoplasmic reticulum,GPI anchor biosynthetic process,CP2 mannose-ethanolamine phosphotransferase activity	mRNA	Agilent mouse V1
A_30_P01020695	40.0926	50.0538	57.1914	49.9385	77.5607	48.4245	5.51101	5.55426	5.8995	5.63617	6.21765	5.48044	P	P	P	P	P	P	chr12:110842149-110845695_F				lincRNA:chr12:110842149-110845695 forward strand	chr12	110844424	110844480	+			ncRNA	Agilent mouse V1
A_51_P252363	105.783	129.011	132.031	134.116	164.373	111.465	6.88052	6.97274	7.08178	7.12099	7.28497	6.71585	P	P	P	P	P	P	NM_133887	Stx12	ENSMUST00000030698	100226	Mus musculus syntaxin 12 (Stx12), mRNA [NM_133887]	chr4	132410376	132410320	-	GO:0005484,GO:0005515,GO:0005768,GO:0005794,GO:0006810,GO:0006886,GO:0015031,GO:0016020,GO:0016021,GO:0016192,GO:0031201,GO:0033344,GO:0045121,GO:0045335,GO:0050821	SNAP receptor activity,protein binding,endosome,Golgi apparatus,transport,intracellular protein transport,protein transport,membrane,integral to membrane,vesicle-mediated transport,SNARE complex,cholesterol efflux,membrane raft,phagocytic vesicle,protein stabilization	mRNA	Agilent mouse V1
mmu_14376_PI428960544	4994.66	4782.45	4434.43	4378.24	5789.55	4674.23	12.3017	12.1854	12.0879	12.1952	12.4992	11.997	P	P	P	P	P	P	FR124783	D130009I18Rik		320249	RIKEN cDNA D130009I18 gene	14	104639144	104966784	+			ncRNA	fRNAdb
A_55_P2050488	21394.6	17586.7	18916.7	20408.8	29229.9	20847.5	14.3263	14.0476	14.1881	14.4279	14.7864	14.2367	P	P	P	P	P	P	NM_001024602	Cep170b	ENSMUST00000092279	217882	Mus musculus centrosomal protein 170B (Cep170b), mRNA [NM_001024602]	chr12	113984352	113984416	+	GO:0003674,GO:0005575,GO:0005737,GO:0005856,GO:0005874,GO:0008150	molecular_function,cellular_component,cytoplasm,cytoskeleton,microtubule,biological_process	mRNA	Agilent mouse V1
A_30_P01033183	13.1017	12.6229	32.3141	8.94148	22.1988	22.6593	3.92388	3.4605	5.11483	3.07567	4.45955	4.343	P	P	P	A	P	P	chr1:87374975-87412500_R				lincRNA:chr1:87374975-87412500 reverse strand	chr1	87375744	87375680	-			ncRNA	Agilent mouse V1
mmu_21605_PI428960544	143.559	134.729	140.306	146.994	146.159	154.473	7.307	7.03788	7.16588	7.25976	7.11443	7.18588	P	P	P	P	P	P	FR055424											ncRNA	fRNAdb
A_55_P2158067	231.704	214.745	231.512	210.991	216.021	252.499	7.98244	7.72559	7.87711	7.79781	7.67963	7.89808	P	P	P	P	P	P	NM_001013823	Krtap4-16	ENSMUST00000107437	435285	Mus musculus keratin associated protein 4-16 (Krtap4-16), mRNA [NM_001013823]	chr11	99712336	99712280	-	GO:0003674,GO:0005575,GO:0005882,GO:0008150	molecular_function,cellular_component,intermediate filament,biological_process	mRNA	Agilent mouse V1
A_55_P1985114	2.62462	2.37476	2.5163	2.53695	2.83085	4.69717	1.32863	1.22268	1.31238	1.38715	1.48691	2.17834	A	A	A	A	A	A	ENSMUST00000107265	Pogz	ENSMUST00000107265	229584	pogo transposable element with ZNF domain [Source:MGI Symbol;Acc:MGI:2442117] [ENSMUST00000107265]	chr3	94665440	94665504	+	GO:0000790,GO:0003676,GO:0003677,GO:0005622,GO:0005634,GO:0005694,GO:0005737,GO:0007049,GO:0007064,GO:0008270,GO:0046872,GO:0051301,GO:0051382	nuclear chromatin,nucleic acid binding,DNA binding,intracellular,nucleus,chromosome,cytoplasm,cell cycle,mitotic sister chromatid cohesion,zinc ion binding,metal ion binding,cell division,kinetochore assembly	mRNA	Agilent mouse V1
A_30_P01021071	2.83138	4.26744	2.53998	3.03151	3.29015	4.83172	1.49168	1.87722	1.33559	1.58131	1.76184	2.21164	A	A	A	A	A	A	chr12:111617728-111665403_F				lincRNA:chr12:111617728-111665403 forward strand	chr12	111655832	111655888	+			ncRNA	Agilent mouse V1
mmu_18855_PI428960544	246.545	334.952	302.02	243.464	251.091	497.434	8.06734	8.35933	8.25389	8.00619	7.90075	8.86381	P	P	P	P	P	P	FR292545	Fzd8	ENSMUSG00000036904	14370	frizzled homolog 8 (Drosophila)	18	9212856	9216201	+	GO:0007409,GO:0007420,GO:0060070,GO:0007166,GO:0009790,GO:0008406,GO:0007186,GO:0007275,GO:0000122,GO:0043507,GO:0001934,GO:0045944,GO:0006357,GO:0007165,GO:0033077,GO:0001944,GO:0016055,GO:0042995,GO:0005737,GO:0005794,GO:0016021,GO:0016020,GO:0005886,GO:0004930,GO:0030165,GO:0005515,GO:0005102,GO:0004871,GO:0004888,GO:0031625,GO:0042813,GO:0017147	axonogenesis,brain development,canonical Wnt receptor signaling pathway,cell surface receptor signaling pathway,embryo development,gonad development,G-protein coupled receptor signaling pathway,multicellular organismal development,negative regulation of transcription from RNA polymerase II promoter,positive regulation of JUN kinase activity,positive regulation of protein phosphorylation,positive …	ncRNA	fRNAdb
mmu_6327_PI428960544	94.5188	77.4808	102.852	72.6624	126.539	83.642	6.72057	6.20932	6.72605	6.20457	6.90884	6.27606	P	P	P	P	P	P	FR382117	Gm3279		100041336	predicted gene 3279	6	55684572	55694576	+			ncRNA	fRNAdb
mmu_22746_PI428960544	239.617	250.279	243.098	220.73	242.554	267.711	8.02764	7.94585	7.94068	7.86446	7.84861	7.98175	P	P	P	P	P	P	FR356273											ncRNA	fRNAdb
mmu_32288_PI428960544	7.08795	4.75373	4.04212	3.67299	4.05276	6.25167	2.99579	2.02268	2.25142	1.83272	2.08232	2.52638	A	A	A	A	A	A	n412567	Gm11769	ENSMUSG00000085636		predicted gene 11769	11	120150560	120152344	+	GO:0008150	biological_process	ncRNA	NONCODEv3.0
mmu_2833_PI428980890	3.45696	2.9305	2.49832	2.4777	2.7445	5.60603	1.83343	1.44153	1.29409	1.35174	1.43191	2.39054	A	A	A	A	A	A	n413183	BC006965	ENSMUSG00000041674	217294	cDNA sequence BC006965	11	112663928	112781976	-			ncRNA	NONCODEv3.0
mmu_24806_PI428960544	132.401	175.434	178.376	175.985	145.143	226.897	7.19477	7.42476	7.51031	7.52623	7.10264	7.74354	P	P	P	P	P	P	FR127061											ncRNA	fRNAdb
A_51_P237806	95.0863	101.566	106.687	50.5103	75.8865	113.012	6.73081	6.61425	6.77845	5.65617	6.18854	6.73504	P	P	P	P	P	P	NM_146381	Olfr1284	ENSMUST00000062407	258379	Mus musculus olfactory receptor 1284 (Olfr1284), mRNA [NM_146381]	chr2	111219216	111219280	+	GO:0004871,GO:0004930,GO:0004984,GO:0005886,GO:0007165,GO:0007186,GO:0007608,GO:0016020,GO:0016021,GO:0050896	signal transducer activity,G-protein coupled receptor activity,olfactory receptor activity,plasma membrane,signal transduction,G-protein coupled receptor signaling pathway,sensory perception of smell,membrane,integral to membrane,response to stimulus	mRNA	Agilent mouse V1
A_55_P1991451	13.1077	10.9047	14.2298	17.587	12.2804	11.0502	3.92456	3.23879	3.99238	4.06351	3.64241	3.30541	A	A	P	P	A	A						chr16	5718323	5718264	-			mRNA	Agilent mouse V1
A_55_P2145506	27.1885	32.8502	32.6095	28.5035	26.8838	59.811	4.97148	4.92719	5.12551	4.78696	4.72906	5.78955	P	P	P	P	P	P	ENSMUST00000123381	Flt3l	ENSMUST00000123381	14256	FMS-like tyrosine kinase 3 ligand [Source:MGI Symbol;Acc:MGI:95560] [ENSMUST00000123381]	chr7	52386844	52386784	-	GO:0005125,GO:0005576,GO:0005615,GO:0005886,GO:0008284,GO:0009986,GO:0016020,GO:0016021,GO:0016301,GO:0016310,GO:0030098,GO:0030971,GO:0031233,GO:0032825,GO:0035162,GO:0042803	cytokine activity,extracellular region,extracellular space,plasma membrane,positive regulation of cell proliferation,cell surface,membrane,integral to membrane,kinase activity,phosphorylation,lymphocyte differentiation,receptor tyrosine kinase binding,intrinsic to external side of plasma membrane,positive regulation of natural killer cell differentiation,embryonic hemopoiesis,protein homodimeriza…	mRNA	Agilent mouse V1
mmu_10211_PI428960544	39.8105	26.8706	51.4744	41.1326	51.4477	39.4367	5.50106	4.62866	5.74756	5.34496	5.64307	5.17017	P	P	P	P	P	P	FR054594	Gm10850		100093624	predicted gene 10850	5	150460624	150464320				ncRNA	fRNAdb
mmu_14650_PI428960544	74.6444	79.5021	95.9677	93.6364	81.0837	83.2589	6.38888	6.24375	6.62891	6.58602	6.27926	6.26796	P	P	P	P	P	P	FR363069	9130204K15Rik	ENSMUSG00000086474	319235	RIKEN cDNA 9130204K15 gene	11	79781976	79872392	-			ncRNA	fRNAdb
A_55_P2084158	25.939	24.3588	31.6905	22.5436	27.2032	28.9033	4.90769	4.47924	5.08728	4.43274	4.74406	4.70131	P	P	P	P	P	P						chr7	18960832	18960772	-			mRNA	Agilent mouse V1
A_30_P01023024	115.012	130.315	107.719	109.266	143.788	123.931	7.00228	6.98973	6.79513	6.81443	7.09132	6.86726	P	P	P	P	P	P	chr12:81217572-81233910_R				lincRNA:chr12:81217572-81233910 reverse strand	chr12	81222840	81222784	-			ncRNA	Agilent mouse V1
mmu_29864_PI428960544	14.8796	26.2899	14.5416	17.6757	12.9246	22.8644	4.10891	4.59598	4.02454	4.07008	3.71091	4.35477	P	P	P	P	P	P	n285863	9430088L24Rik	381380		RIKEN cDNA 9430088L24 gene	UN						ncRNA	NONCODEv3.0
mmu_17294_PI428960544	2.50304	2.32118	2.47105	2.31838	2.52294	2.19905	1.24805	1.19234	1.26944	1.25124	1.31278	1.23386	A	A	A	A	A	A	FR248029											ncRNA	fRNAdb
A_30_P01018760	63.3	86.2743	70.0055	64.6947	70.6401	104.455	6.15787	6.37187	6.18207	6.02185	6.09111	6.61083	P	P	P	P	P	P	chr15:79764481-79809909_R				lincRNA:chr15:79764481-79809909 reverse strand	chr15	79764760	79764696	-			ncRNA	Agilent mouse V1
mmu_18210_PI428960544	2.60647	2.42213	2.55176	2.52377	2.96389	2.2527	1.31639	1.24998	1.347	1.38042	1.57966	1.27378	A	A	A	A	A	A	FR167645											ncRNA	fRNAdb
A_30_P01029723	67.5424	60.0396	45.9907	59.692	63.5502	61.7792	6.25362	5.83143	5.59309	5.90156	5.94189	5.83557	P	P	P	P	P	P	chr17:6265275-6362150_R				lincRNA:chr17:6265275-6362150 reverse strand	chr17	6270514	6270455	-			ncRNA	Agilent mouse V1
A_55_P2106190	2.64542	6.31802	2.59842	2.5833	3.04215	4.25811	1.34534	2.41453	1.40402	1.41057	1.62895	2.06724	A	A	A	A	A	A	NM_001166727	Vmn1r175	ENSMUST00000166141	622222	Mus musculus vomeronasal 1 receptor 175 (Vmn1r175), mRNA [NM_001166727]	chr7	24593440	24593382	-	GO:0003674,GO:0005575,GO:0008150	molecular_function,cellular_component,biological_process	mRNA	Agilent mouse V1
A_30_P01020793	2.48431	2.50594	4.18194	2.40108	3.17541	6.60732	1.23669	1.2961	2.30705	1.30503	1.70504	2.59888	A	A	A	A	A	A	chr8:106037800-106070025_F				lincRNA:chr8:106037800-106070025 forward strand	chr8	106056264	106056328	+			ncRNA	Agilent mouse V1
A_30_P01031783	208.02	228.361	202.7	221.28	212.409	211.659	7.82872	7.81418	7.69375	7.86731	7.65399	7.63814	P	P	P	P	P	P	chr14:73729977-73751877_R				lincRNA:chr14:73729977-73751877 reverse strand	chr14	73734848	73734792	-			ncRNA	Agilent mouse V1
mmu_8971_PI428960544	5.07612	2.59931	4.3001	6.14116	5.30244	8.75225	2.47243	1.33766	2.35064	2.52985	2.47537	2.97956	A	A	A	A	A	A	FR324950											ncRNA	fRNAdb
A_51_P104768	6.15231	65.5541	10.223	67.3388	26.8254	26.9675	2.7749	5.9625	3.54557	6.08582	4.72609	4.59727	A	P	A	P	P	P	JX120299				Mus musculus strain C57BL/6 clone 57 immunoglobulin heavy chain mRNA, partial cds. [JX120299]	chr12	115822032	115821968	-			mRNA	Agilent mouse V1
A_30_P01018701	588.597	660.08	540.679	729.676	580.883	678.177	9.30236	9.3563	9.08166	9.61246	9.10885	9.29246	P	P	P	P	P	P	chr9:32156266-32169196_F				lincRNA:chr9:32156266-32169196 forward strand	chr9	32169124	32169182	+			ncRNA	Agilent mouse V1
A_51_P401876	106.288	144.97	135.301	128.416	154.194	140.847	6.88628	7.14626	7.11601	7.05686	7.1936	7.04551	P	P	P	P	P	P	NM_028197	2510003E04Rik	ENSMUST00000162648	72320	Mus musculus RIKEN cDNA 2510003E04 gene (2510003E04Rik), mRNA [NM_028197]	chr10	62021516	62021456	-	GO:0005739,GO:0006839,GO:0007275,GO:0007399,GO:0019894,GO:0030154	mitochondrion,mitochondrial transport,multicellular organismal development,nervous system development,kinesin binding,cell differentiation	mRNA	Agilent mouse V1
mmu_22744_PI428960544	7.72795	17.4445	8.93749	19.6439	11.3414	17.0144	3.12786	3.96224	3.36248	4.23001	3.53499	3.92188	A	P	A	P	A	P	FR022917	Ism1	ENSMUSG00000074766	319909	isthmin 1 homolog (zebrafish)	2	139678176	139758576	+	GO:0005576	extracellular region	ncRNA	fRNAdb
mmu_394_PI428960544	4.4486	9.04143	2.40091	5.38778	5.41545	6.24731	2.24598	2.94315	1.20765	2.35051	2.50736	2.52507	A	A	A	A	A	A	ENSMUST00000152313	2810002D19Rik	ENSMUSG00000045464	66457	RIKEN cDNA 2810002D19 gene	2	94406152	94411680	+	GO:0008150,GO:0005575,GO:0003674	biological_process,cellular_component,molecular_function	ncRNA	Ensembl_transcript
A_55_P2181216	157.556	178.399	164.088	137.158	92.6011	203.908	7.43783	7.44806	7.38795	7.15515	6.46818	7.58779	P	P	P	P	P	P						chr13	18043300	18043360	+			mRNA	Agilent mouse V1
A_51_P110863	45.0361	58.0243	44.7429	34.2489	25.6051	38.7014	5.67185	5.78146	5.55498	5.06247	4.6559	5.14207	P	P	P	P	P	P	NM_146815	Olfr926	ENSMUST00000078289	258811	Mus musculus olfactory receptor 926 (Olfr926), mRNA [NM_146815]	chr9	38685512	38685568	+	GO:0004871,GO:0004930,GO:0004984,GO:0005886,GO:0007165,GO:0007186,GO:0007608,GO:0016020,GO:0016021,GO:0050896	signal transducer activity,G-protein coupled receptor activity,olfactory receptor activity,plasma membrane,signal transduction,G-protein coupled receptor signaling pathway,sensory perception of smell,membrane,integral to membrane,response to stimulus	mRNA	Agilent mouse V1
A_55_P1998811	4024.98	10476.3	6086.1	5065.98	5523.52	3520.78	11.9976	13.3217	12.5609	12.4125	12.4292	11.6299	P	P	P	P	P	P						chr3	16140060	16140001	-			mRNA	Agilent mouse V1
A_55_P2122314	330.266	251.813	302.978	261.009	524.533	331.308	8.49245	7.95403	8.25829	8.10688	8.95685	8.29128	P	P	P	P	P	P	NM_146157	Emc1	ENSMUST00000082262	230866	Mus musculus ER membrane protein complex subunit 1 (Emc1), transcript variant 1, mRNA [NM_146157]	chr4	138931744	138931808	+	GO:0003674,GO:0008150,GO:0016020,GO:0016021,GO:0072546	molecular_function,biological_process,membrane,integral to membrane,ER membrane protein complex	mRNA	Agilent mouse V1
mmu_34546_PI428960544	27.2351	22.7	18.727	22.6462	28.6896	21.6635	4.97436	4.36559	4.36894	4.4392	4.81594	4.27325	P	P	P	P	P	P	NR_045567.1	Fam214b	ENSMUSG00000036002	230088	family with sequence similarity 214, member B	4	43032416	43046220	-	GO:0008150,GO:0005634,GO:0003674	biological_process,nucleus,molecular_function	ncRNA	RefSeq_noncoding RNA
mmu_31648_PI428960544	5.30271	10.1722	9.73754	9.23566	11.342	7.24715	2.54375	3.12799	3.48057	3.12016	3.53506	2.72502	A	P	A	A	A	A	n343218					1	57608996	57614964	-			ncRNA	NONCODEv3.0
mmu_13900_PI428960544	2.47932	3.34428	3.31569	2.37455	3.46001	2.14426	1.23351	1.56936	1.93353	1.28869	1.84604	1.19521	A	A	A	A	A	A	FR285382											ncRNA	fRNAdb
A_30_P01023302	2.56479	2.64299	2.63585	2.41352	2.69908	2.30157	1.28886	1.35202	1.45989	1.3128	1.40588	1.31048	A	A	A	A	A	A	chr9:13224147-13424397_F				lincRNA:chr9:13224147-13424397 forward strand	chr9	13411499	13411558	+			ncRNA	Agilent mouse V1
A_55_P2373091	2.69042	2.48861	2.6395	2.63065	3.25382	2.31866	1.37972	1.28747	1.46449	1.43317	1.74358	1.32261	A	A	A	A	A	A	AK039611	A330072L02Rik		320793	Mus musculus adult male spinal cord cDNA, RIKEN full-length enriched library, clone:A330072L02 product:unclassifiable, full insert sequence. [AK039611]	chr17	58819832	58819772	-			mRNA	Agilent mouse V1
A_55_P2057856	2.69296	2.49146	4.35705	9.46363	4.90724	7.03506	1.38182	1.28883	2.37097	3.15416	2.36559	2.68391	A	A	A	A	A	A	ENSMUST00000173461		ENSMUST00000173461		RIKEN cDNA 1700116B05 gene [Source:MGI Symbol;Acc:MGI:1925889] [ENSMUST00000173461]	chr16	50784140	50784200	+			mRNA	Agilent mouse V1
mmu_12107_PI428960544	170.481	176.986	188.671	165.441	133.951	184.821	7.54858	7.43673	7.58957	7.43323	6.98989	7.4449	P	P	P	P	P	P	FR399818											ncRNA	fRNAdb
mmu_16772_PI428960544	35.509	29.5363	22.2644	25.5106	27.6566	31.7974	5.34738	4.77059	4.60734	4.61468	4.76665	4.84566	P	P	P	P	P	P	FR286242											ncRNA	fRNAdb
A_66_P113505	1007.31	1360.09	1214.18	1194.19	1165.91	1963.71	10.0548	10.388	10.2326	10.3363	10.1318	10.8241	P	P	P	P	P	P	ENSMUST00000161624	Fgd4	ENSMUST00000161624	224014	FYVE, RhoGEF and PH domain containing 4 [Source:MGI Symbol;Acc:MGI:2183747] [ENSMUST00000161624]	chr16	16488865	16488806	-	GO:0003779,GO:0005085,GO:0005089,GO:0005543,GO:0005622,GO:0005737,GO:0005856,GO:0007257,GO:0008360,GO:0015629,GO:0030027,GO:0030032,GO:0030035,GO:0030175,GO:0035023,GO:0042995,GO:0046872,GO:0051015	actin binding,guanyl-nucleotide exchange factor activity,Rho guanyl-nucleotide exchange factor activity,phospholipid binding,intracellular,cytoplasm,cytoskeleton,activation of JUN kinase activity,regulation of cell shape,actin cytoskeleton,lamellipodium,lamellipodium assembly,microspike assembly,filopodium,regulation of Rho protein signal transduction,cell projection,metal ion binding,actin filam…	mRNA	Agilent mouse V1
A_55_P2079791	2.70619	2.50541	2.64609	5.07556	3.40339	2.32684	1.39169	1.29595	1.47517	2.27132	1.82069	1.3282	A	A	A	A	A	A	NM_146465	Olfr108	ENSMUST00000078207	258457	Mus musculus olfactory receptor 108 (Olfr108), mRNA [NM_146465]	chr17	37583368	37583428	+	GO:0004871,GO:0004930,GO:0004984,GO:0005886,GO:0007165,GO:0007186,GO:0007608,GO:0016020,GO:0016021,GO:0050896	signal transducer activity,G-protein coupled receptor activity,olfactory receptor activity,plasma membrane,signal transduction,G-protein coupled receptor signaling pathway,sensory perception of smell,membrane,integral to membrane,response to stimulus	mRNA	Agilent mouse V1
A_55_P2084542	34.8132	33.591	23.3782	22.0753	39.9636	23.1643	5.31957	4.96161	4.67282	4.40205	5.28391	4.37464	P	P	P	P	P	P	AK149403	Gm10814		100502984	Mus musculus adult male liver tumor cDNA, RIKEN full-length enriched library, clone:C730006E09 product:hypothetical protein, full insert sequence. [AK149403]	chr19	6017022	6017081	+	GO:0003674,GO:0005575,GO:0008150	molecular_function,cellular_component,biological_process	mRNA	Agilent mouse V1
A_30_P01024049	3.07463	2.43583	2.57751	2.3909	4.11782	2.28241	1.6363	1.25921	1.37623	1.29845	2.10516	1.29706	A	A	A	A	A	A	chr17:66802920-66834745_R				lincRNA:chr17:66802920-66834745 reverse strand	chr17	66820760	66820704	-			ncRNA	Agilent mouse V1
mmu_30349_PI428960544	2.57675	2.42788	2.5605	2.50663	2.99154	2.29645	1.297	1.25378	1.35737	1.37069	1.59677	1.30714	A	A	A	A	A	A	n291064											ncRNA	NONCODEv3.0
mmu_23389_PI428960544	335.739	351.344	347.772	140.74	172.127	130.235	8.51265	8.42527	8.45505	7.19375	7.35243	6.93631	P	P	P	P	P	P	FR395889	Zbtb8b	ENSMUSG00000048485	215627	zinc finger and BTB domain containing 8b	4	129425768	129440856	-	GO:0006355	regulation of transcription, DNA-templated	ncRNA	fRNAdb
A_30_P01030264	34.5299	34.6374	39.5616	48.8558	73.4878	34.8857	5.30885	5.00805	5.38536	5.60363	6.14565	4.98385	P	P	P	P	P	P	chr6:90915489-90940052_F				lincRNA:chr6:90915489-90940052 forward strand	chr6	90938104	90938168	+			ncRNA	Agilent mouse V1
mmu_35424_PI428960544	3.13229	3.76337	3.61114	8.32199	3.82012	2.96561	1.66891	1.70703	2.07008	2.96974	1.99281	1.62609	A	A	A	P	A	A	NR_045804.1	4933440M02Rik	ENSMUSG00000045928	71208	RIKEN cDNA 4933440M02 gene	7	125331784	125349784	-	GO:0008150,GO:0005575,GO:0003674	biological_process,cellular_component,molecular_function	ncRNA	RefSeq_noncoding RNA
mmu_2471_PI428960544	14.3571	16.3783	14.6661	11.8731	11.9988	14.3213	4.06018	3.86269	4.03852	3.48253	3.61161	3.67021	P	P	P	P	P	P	FR085517											ncRNA	fRNAdb
A_55_P1979669	8.55585	25.9848	20.6893	19.3271	18.8034	15.2064	3.28432	4.57728	4.50833	4.20436	4.22568	3.75644	A	P	P	P	P	P	NM_198003	Zfp946	ENSMUST00000088763	74149	Mus musculus zinc finger protein 946 (Zfp946), mRNA [NM_198003]	chr17	22593580	22593640	+	GO:0003674,GO:0005575,GO:0008150,GO:0046872	molecular_function,cellular_component,biological_process,metal ion binding	mRNA	Agilent mouse V1
mmu_28834_PI428960544	9.48727	14.5436	8.23785	13.8448	13.781	9.8136	3.43703	3.67708	3.25001	3.7051	3.79561	3.13754	P	P	P	P	A	P	n270767	Cyyr1	ENSMUSG00000041134	224405	cysteine and tyrosine-rich protein 1	16	85421536	85553400	-	GO:0008150	biological_process	ncRNA	NONCODEv3.0
mmu_1953_PI428960544	109.703	160.897	121.289	158.207	123.874	216.401	6.93133	7.30173	6.96706	7.371	6.87665	7.67128	P	P	P	P	P	P	ENSMUST00000020222	4930463O16Rik	ENSMUSG00000020033	75804	RIKEN cDNA 4930463O16 gene	10	84488296	84497432	+			ncRNA	Ensembl_transcript
A_52_P380710	7.99676	16.6659	4.64984	5.39994	8.79792	14.3371	3.1821	3.88991	2.47331	2.35359	3.1782	3.6721	A	P	A	A	A	P	NM_001085393	Spaca5		278203	Mus musculus sperm acrosome associated 5 (Spaca5), mRNA [NM_001085393]	chrX	20653788	20654772	+	GO:0003674,GO:0003796,GO:0005575,GO:0005576,GO:0008150,GO:0008152,GO:0016787,GO:0016798,GO:0016998	molecular_function,lysozyme activity,cellular_component,extracellular region,biological_process,metabolic process,hydrolase activity,hydrolase activity, acting on glycosyl bonds,cell wall macromolecule catabolic process	mRNA	Agilent mouse V1
A_51_P201137	71.383	99.8562	70.0074	157.169	92.3972	87.219	6.32929	6.59176	6.18241	7.36402	6.46413	6.3398	P	P	P	P	P	P	NM_133815	Lbr	ENSMUST00000005003	98386	Mus musculus lamin B receptor (Lbr), mRNA [NM_133815]	chr1	183745952	183745888	-	GO:0003677,GO:0005634,GO:0005635,GO:0005637,GO:0005643,GO:0005652,GO:0005739,GO:0016020,GO:0016021,GO:0016628,GO:0031965,GO:0055114,GO:0070087	DNA binding,nucleus,nuclear envelope,nuclear inner membrane,nuclear pore,nuclear lamina,mitochondrion,membrane,integral to membrane,oxidoreductase activity, acting on the CH-CH group of donors, NAD or NADP as acceptor,nuclear membrane,oxidation-reduction process,chromo shadow domain binding	mRNA	Agilent mouse V1
A_30_P01018004	5.85338	6.02175	7.56019	9.76983	7.86832	9.21058	2.69868	2.34691	3.13792	3.20178	3.02151	3.05043	A	A	A	A	A	A	chr14:65720392-65769859_F				lincRNA:chr14:65720392-65769859 forward strand	chr14	65764716	65764776	+			ncRNA	Agilent mouse V1
A_30_P01031137	44.5276	35.4738	37.1257	40.8572	17.5332	40.6641	5.65743	5.04539	5.29674	5.33381	4.13285	5.21745	P	P	P	P	P	P	chr6:12062275-12075800_R				lincRNA:chr6:12062275-12075800 reverse strand	chr6	12072485	12072426	-			ncRNA	Agilent mouse V1
mmu_15883_PI428960544	11.1796	11.9336	7.13621	5.14728	11.6008	3.88201	3.68245	3.37503	3.05975	2.28847	3.56562	1.95614	A	P	A	A	P	A	FR255161											ncRNA	fRNAdb
A_55_P2419296	28.4699	30.4982	25.1191	33.1457	24.2953	25.9496	5.0366	4.82136	4.77059	5.01119	4.58824	4.54044	P	P	P	P	P	P	AK003491	1110006E14Rik		76286	Mus musculus 18-day embryo whole body cDNA, RIKEN full-length enriched library, clone:1110006E14 product:unclassifiable, full insert sequence. [AK003491]	chr12	110834808	110834872	+			mRNA	Agilent mouse V1
A_30_P01029363	2603.68	2985.56	2937.73	2306.36	2669.14	3794.07	11.3789	11.5334	11.5042	11.2827	11.3411	11.7403	P	P	P	P	P	P	chr18:78188082-78194070_F				lincRNA:chr18:78188082-78194070 forward strand	chr18	78192272	78192328	+			ncRNA	Agilent mouse V1
mmu_3185_PI428960544	55.4972	70.4131	64.9744	57.668	55.55	78.2149	5.96938	6.07135	6.07714	5.85307	5.74812	6.18207	P	P	P	P	P	P	FR010691											ncRNA	fRNAdb
mmu_28197_PI428960544	3.15953	3.82857	3.04252	12.3295	2.94574	3.42569	1.6845	1.73137	1.80094	3.53807	1.56829	1.79822	A	A	A	A	A	A	n264224	AI662270	ENSMUSG00000087107	100000000	expressed sequence AI662270	11	83223576	83226608	+			ncRNA	NONCODEv3.0
mmu_13911_PI428960544	396.314	445.03	389.068	376.6	479.076	471.774	8.74158	8.78926	8.61217	8.6503	8.8337	8.79299	P	P	P	P	P	P	FR094456											ncRNA	fRNAdb
A_30_P01017744	4.9654	6.53356	3.46312	9.29986	11.0652	10.2885	2.43519	2.46295	2.00015	3.13032	3.49818	3.20246	A	A	A	A	P	P	chr9:24292762-24307562_R				lincRNA:chr9:24292762-24307562 reverse strand	chr9	24307012	24306952	-			ncRNA	Agilent mouse V1
mmu_9318_PI428960544	554.298	886.394	531.443	739.627	625.655	1026.04	9.21489	9.77585	9.05206	9.63526	9.21767	9.89101	P	P	P	P	P	P	FR350893	Appbp2	ENSMUSG00000018481	66884	amyloid beta precursor protein (cytoplasmic tail) binding protein 2	11	85187264	85235128	-	GO:0046907,GO:0015031,GO:0006810,GO:0005737,GO:0030659,GO:0005856,GO:0016020,GO:0005874,GO:0005634,GO:0008017,GO:0005515	intracellular transport,protein transport,transport,cytoplasm,cytoplasmic vesicle membrane,cytoskeleton,membrane,microtubule,nucleus,microtubule binding,protein binding	ncRNA	fRNAdb
A_55_P1995691	2.78816	2.55404	2.6642	2.72082	3.47582	2.37396	1.45809	1.31855	1.50433	1.46957	1.85248	1.35953	A	A	A	A	A	A												mRNA	Agilent mouse V1
A_30_P01019959	1062.61	1228.58	1143.88	999.503	1452.52	1114.35	10.1215	10.2453	10.1549	10.0826	10.4729	10.012	P	P	P	P	P	P	chr17:13806767-13824342_F				lincRNA:chr17:13806767-13824342 forward strand	chr17	13820491	13820550	+			ncRNA	Agilent mouse V1
A_30_P01032109	16.7764	13.4562	14.6497	13.3585	18.1325	10.1939	4.28764	3.56311	4.03642	3.65387	4.17554	3.18906	P	P	P	P	P	P	chr3:48896525-48994125_F				lincRNA:chr3:48896525-48994125 forward strand	chr3	48908016	48908076	+			ncRNA	Agilent mouse V1
mmu_20229_PI428960544	2.50707	2.38658	2.52985	2.37228	2.69973	2.23636	1.25083	1.22919	1.32519	1.28738	1.40607	1.26078	A	A	A	A	A	A	FR002511											ncRNA	fRNAdb
A_30_P01031785	559.959	479.586	687.888	529.092	820.672	656.711	9.23017	8.89704	9.41648	9.14231	9.61072	9.25344	P	P	P	P	P	P	chr5:137392195-137426421_R				lincRNA:chr5:137392195-137426421 reverse strand	chr5	137409952	137409888	-			ncRNA	Agilent mouse V1
mmu_22310_PI428960544	3.52241	2.3064	3.08465	2.43218	2.59786	2.2059	1.86102	1.18412	1.82272	1.32353	1.3486	1.23927	A	A	A	A	A	A	FR053789											ncRNA	fRNAdb
A_55_P2091476	9989.16	9575.95	8931.83	9078.94	14777	9864.93	13.2803	13.1909	13.0995	13.2626	13.8169	13.1737	P	P	P	P	P	P	AI391010				mc05g08.y1 Soares mouse p3NMF19.5 Mus musculus cDNA clone IMAGE:338078 5'. [AI391010]	chr17	87928944	87928880	-			mRNA	Agilent mouse V1
A_55_P2005307	13.1388	16.1404	6.35355	11.9684	13.1633	9.50665	3.92821	3.83812	2.90444	3.49544	3.73703	3.09402	A	P	A	A	A	A	NM_010695	Lcn4	ENSMUST00000028283	16821	Mus musculus lipocalin 4 (Lcn4), mRNA [NM_010695]	chr2	26524928	26524868	-	GO:0005550,GO:0005575,GO:0005576,GO:0006810,GO:0008150	pheromone binding,cellular_component,extracellular region,transport,biological_process	mRNA	Agilent mouse V1
mmu_1973_PI428960544	15.7168	30.3734	19.267	31.096	17.0657	34.8618	4.19052	4.81437	4.40624	4.9128	4.09667	4.98264	P	P	P	P	P	P	ENSMUST00000154085	2900056M20Rik	ENSMUSG00000087403	72997	RIKEN cDNA 2900056M20 gene	X	152298496	152327488	-			ncRNA	Ensembl_transcript
mmu_1782_PI428960544	4.61988	2.58082	2.3121	2.25238	2.44341	3.10504	2.30618	1.33089	1.14552	1.20581	1.27547	1.67817	A	A	A	A	A	A	ENSMUST00000158217	Gm26356	ENSMUSG00000088842		predicted gene, 26356	5	25188360	25188644	-			ncRNA	Ensembl_transcript
A_30_P01029046	23.0392	24.0819	20.2815	18.0102	17.5246	25.1592	4.7379	4.46059	4.48034	4.09959	4.13203	4.49589	P	P	P	P	P	P	chr3:65460193-65460769_R				lincRNA:chr3:65460193-65460769 reverse strand	chr3	65460380	65460320	-			ncRNA	Agilent mouse V1
mmu_10204_PI428960544	2.8716	5.38846	3.9136	3.32141	4.32549	4.98585	1.51887	2.19557	2.19808	1.68991	2.17786	2.25092	A	A	A	A	A	A	FR295084											ncRNA	fRNAdb
A_55_P2377471	16.9847	26.7329	31.6964	16.0265	21.3863	24.0609	4.30465	4.62087	5.08764	3.92691	4.40807	4.43168	P	P	P	P	P	P	NR_033534	Olfr1300-ps1		258199	Mus musculus olfactory receptor 1300, pseudogene 1 (Olfr1300-ps1), non-coding RNA [NR_033534]	chr2	111533264	111533320	+			mRNA	Agilent mouse V1
mmu_15368_PI428960544	53.6677	58.2365	58.8267	43.1806	47.5777	56.5518	5.91731	5.78657	5.94123	5.42017	5.5297	5.70551	P	P	P	P	P	P	FR237929	A930015D03Rik	ENSMUSG00000092368	77810	RIKEN cDNA A930015D03 gene	17	35994452	36038436	+			ncRNA	fRNAdb
A_30_P01018993	4.08358	3.56146	2.61279	2.46751	2.80598	7.80856	2.10516	1.63878	1.4247	1.34561	1.47143	2.82246	A	A	A	A	A	A	chr10:92550314-92577555_F				lincRNA:chr10:92550314-92577555 forward strand	chr10	92566272	92566328	+			ncRNA	Agilent mouse V1
mmu_33624_PI428960544	4.10309	3.75948	2.5852	2.91266	4.2947	3.6605	2.11254	1.70558	1.38595	1.5369	2.16705	1.88091	A	A	A	A	A	A	n422068											ncRNA	NONCODEv3.0
A_55_P2094172	2.63126	2.36376	2.39947	2.47093	3.56942	5.77542	1.33481	1.21629	1.20666	1.34804	1.88868	2.43021	A	A	A	A	A	A						chr14	34320752	34320812	+			mRNA	Agilent mouse V1
mmu_11139_PI428960544	3.64483	10.5215	9.91708	3.86246	4.90351	11.0965	1.91481	3.18096	3.50512	1.90143	2.36452	3.31135	A	P	P	A	A	P	FR198103											ncRNA	fRNAdb
mmu_3362_PI428960544	5.34835	30.9091	9.07492	32.1525	5.98658	17.983	2.55742	4.84018	3.3816	4.96645	2.64478	4.00611	A	P	A	P	A	P	FR067120											ncRNA	fRNAdb
A_55_P2077153	3516.36	1834.95	4349.35	2770.98	6802.32	4399.21	11.8155	10.8274	12.0597	11.5497	12.7253	11.9202	P	P	P	P	P	P	NM_011978	Slc27a2	ENSMUST00000061491	26458	Mus musculus solute carrier family 27 (fatty acid transporter), member 2 (Slc27a2), mRNA [NM_011978]	chr2	126413888	126413952	+	GO:0000038,GO:0000166,GO:0001561,GO:0001676,GO:0003824,GO:0004467,GO:0005102,GO:0005524,GO:0005739,GO:0005777,GO:0005778,GO:0005779,GO:0005783,GO:0005788,GO:0005789,GO:0006629,GO:0006631,GO:0006635,GO:0006699,GO:0008152,GO:0015245,GO:0015908,GO:0016020,GO:0016021,GO:0016874,GO:0019899,GO:0030176,GO:0031957,GO:0042760,GO:0043231,GO:0044539,GO:0050197,GO:0070251,GO:0097089	very long-chain fatty acid metabolic process,nucleotide binding,fatty acid alpha-oxidation,long-chain fatty acid metabolic process,catalytic activity,long-chain fatty acid-CoA ligase activity,receptor binding,ATP binding,mitochondrion,peroxisome,peroxisomal membrane,integral to peroxisomal membrane,endoplasmic reticulum,endoplasmic reticulum lumen,endoplasmic reticulum membrane,lipid metabolic pr…	mRNA	Agilent mouse V1
mmu_14117_PI428960544	4.30844	17.9073	7.64254	11.4447	4.73651	16.4892	2.19358	4.0027	3.15302	3.4306	2.31303	3.87606	A	P	A	P	A	P	FR316893											ncRNA	fRNAdb
mmu_9878_PI428960544	3.87352	3.8542	2.51167	6.16147	5.87159	4.58663	2.01912	1.73944	1.30802	2.53425	2.61803	2.15341	A	A	A	A	A	A	FR230221	Caly	ENSMUSG00000025468	68566	calcyon neuron-specific vesicular protein	7	140069888	140082544	-	GO:0048268,GO:0007212,GO:0006897,GO:0045807,GO:0031410,GO:0016021,GO:0005887,GO:0016020,GO:0005886,GO:0032051,GO:0032403	clathrin coat assembly,dopamine receptor signaling pathway,endocytosis,positive regulation of endocytosis,cytoplasmic vesicle,integral to membrane,integral to plasma membrane,membrane,plasma membrane,clathrin light chain binding,protein complex binding	ncRNA	fRNAdb
A_55_P2042277	66.9706	83.397	88.1199	101.942	99.7175	90.5411	6.24254	6.31651	6.50387	6.71072	6.57461	6.39452	P	P	P	P	P	P	NM_001081251	Pbrm1	ENSMUST00000136237	66923	Mus musculus polybromo 1 (Pbrm1), mRNA [NM_001081251]	chr14	31932074	31932132	+	GO:0000776,GO:0001890,GO:0001974,GO:0003007,GO:0003349,GO:0003677,GO:0003682,GO:0005515,GO:0005634,GO:0006351,GO:0006355,GO:0007507,GO:0008285,GO:0016568,GO:0045893,GO:0060948,GO:0060979	kinetochore,placenta development,blood vessel remodeling,heart morphogenesis,epicardium-derived cardiac endothelial cell differentiation,DNA binding,chromatin binding,protein binding,nucleus,transcription, DNA-dependent,regulation of transcription, DNA-dependent,heart development,negative regulation of cell proliferation,chromatin modification,positive regulation of transcription, DNA-dependent,c…	mRNA	Agilent mouse V1
A_30_P01023739	119.304	104.979	143.169	115.308	113.506	142.574	7.05116	6.66343	7.1957	6.89333	6.75459	7.06401	P	P	P	P	P	P	chr17:32213375-32238425_F				lincRNA:chr17:32213375-32238425 forward strand	chr17	32215718	32215776	+			ncRNA	Agilent mouse V1
mmu_21954_PI428960544	2.6488	5.73129	4.3129	2.52048	16.7455	10.392	1.34818	2.27453	2.35478	1.37832	4.07259	3.21766	A	A	A	A	P	P	FR095637											ncRNA	fRNAdb
A_55_P2186540	59.6275	52.8371	53.7014	46.3738	52.9788	51.8906	6.0716	5.6378	5.81149	5.52407	5.6816	5.57618	P	P	P	P	P	P						chr12	86882600	86882664	+			mRNA	Agilent mouse V1
A_55_P2001073	14.1455	13.4368	12.6176	17.5703	27.7391	10.1049	4.03761	3.56122	3.8321	4.062	4.76964	3.17873	P	P	P	P	P	A	NM_175251	Arid2	ENSMUST00000096250	77044	Mus musculus AT rich interactive domain 2 (ARID, RFX-like) (Arid2), mRNA [NM_175251]	chr15	96235328	96235384	+	GO:0005667,GO:0006337,GO:0008134,GO:0045944	transcription factor complex,nucleosome disassembly,transcription factor binding,positive regulation of transcription from RNA polymerase II promoter	mRNA	Agilent mouse V1
mmu_27076_PI428960544	64.7451	68.8136	73.8323	62.1184	59.9653	57.2258	6.19123	6.03879	6.25777	5.95855	5.8583	5.72206	P	P	P	P	P	P	FR097994											ncRNA	fRNAdb
mmu_25707_PI428960544	14.9788	31.0812	16.4969	27.7314	21.2383	36.9155	4.11925	4.84824	4.19736	4.74099	4.39853	5.0711	P	P	P	P	P	P	FR092788											ncRNA	fRNAdb
A_52_P241544	2.62474	5.93023	6.54454	6.46459	5.62941	13.3221	1.32877	2.32481	2.94327	2.60233	2.55895	3.56508	A	A	A	A	A	P	NM_028150	Supt7l	ENSMUST00000117642	72195	Mus musculus suppressor of Ty 7-like (Supt7l), mRNA [NM_028150]	chr5	31817700	31817640	-	GO:0003713,GO:0005634,GO:0006351,GO:0006355,GO:0030914,GO:0043966,GO:0051457	transcription coactivator activity,nucleus,transcription, DNA-dependent,regulation of transcription, DNA-dependent,STAGA complex,histone H3 acetylation,maintenance of protein location in nucleus	mRNA	Agilent mouse V1
A_30_P01026977	222.569	193.691	171.243	171.153	238.596	151.956	7.92565	7.57174	7.45221	7.48355	7.82573	7.15953	P	P	P	P	P	P	chr8:111766396-111772271_F				lincRNA:chr8:111766396-111772271 forward strand	chr8	111769520	111769576	+			ncRNA	Agilent mouse V1
mmu_17540_PI428960544	158.845	185.294	176.707	130.468	139.717	171.648	7.449	7.50589	7.49594	7.08048	7.04859	7.33713	P	P	P	P	P	P	FR005735	Cped1	ENSMUSG00000062980	214642	cadherin-like and PC-esterase domain containing 1	6	21985916	22256404	+	GO:0008150,GO:0005783,GO:0003674	biological_process,endoplasmic reticulum,molecular_function	ncRNA	fRNAdb
mmu_5456_PI428960544	17.6922	16.1998	9.76691	15.3182	13.9025	17.7669	4.36285	3.84422	3.48563	3.85783	3.80856	3.98635	P	P	P	P	P	P	FR391367											ncRNA	fRNAdb
A_30_P01025753	2.63399	2.40445	2.55019	2.55148	2.90077	3.91504	1.33739	1.23896	1.34564	1.39505	1.53735	1.9672	A	A	A	A	A	A	chr9:78367773-78374723_R				lincRNA:chr9:78367773-78374723 reverse strand	chr9	78374208	78374152	-			ncRNA	Agilent mouse V1
A_30_P01029474	2.39143	2.53109	3.03444	3.10889	3.6003	2.54204	1.18011	1.3069	1.79676	1.61028	1.9026	1.45909	A	A	A	A	A	A	chrX:93157194-93160542_R				lincRNA:chrX:93157194-93160542 reverse strand	chrX	93157456	93157400	-			ncRNA	Agilent mouse V1
A_55_P2116988	19526.6	18597.4	17927.1	18399.4	19613.9	18667.5	14.2168	14.0976	14.0976	14.2847	14.2212	14.0976	P	P	P	P	P	P	AK006313	1700024P12Rik		69392	Mus musculus adult male testis cDNA, RIKEN full-length enriched library, clone:1700024P12 product:unclassifiable, full insert sequence. [AK006313]	chr17	3084560	3084619	+	GO:0003674,GO:0005575,GO:0008150	molecular_function,cellular_component,biological_process	mRNA	Agilent mouse V1
mmu_6105_PI428960544	101.167	106.031	90.144	105.05	95.5916	98.6195	6.82084	6.67595	6.53808	6.75593	6.51606	6.52094	P	P	P	P	P	P	FR249853											ncRNA	fRNAdb
A_51_P503896	10.4094	2.58863	6.02809	8.19894	3.8972	5.9931	3.57627	1.33372	2.83365	2.94682	2.02345	2.47503	A	A	A	A	A	A	ENSMUST00000026133	Pycr1	ENSMUST00000026133	209027	pyrroline-5-carboxylate reductase 1 [Source:MGI Symbol;Acc:MGI:2384795] [ENSMUST00000026133]	chr11	120501240	120501176	-	GO:0000166,GO:0004735,GO:0005739,GO:0006561,GO:0006950,GO:0008652,GO:0016491,GO:0034599,GO:0042802,GO:0055114	nucleotide binding,pyrroline-5-carboxylate reductase activity,mitochondrion,proline biosynthetic process,response to stress,cellular amino acid biosynthetic process,oxidoreductase activity,cellular response to oxidative stress,identical protein binding,oxidation-reduction process	mRNA	Agilent mouse V1
A_30_P01027798	17.0797	21.1985	24.6519	23.199	34.3479	21.0555	4.31357	4.26299	4.74193	4.47424	5.06836	4.23461	P	P	P	P	P	P	chrX:98658045-98677545_R				lincRNA:chrX:98658045-98677545 reverse strand	chrX	98674952	98674896	-			ncRNA	Agilent mouse V1
mmu_17194_PI428960544	9843.38	8439.34	11118.6	7110.11	10366.8	7595.94	13.2512	13.008	13.4134	12.9022	13.2997	12.7433	P	P	P	P	P	P	FR295519											ncRNA	fRNAdb
A_30_P01028171	7.22087	3.59897	2.65563	3.02136	5.77211	3.35115	3.026	1.65125	1.4893	1.57627	2.59395	1.77316	A	A	A	A	A	A	chr5:15033568-15033987_F				lincRNA:chr5:15033568-15033987 forward strand	chr5	15033702	15033761	+			ncRNA	Agilent mouse V1
mmu_29631_PI428960544	6.10148	3.7713	5.96951	2.31698	3.60627	4.06813	2.76144	1.71027	2.82072	1.25034	1.90556	2.01373	A	A	A	A	A	A	n282061											ncRNA	NONCODEv3.0
mmu_6078_PI428960544	2.78562	9.06141	5.83406	5.85567	8.77734	9.51376	1.45552	2.94609	2.78952	2.46069	3.17487	3.09476	A	A	A	A	A	P	FR315357											ncRNA	fRNAdb
A_51_P281593	43.0164	68.6556	48.557	34.5354	37.256	70.6075	5.60985	6.03457	5.66855	5.07441	5.18272	6.02973	P	P	P	P	P	P	NM_028000	Ppapdc1b	ENSMUST00000139120	71910	Mus musculus phosphatidic acid phosphatase type 2 domain containing 1B (Ppapdc1b), mRNA [NM_028000]	chr8	26835202	26835260	+	GO:0003824,GO:0005575,GO:0008195,GO:0016020,GO:0016021,GO:0016787,GO:0046839	catalytic activity,cellular_component,phosphatidate phosphatase activity,membrane,integral to membrane,hydrolase activity,phospholipid dephosphorylation	mRNA	Agilent mouse V1
mmu_1723_PI428960544	2.61537	7.7999	2.4593	2.91469	6.19292	3.04739	1.32199	2.72544	1.25848	1.53754	2.69429	1.65674	A	A	A	A	A	A	ENSMUST00000181251	A930024N18Rik	ENSMUSG00000097566	328748	RIKEN cDNA A930024N18 gene	17	15375015	15379474		GO:0008150,GO:0005575,GO:0003674	biological_process,cellular_component,molecular_function	ncRNA	Ensembl_transcript
mmu_23639_PI428960544	10.8757	15.3581	9.80442	15.0435	11.0208	38.7584	3.64077	3.75822	3.49099	3.83174	3.49304	5.14433	P	P	P	P	A	P	FR055345											ncRNA	fRNAdb
A_30_P01026454	41.6224	36.6056	37.2187	27.7589	58.465	31.0791	5.56391	5.08969	5.29953	4.74308	5.82309	4.81351	P	P	P	P	P	P	chr12:33606225-33638225_F				lincRNA:chr12:33606225-33638225 forward strand	chr12	33610364	33610424	+			ncRNA	Agilent mouse V1
mmu_7555_PI428960544	4.8162	7.55592	7.72519	7.05932	6.46482	13.5555	2.3809	2.67738	3.16812	2.72767	2.75648	3.59231	A	A	A	A	A	P	FR076615											ncRNA	fRNAdb
A_30_P01025274	2.64334	2.40645	2.5493	2.54579	2.73629	2.25331	1.34406	1.24003	1.34453	1.39149	1.42748	1.27437	A	A	A	A	A	A	chr2:75481116-75481679_R				lincRNA:chr2:75481116-75481679 reverse strand	chr2	75481616	75481560	-			ncRNA	Agilent mouse V1
mmu_6357_PI428960544	13.3775	18.7277	17.7969	18.1449	16.9575	24.3721	3.95449	4.07221	4.29992	4.10928	4.08825	4.44932	P	P	P	P	P	P	FR036601											ncRNA	fRNAdb
mmu_16164_PI428960544	1495.77	2221.6	1673.08	4396.65	1864.26	1563.9	10.5817	11.0961	10.7041	12.2023	10.8103	10.4858	P	P	P	P	P	P	FR135306	6030443J06Rik	ENSMUSG00000097207	320719	RIKEN cDNA 6030443J06 gene	5	22550436	22558564	+			ncRNA	fRNAdb
mmu_18442_PI428960544	2.53369	3.46271	2.59362	2.56743	3.55908	4.19758	1.26818	1.60802	1.39755	1.40211	1.88485	2.04885	A	A	A	A	A	A	FR224093	Lat2	ENSMUSG00000040751	56743	linker for activation of T cells family, member 2	5	134600272	134615024	-			ncRNA	fRNAdb
mmu_25597_PI428960544	51.8318	53.9485	62.5811	54.3792	55.5254	63.5222	5.86649	5.66912	6.02759	5.763	5.74735	5.87358	P	P	P	P	P	P	FR049365	Sec16a	ENSMUSG00000026924	227648	SEC16 homolog A (S. cerevisiae)	2	26409432	26445214	-			ncRNA	fRNAdb
A_55_P2119643	2.63732	2.41114	2.58175	2.57118	2.98088	2.27615	1.33952	1.24307	1.38162	1.40387	1.59023	1.29255	A	A	A	A	A	A	NM_001039121	Defb43	ENSMUST00000100491	654458	Mus musculus defensin beta 43 (Defb43), mRNA [NM_001039121]	chr14	63636864	63636924	+	GO:0003674,GO:0005575,GO:0005576,GO:0006952,GO:0008150,GO:0042742	molecular_function,cellular_component,extracellular region,defense response,biological_process,defense response to bacterium	mRNA	Agilent mouse V1
A_30_P01032000	21.4166	14.1187	18.1364	13.3375	22.4968	14.1019	4.63232	3.63314	4.32456	3.65012	4.48063	3.64928	P	P	P	P	P	P	chr6:54592523-54593344_R				lincRNA:chr6:54592523-54593344 reverse strand	chr6	54592696	54592636	-			ncRNA	Agilent mouse V1
A_30_P01023637	674.545	645.68	618.132	735.451	785.351	710.037	9.49622	9.32331	9.26406	9.62419	9.54602	9.35222	P	P	P	P	P	P	chr10:110980223-110980667_R				lincRNA:chr10:110980223-110980667 reverse strand	chr10	110980416	110980352	-			ncRNA	Agilent mouse V1
mmu_35045_PI428960544	115.476	90.4092	96.049	103.484	57.8467	52.8086	7.00839	6.44573	6.6295	6.73514	5.80697	5.60373	P	P	P	P	P	P	XR_168931.1	LOC101056648			tubulin alpha-1C chain-like (LOC101056648)							ncRNA	RefSeq_noncoding RNA
mmu_13142_PI428960544	9.607	4.55973	2.51334	2.79575	4.77662	4.01314	3.45534	1.96698	1.30984	1.49677	2.32526	1.99745	A	A	A	A	A	A	FR156768	Zc3hav1l	ENSMUSG00000047749	209032	zinc finger CCCH-type, antiviral 1-like	6	38287396	38299260	-	GO:0008150,GO:0005575,GO:0046872	biological_process,cellular_component,metal ion binding	ncRNA	fRNAdb
mmu_11449_PI428960544	189.033	299.309	209.358	253.327	216.718	328.88	7.69444	8.20135	7.73277	8.06527	7.68443	8.28187	P	P	P	P	P	P	FR162441											ncRNA	fRNAdb
A_51_P479808	144.108	112.868	140.792	109.37	145.193	131.953	7.31233	6.77022	7.17002	6.81552	7.10336	6.95603	P	P	P	P	P	P	NM_027418	Mapk6	ENSMUST00000049355	50772	Mus musculus mitogen-activated protein kinase 6 (Mapk6), transcript variant 2, mRNA [NM_027418]	chr9	75236656	75236592	-	GO:0000165,GO:0000166,GO:0004672,GO:0004674,GO:0004707,GO:0005515,GO:0005524,GO:0005634,GO:0005737,GO:0006468,GO:0007049,GO:0016301,GO:0016310,GO:0016740,GO:0016772,GO:0019901,GO:0023014,GO:0046982	MAPK cascade,nucleotide binding,protein kinase activity,protein serine/threonine kinase activity,MAP kinase activity,protein binding,ATP binding,nucleus,cytoplasm,protein phosphorylation,cell cycle,kinase activity,phosphorylation,transferase activity,transferase activity, transferring phosphorus-containing groups,protein kinase binding,signal transduction by phosphorylation,protein heterodimeriza…	mRNA	Agilent mouse V1
A_30_P01027602	39.0486	37.8866	33.9743	49.9592	24.9441	42.4351	5.47258	5.13879	5.18028	5.63709	4.62411	5.2813	P	P	P	P	P	P	chr7:50403100-50418175_F				lincRNA:chr7:50403100-50418175 forward strand	chr7	50415160	50415216	+			ncRNA	Agilent mouse V1
mmu_19221_PI428960544	15.5181	21.6667	19.4623	17.4706	23.565	18.7386	4.17289	4.29412	4.42167	4.05335	4.54631	4.06239	P	P	P	P	P	P	FR394534											ncRNA	fRNAdb
A_30_P01024223	2.44353	2.2316	2.42334	2.34489	3.1711	2.15404	1.21176	1.14136	1.22595	1.26928	1.70309	1.20235	A	A	A	A	A	A	chr3:40966969-40976585_R				lincRNA:chr3:40966969-40976585 reverse strand	chr3	40976536	40976480	-			ncRNA	Agilent mouse V1
mmu_23972_PI428960544	7.18328	6.79961	12.3379	17.6449	10.9655	10.6007	3.01873	2.52255	3.8021	4.06779	3.48668	3.24592	A	A	P	P	A	A	FR366422											ncRNA	fRNAdb
(+)E1A_r60_n11	813.454	834.254	854.986	996.485	1182.53	926.301	9.75711	9.68921	9.73499	10.0775	10.1567	9.7398	P	P	P	P	P	P
A_30_P01027506	16.3095	19.5739	9.79192	25.0778	46.5232	63.3833	4.24409	4.14006	3.48923	4.58789	5.49482	5.87075	P	P	P	P	P	P	chr8:41730287-41746862_R				lincRNA:chr8:41730287-41746862 reverse strand	chr8	41736192	41736136	-			ncRNA	Agilent mouse V1
mmu_14802_PI428960544	2.67209	3.15883	3.61464	4.10698	2.69875	6.30144	1.36599	1.50459	2.07193	1.98411	1.40555	2.53653	A	A	A	A	A	P	FR215079											ncRNA	fRNAdb
A_55_P2145833	1117.51	1719.25	1245.01	1465.31	836.989	1357.72	10.1942	10.7407	10.2666	10.6354	9.64054	10.2811	P	P	P	P	P	P	NM_032418	Dmpk	ENSMUST00000135839	13400	Mus musculus dystrophia myotonica-protein kinase (Dmpk), transcript variant 1, mRNA [NM_032418]	chr7	19679066	19679124	+	GO:0000166,GO:0002028,GO:0004672,GO:0004674,GO:0005524,GO:0005634,GO:0005737,GO:0005739,GO:0005741,GO:0005783,GO:0005789,GO:0005829,GO:0005886,GO:0006468,GO:0006874,GO:0006998,GO:0008016,GO:0010657,GO:0010830,GO:0014722,GO:0014853,GO:0016020,GO:0016021,GO:0016301,GO:0016310,GO:0016529,GO:0016740,GO:0016772,GO:0017020,GO:0031307,GO:0031965,GO:0033017,GO:0046872,GO:0051823	nucleotide binding,regulation of sodium ion transport,protein kinase activity,protein serine/threonine kinase activity,ATP binding,nucleus,cytoplasm,mitochondrion,mitochondrial outer membrane,endoplasmic reticulum,endoplasmic reticulum membrane,cytosol,plasma membrane,protein phosphorylation,cellular calcium ion homeostasis,nuclear envelope organization,regulation of heart contraction,muscle cell…	mRNA	Agilent mouse V1
A_51_P384673	226.756	328.976	282.565	323.293	278.857	240.564	7.95125	8.33672	8.15862	8.42527	8.0502	7.82797	P	P	P	P	P	P	NM_133807	Lrrc59	ENSMUST00000021239	98238	Mus musculus leucine rich repeat containing 59 (Lrrc59), mRNA [NM_133807]	chr11	94505816	94505872	+	GO:0003674,GO:0005783,GO:0008150,GO:0016020,GO:0016021,GO:0042645,GO:0043231	molecular_function,endoplasmic reticulum,biological_process,membrane,integral to membrane,mitochondrial nucleoid,intracellular membrane-bounded organelle	mRNA	Agilent mouse V1
mmu_3700_PI428960544	5.1968	5.88628	4.30296	5.53906	13.1642	6.28848	2.51218	2.31272	2.3517	2.38773	3.73723	2.53354	A	A	A	A	P	A	FR397363	4930448H16Rik	ENSMUSG00000089879	74872	RIKEN cDNA 4930448H16 gene	5	143227712	143234752	+			ncRNA	fRNAdb
mmu_6959_PI428960544	2.6897	2.46272	2.5997	2.42614	2.98672	8.14011	1.37935	1.27475	1.40648	1.32031	1.59352	2.88079	A	A	A	A	A	P	FR193688											ncRNA	fRNAdb
A_52_P680870	33.0903	51.6676	47.228	71.8606	50.8192	54.1988	5.2502	5.60373	5.63127	6.18545	5.62452	5.64206	P	P	P	P	P	P	NM_183315	Ctxn1	ENSMUST00000053252	330695	Mus musculus cortexin 1 (Ctxn1), mRNA [NM_183315]	chr8	4257953	4257894	-	GO:0003674,GO:0005575,GO:0008150,GO:0016020,GO:0016021,GO:0031224	molecular_function,cellular_component,biological_process,membrane,integral to membrane,intrinsic to membrane	mRNA	Agilent mouse V1
mmu_14662_PI428960544	3.88522	2.92849	3.41399	2.57721	3.81369	2.71231	2.02439	1.44102	1.97741	1.40771	1.99071	1.52979	A	A	A	A	A	A	FR313196											ncRNA	fRNAdb
A_30_P01024205	49.4367	54.8117	49.4526	42.5101	58.9738	48.057	5.80094	5.69375	5.69386	5.39568	5.83557	5.46883	P	P	P	P	P	P	chr9:43738583-43757007_R				lincRNA:chr9:43738583-43757007 reverse strand	chr9	43754324	43754264	-			ncRNA	Agilent mouse V1
mmu_20626_PI428960544	342.83	285.411	394.66	254.619	515.686	327.155	8.53907	8.13501	8.63102	8.07129	8.93387	8.27364	P	P	P	P	P	P	FR034832	2200007N16Rik		78485	RIKEN cDNA 2200007N16 gene	7	24666732	24666968				ncRNA	fRNAdb
A_30_P01018111	6.19218	5.21041	5.57636	4.27005	4.99965	4.94543	2.78586	2.14906	2.72989	2.03672	2.39038	2.24245	A	A	A	A	A	A	chr1:52507374-52514124_F				lincRNA:chr1:52507374-52514124 forward strand	chr1	52513144	52513200	+			ncRNA	Agilent mouse V1
mmu_19680_PI428960544	5.28876	10.8265	7.00467	8.88295	5.39916	6.20965	2.5399	3.22711	3.03518	3.06484	2.50173	2.51797	A	P	A	A	A	A	FR030034	Cdt1	ENSMUSG00000006585	67177	chromatin licensing and DNA replication factor 1	8	122568016	122573128	+	GO:0007049,GO:0006260,GO:0000076,GO:0030174,GO:0033262,GO:0005634,GO:0003677,GO:0005515	cell cycle,DNA replication,DNA replication checkpoint,regulation of DNA-dependent DNA replication initiation,regulation of nuclear cell cycle DNA replication,nucleus,DNA binding,protein binding	ncRNA	fRNAdb
mmu_10663_PI428960544	49.9292	65.6362	60.793	65.1439	57.6943	107.083	5.81669	5.96431	5.98609	6.03212	5.80247	6.64843	P	P	P	P	P	P	FR045933											ncRNA	fRNAdb
A_55_P2033805	327.576	568.808	429.91	506.915	301.737	644.518	8.47914	9.14102	8.75932	9.07851	8.15862	9.2285	P	P	P	P	P	P	XR_141316	A230051N06Rik		320593	PREDICTED: Mus musculus RIKEN cDNA A230051N06 gene (A230051N06Rik), misc_RNA [XR_141316]	chr17	56382104	56382160	+			mRNA	Agilent mouse V1
mmu_22432_PI428960544	18.7622	32.7427	34.6578	26.3011	39.8756	30.8007	4.44742	4.9232	5.20579	4.66193	5.28055	4.80044	P	P	P	P	P	P	FR055727											ncRNA	fRNAdb
A_55_P1994887	137.05	129.541	127.527	96.2267	119.125	120.09	7.24495	6.98028	7.03621	6.62648	6.82353	6.8218	P	P	P	P	P	P	NM_009569	Zfpm1		22761	Mus musculus zinc finger protein, multitype 1 (Zfpm1), mRNA [NM_009569]	chr8	124861088	124861152	+	GO:0000122,GO:0001078,GO:0001085,GO:0001102,GO:0003151,GO:0003181,GO:0003192,GO:0003195,GO:0003676,GO:0003677,GO:0003714,GO:0005515,GO:0005622,GO:0005634,GO:0005667,GO:0005737,GO:0006351,GO:0006355,GO:0007507,GO:0008134,GO:0008270,GO:0010724,GO:0017053,GO:0030218,GO:0030219,GO:0030220,GO:0030851,GO:0032091,GO:0032642,GO:0035162,GO:0035855,GO:0045078,GO:0045403,GO:0045599,GO:0045944,GO:0046872,GO:…	negative regulation of transcription from RNA polymerase II promoter,RNA polymerase II core promoter proximal region sequence-specific DNA binding transcription factor activity involved in negative regulation of transcription,RNA polymerase II transcription factor binding,RNA polymerase II activating transcription factor binding,outflow tract morphogenesis,atrioventricular valve morphogenesis,mit…	mRNA	Agilent mouse V1
A_66_P105635	2.69999	2.9156	2.64446	2.63933	3.28331	2.32363	1.38678	1.43746	1.47264	1.4377	1.75866	1.3258	A	A	A	A	A	A	NM_146526	Olfr859	ENSMUST00000086480	258519	Mus musculus olfactory receptor 859 (Olfr859), mRNA [NM_146526]	chr9	19613544	19613604	+	GO:0004871,GO:0004930,GO:0004984,GO:0005886,GO:0007165,GO:0007186,GO:0007608,GO:0016020,GO:0016021,GO:0050896	signal transducer activity,G-protein coupled receptor activity,olfactory receptor activity,plasma membrane,signal transduction,G-protein coupled receptor signaling pathway,sensory perception of smell,membrane,integral to membrane,response to stimulus	mRNA	Agilent mouse V1
A_30_P01026675	27.7451	29.3524	28.2622	26.7139	22.219	29.5673	4.9984	4.76096	4.93105	4.68288	4.46048	4.73672	P	P	P	P	P	P	chr12:16003706-16022581_R				lincRNA:chr12:16003706-16022581 reverse strand	chr12	16008130	16008071	-			ncRNA	Agilent mouse V1
A_55_P1977776	19637.7	23050.4	20440.7	74200.5	62805.2	23274.9	14.2236	14.4349	14.3117	16.2603	15.8819	14.399	P	P	P	P	P	P	NR_003280	Rs5-8s1		790956	Mus musculus 5.8S ribosomal RNA (Rs5-8s1), ribosomal RNA [NR_003280]							mRNA	Agilent mouse V1
A_55_P2086949	16.7322	13.2928	15.9193	11.5804	14.4437	12.5253	4.28305	3.54557	4.15106	3.44641	3.86199	3.48105	P	P	P	A	A	P	NM_170786	Cntf	ENSMUST00000142247	12803	Mus musculus ciliary neurotrophic factor (Cntf), mRNA [NM_170786]	chr19	12838295	12838236	-	GO:0005125,GO:0005127,GO:0005138,GO:0005615,GO:0005634,GO:0005737,GO:0005829,GO:0007259,GO:0007275,GO:0007399,GO:0008083,GO:0008284,GO:0014068,GO:0030154,GO:0030307,GO:0030424,GO:0032838,GO:0040007,GO:0042517,GO:0043025,GO:0043231,GO:0043410,GO:0043524,GO:0046427,GO:0046533,GO:0046668,GO:0046887,GO:0048143,GO:0048644,GO:0048666,GO:0048680,GO:0051291,GO:0060075,GO:0060081,GO:0070120	cytokine activity,ciliary neurotrophic factor receptor binding,interleukin-6 receptor binding,extracellular space,nucleus,cytoplasm,cytosol,JAK-STAT cascade,multicellular organismal development,nervous system development,growth factor activity,positive regulation of cell proliferation,positive regulation of phosphatidylinositol 3-kinase cascade,cell differentiation,positive regulation of cell gro…	mRNA	Agilent mouse V1
A_52_P577329	48.9262	43.3487	39.835	42.653	35.3057	73.9247	5.78562	5.34188	5.39486	5.40125	5.10728	6.09704	P	P	P	P	P	P	NM_001033394	Tmem88b	ENSMUST00000097742	320587	Mus musculus transmembrane protein 88B (Tmem88b), mRNA [NM_001033394]	chr4	155157568	155157504	-	GO:0003674,GO:0005575,GO:0008150,GO:0016020,GO:0016021	molecular_function,cellular_component,biological_process,membrane,integral to membrane	mRNA	Agilent mouse V1
A_55_P2111990	57.9245	76.1599	73.5445	56.1138	48.1161	79.7338	6.02837	6.18375	6.25032	5.81183	5.5449	6.21022	P	P	P	P	P	P	NM_011569	Tekt1	ENSMUST00000108502	21689	Mus musculus tektin 1 (Tekt1), mRNA [NM_011569]	chr11	72158376	72158312	-	GO:0000226,GO:0005737,GO:0005874	microtubule cytoskeleton organization,cytoplasm,microtubule	mRNA	Agilent mouse V1
mmu_32642_PI428960544	15.0286	12.3177	25.871	11.3813	21.0739	15.6382	4.12417	3.42385	4.81308	3.42208	4.38449	3.7969	P	P	P	P	P	P	n414509	Gm6524		624710	predicted gene 6524	8	11692982	11694514	-			ncRNA	NONCODEv3.0
A_55_P1961756	2.7249	2.52317	2.65226	2.6621	3.35367	2.33568	1.40751	1.3034	1.48399	1.44698	1.79275	1.33357	A	A	A	A	A	A	NM_001105191	Vmn2r52	ENSMUST00000164918	384534	Mus musculus vomeronasal 2, receptor 52 (Vmn2r52), mRNA [NM_001105191]	chr7	10754377	10748362	-	GO:0003674,GO:0004871,GO:0004930,GO:0005575,GO:0005886,GO:0007165,GO:0007186,GO:0008150,GO:0016020,GO:0016021	molecular_function,signal transducer activity,G-protein coupled receptor activity,cellular_component,plasma membrane,signal transduction,G-protein coupled receptor signaling pathway,biological_process,membrane,integral to membrane	mRNA	Agilent mouse V1
mmu_24464_PI428960544	2.70758	10.1961	9.42594	9.19678	10.2608	11.1188	1.39299	3.13168	3.43686	3.11363	3.39413	3.31479	A	P	A	P	P	P	FR068630											ncRNA	fRNAdb
mmu_7370_PI428960544	6.25771	5.60532	3.38773	4.27083	6.78611	5.53323	2.80322	2.24655	1.96505	2.0371	2.82606	2.37332	A	A	A	A	A	A	FR015618	Ret	ENSMUSG00000030110	19713	ret proto-oncogene	6	118151744	118197744	-			ncRNA	fRNAdb
mmu_2816_PI428960544	38.3594	41.9	44.9905	49.6383	47.5794	30.1918	5.44981	5.29208	5.56332	5.62636	5.52987	4.7707	P	P	P	P	P	P	FR305983	4921513H07Rik		100504456	RIKEN cDNA 4921513H07 gene	6	127776080	127778664	-			ncRNA	fRNAdb
mmu_8325_PI428960544	31.6959	52.5121	39.9683	44.7737	32.2761	86.1999	5.186	5.62889	5.39967	5.47293	4.98741	6.32026	P	P	P	P	P	P	FR219402											ncRNA	fRNAdb
A_30_P01026156	2.74496	2.60131	2.75307	3.43817	3.23621	4.76628	1.42407	1.33844	1.6094	1.73538	1.73372	2.19435	A	A	A	A	A	A	chr2:77655293-77657696_R				lincRNA:chr2:77655293-77657696 reverse strand	chr2	77655384	77655328	-			ncRNA	Agilent mouse V1
A_30_P01021944	16.7427	14.3206	14.4183	18.453	10.8679	13.4146	4.28464	3.65243	4.01304	4.13062	3.47446	3.57614	P	P	P	P	A	P	chrX:165792277-165807952_F				lincRNA:chrX:165792277-165807952 forward strand	chrX	165807648	165807712	+			ncRNA	Agilent mouse V1
mmu_29412_PI428960544	3.29187	2.54418	2.65251	2.65807	3.24245	2.32897	1.75723	1.31398	1.48424	1.44536	1.73697	1.32945	A	A	A	A	A	A	n279219	Skor1	ENSMUSG00000022245	207667	SKI family transcriptional corepressor 1	9	63138168	63148960	-	GO:0045892	negative regulation of transcription, DNA-templated	ncRNA	NONCODEv3.0
mmu_24728_PI428960544	668.355	840.976	771.277	623.091	823.24	1013.29	9.48113	9.69909	9.58186	9.3881	9.61544	9.87415	P	P	P	P	P	P	FR067106											ncRNA	fRNAdb
mmu_15663_PI428960544	43.0874	58.3313	47.1728	42.195	86.2624	56.5188	5.61187	5.78985	5.62945	5.38325	6.36785	5.70479	P	P	P	P	P	P	FR166177											ncRNA	fRNAdb
mmu_20712_PI428960544	6.17308	11.581	3.80627	6.37725	10.0723	7.81852	2.78085	3.32994	2.15397	2.58213	3.36555	2.82443	P	P	A	A	A	A	FR174694	Ikbkg	ENSMUSG00000004221	16151	inhibitor of kappaB kinase gamma	X	74393288	74453856	+	GO:0007250,GO:0001782,GO:0006974,GO:0016310,GO:0051092,GO:0045944,GO:0006355,GO:0006351,GO:0005737,GO:0005829,GO:0008385,GO:0005622,GO:0005634,GO:0016301,GO:0046872,GO:0005515,GO:0019904,GO:0046982,GO:0042803,GO:0016740	activation of NF-kappaB-inducing kinase activity,B cell homeostasis,cellular response to DNA damage stimulus,phosphorylation,positive regulation of NF-kappaB transcription factor activity,positive regulation of transcription from RNA polymerase II promoter,regulation of transcription, DNA-dependent,transcription, DNA-dependent,cytoplasm,cytosol,IkappaB kinase complex,intracellular,nucleus,kinase …	ncRNA	fRNAdb
mmu_6055_PI428960544	3.30946	8.07784	5.3484	4.44156	10.3911	3.60596	1.76606	2.77954	2.67513	2.09213	3.41173	1.86305	A	A	A	A	P	A	FR020757											ncRNA	fRNAdb
mmu_19048_PI428960544	41.9216	53.4674	45.6777	58.6824	70.1191	52.5702	5.57549	5.65806	5.58403	5.87779	6.07996	5.59497	P	P	P	P	P	P	FR273506											ncRNA	fRNAdb
A_30_P01025133	220.479	223.816	261.792	221.412	336.174	235.598	7.91353	7.78404	8.04833	7.86828	8.30606	7.7986	P	P	P	P	P	P	chr7:66562376-66579519_F				lincRNA:chr7:66562376-66579519 forward strand	chr7	66563676	66563736	+			ncRNA	Agilent mouse V1
mmu_8815_PI428960544	34.8119	50.7625	38.1966	31.1966	40.7926	58.0465	5.31949	5.57728	5.33569	4.91842	5.31055	5.74294	P	P	P	P	P	P	FR219230	Gm15412	ENSMUSG00000085751	670727	predicted gene 15412	7	96339480	96341968	-			ncRNA	fRNAdb
A_30_P01032467	1151.44	1125.66	1046.23	1062.25	1377.62	1172.35	10.2315	10.1144	10.0201	10.1652	10.3871	10.0803	P	P	P	P	P	P	chr13:98038568-98068079_R				lincRNA:chr13:98038568-98068079 reverse strand	chr13	98063368	98063312	-			ncRNA	Agilent mouse V1
A_55_P1964911	3.37505	5.68286	4.41403	9.05549	21.0946	5.60176	1.79701	2.26298	2.39444	3.09217	4.38688	2.38903	A	A	A	A	P	A						chr18	82041264	82041200	-			mRNA	Agilent mouse V1
mmu_15805_PI428960544	151.951	151.754	138.036	173.244	182.785	157.75	7.38535	7.21609	7.14453	7.50139	7.43756	7.21463	P	P	P	P	P	P	FR210975	1700039E22Rik	ENSMUSG00000092369	73322	RIKEN cDNA 1700039E22 gene	19	44828492	44835936	-			ncRNA	fRNAdb
A_30_P01026051	101.001	87.4875	135.07	105.8	168.52	112.878	6.81888	6.39465	7.1135	6.76677	7.32147	6.73363	P	P	P	P	P	P	chr4:12050675-12066450_R				lincRNA:chr4:12050675-12066450 reverse strand	chr4	12052849	12052790	-			ncRNA	Agilent mouse V1
A_30_P01026826	31.7494	35.4255	25.16	34.9166	47.1037	37.4777	5.1877	5.04405	4.77301	5.09387	5.51533	5.09328	P	P	P	P	P	P	chr7:134779841-134840591_F				lincRNA:chr7:134779841-134840591 forward strand	chr7	134806272	134806320	+			ncRNA	Agilent mouse V1
mmu_20131_PI428960544	2.94599	2.51517	2.56249	2.66805	2.83512	2.66553	1.56499	1.30017	1.35948	1.44933	1.49018	1.51432	A	A	A	A	A	A	FR186105											ncRNA	fRNAdb
ETG10_234183	3.98542	5.24061	4.00301	6.48042	6.08889	4.10028	2.06563	2.15617	2.23652	2.60599	2.67107	2.02345	P	P	A	P	P	A
mmu_27534_PI428960544	3.33886	4.76396	2.48974	4.44788	4.69823	3.61007	1.78012	2.02531	1.28612	2.09398	2.30043	1.86474	A	A	A	A	A	A	FR180006											ncRNA	fRNAdb
A_55_P2419961	7.94338	15.7092	13.5757	16.5585	22.0374	7.72497	3.17142	3.79292	3.92377	3.97561	4.4487	2.80954	A	P	P	P	P	A	NM_019933	Ptpn4	ENSMUST00000064091	19258	Mus musculus protein tyrosine phosphatase, non-receptor type 4 (Ptpn4), mRNA [NM_019933]	chr1	121588392	121588336	-	GO:0004721,GO:0004725,GO:0004726,GO:0005737,GO:0005856,GO:0005886,GO:0006470,GO:0008092,GO:0009898,GO:0016020,GO:0016311,GO:0016787,GO:0016791	phosphoprotein phosphatase activity,protein tyrosine phosphatase activity,non-membrane spanning protein tyrosine phosphatase activity,cytoplasm,cytoskeleton,plasma membrane,protein dephosphorylation,cytoskeletal protein binding,internal side of plasma membrane,membrane,dephosphorylation,hydrolase activity,phosphatase activity	mRNA	Agilent mouse V1
A_51_P450296	20.2724	40.8394	32.8606	33.104	44.3886	38.42	4.55517	5.2542	5.13544	5.00972	5.42593	5.13069	P	P	P	P	P	P	NM_175152	Thap3	ENSMUST00000036680	69876	Mus musculus THAP domain containing, apoptosis associated protein 3 (Thap3), transcript variant 1, mRNA [NM_175152]	chr4	151357136	151357088	-	GO:0003674,GO:0003676,GO:0003677,GO:0005575,GO:0008150,GO:0046872	molecular_function,nucleic acid binding,DNA binding,cellular_component,biological_process,metal ion binding	mRNA	Agilent mouse V1
mmu_18189_PI428960544	50.7803	83.5441	53.3683	63.4926	49.364	143.026	5.83994	6.32026	5.80193	5.99316	5.58176	7.0683	P	P	P	P	P	P	FR395150											ncRNA	fRNAdb
A_55_P2012096	16.8934	29.5848	17.8545	17.0981	13.3303	22.682	4.29686	4.77384	4.30474	4.02147	3.75132	4.34415	P	P	P	P	A	P	NM_001256019	Bmp8a	ENSMUST00000102641	12163	Mus musculus bone morphogenetic protein 8a (Bmp8a), transcript variant 1, mRNA [NM_001256019]	chr4	122989968	122989904	-	GO:0001503,GO:0005125,GO:0005576,GO:0005615,GO:0007179,GO:0007275,GO:0007281,GO:0007283,GO:0008083,GO:0030154,GO:0040007,GO:0051216	ossification,cytokine activity,extracellular region,extracellular space,transforming growth factor beta receptor signaling pathway,multicellular organismal development,germ cell development,spermatogenesis,growth factor activity,cell differentiation,growth,cartilage development	mRNA	Agilent mouse V1
A_51_P404193	6.19081	12.5992	8.01446	4.20026	8.04064	12.9603	2.78554	3.45781	3.2164	2.01472	3.05111	3.52637	A	P	A	A	A	P	NM_022435	Sp5	ENSMUST00000100043	64406	Mus musculus trans-acting transcription factor 5 (Sp5), mRNA [NM_022435]	chr2	70315688	70315744	+	GO:0003676,GO:0003677,GO:0005622,GO:0005634,GO:0006351,GO:0006355,GO:0008270,GO:0043565,GO:0046872,GO:0060349	nucleic acid binding,DNA binding,intracellular,nucleus,transcription, DNA-dependent,regulation of transcription, DNA-dependent,zinc ion binding,sequence-specific DNA binding,metal ion binding,bone morphogenesis	mRNA	Agilent mouse V1
mmu_614_PI428990136	68.1291	75.6518	67.8001	72.5113	41.6592	66.1747	6.26516	6.17494	6.13714	6.19976	5.33884	5.93429	P	P	P	P	P	P	FR394279	Tmem186	ENSMUSG00000043140	66690	transmembrane protein 186	16	8633884	8637712	-	GO:0008150,GO:0016021,GO:0016020,GO:0005739,GO:0003674	biological_process,integral to membrane,membrane,mitochondrion,molecular_function	ncRNA	fRNAdb
A_55_P2056463	36.8024	40.2679	38.05	27.8452	41.8718	39.7596	5.39556	5.23277	5.33164	4.7486	5.34529	5.18348	P	P	P	P	P	P	TC1635702				Q9SBM1_VOLCA (Q9SBM1) Hydroxyproline-rich glycoprotein DZ-HRGP precursor, partial (6%) [TC1635702]	chr7	139507312	139507376	+			mRNA	Agilent mouse V1
A_52_P120803	12.523	18.7527	19.972	2.45225	29.7373	27.0559	3.85568	4.07374	4.459	1.33565	4.86953	4.60232	A	P	P	A	P	P	NM_013468	Ankrd1	ENSMUST00000025718	107765	Mus musculus ankyrin repeat domain 1 (cardiac muscle) (Ankrd1), mRNA [NM_013468]	chr19	36186868	36186808	-	GO:0000122,GO:0001085,GO:0001105,GO:0002039,GO:0003677,GO:0003714,GO:0005515,GO:0005634,GO:0005667,GO:0005737,GO:0005829,GO:0006357,GO:0008134,GO:0010976,GO:0030016,GO:0031432,GO:0031674,GO:0035690,GO:0035914,GO:0035994,GO:0042826,GO:0043065,GO:0043517,GO:0044444,GO:0045944,GO:0050714,GO:0055008,GO:0070412,GO:0071222,GO:0071260,GO:0071347,GO:0071356,GO:0071560,GO:2000279	negative regulation of transcription from RNA polymerase II promoter,RNA polymerase II transcription factor binding,RNA polymerase II transcription coactivator activity,p53 binding,DNA binding,transcription corepressor activity,protein binding,nucleus,transcription factor complex,cytoplasm,cytosol,regulation of transcription from RNA polymerase II promoter,transcription factor binding,positive re…	mRNA	Agilent mouse V1
A_30_P01025086	13.3367	17.2177	16.1535	14.4645	6.06517	20.6535	3.94961	3.94186	4.16991	3.7732	2.66468	4.20781	P	P	P	P	A	P	chr5:37051650-37110575_F				lincRNA:chr5:37051650-37110575 forward strand	chr5	37063000	37063060	+			ncRNA	Agilent mouse V1
mmu_7471_PI428960544	3.03553	3.56702	2.46256	2.47962	3.49165	2.25823	1.6153	1.64046	1.26122	1.35292	1.85851	1.27894	A	A	A	A	A	A	FR399335	Ispd	ENSMUSG00000043153	75847	isoprenoid synthase domain containing	12	36381520	36689444	+			ncRNA	fRNAdb
mmu_481_PI428960544	2.71973	2.33449	2.59429	3.3706	3.23714	3.00518	1.40361	1.19988	1.39845	1.70818	1.73435	1.6397	A	A	A	A	A	A	ENSMUST00000149577	1810010K12Rik	ENSMUSG00000056329	74169	RIKEN cDNA 1810010K12 gene	2	19452470	19454996	+			ncRNA	Ensembl_transcript
mmu_12147_PI428960544	4221.61	5239.88	4304.28	4719.79	3729.99	6327.35	12.0612	12.3088	12.0435	12.3098	11.8303	12.4834	P	P	P	P	P	P	FR323531											ncRNA	fRNAdb
mmu_30378_PI428960544	164.186	164.844	153.617	144.98	125.817	214.245	7.49455	7.33785	7.29137	7.23961	6.90055	7.6561	P	P	P	P	P	P	n291232	4933433G19Rik		71226	RIKEN cDNA 4933433G19 gene	13	66996816	67032404	-			ncRNA	NONCODEv3.0
ETG09_35454	2.48634	2.56394	2.52713	3.67161	2.81746	2.23022	1.23786	1.32424	1.32269	1.83205	1.47806	1.25631	A	A	A	P	A	A
A_55_P2169410	74.8624	94.291	85.8259	106.047	71.0568	83.0428	6.39142	6.5037	6.46764	6.77055	6.09971	6.26431	P	P	P	P	P	P	ENSMUST00000024896	4930583I09Rik	ENSMUST00000024896	78057	RIKEN cDNA 4930583I09 gene [Source:MGI Symbol;Acc:MGI:1925307] [ENSMUST00000024896]	chr17	65181924	65181864	-	GO:0003674,GO:0005575,GO:0008150	molecular_function,cellular_component,biological_process	mRNA	Agilent mouse V1
A_55_P2042860	3.47454	5.18462	2.42129	2.48533	2.77363	2.26187	1.8409	2.14171	1.22401	1.35615	1.45104	1.28172	A	A	A	A	A	A	NM_001003664	Gm5409	ENSMUST00000072103	386551	Mus musculus predicted pseudogene 5409 (Gm5409), mRNA [NM_001003664]	chr6	41368280	41368340	+			mRNA	Agilent mouse V1
A_30_P01018774	2.6996	2.39884	2.53407	2.96038	2.76428	2.31524	1.38632	1.23578	1.32919	1.55404	1.44459	1.32007	A	A	A	A	A	A	chr2:31001736-31006911_R				lincRNA:chr2:31001736-31006911 reverse strand	chr2	31002024	31001964	-			ncRNA	Agilent mouse V1
A_55_P2002963	312.398	340.83	313.002	450.513	406.842	380.146	8.40759	8.38256	8.30395	8.9058	8.58555	8.48386	P	P	P	P	P	P	NM_009898	Coro1a	ENSMUST00000106364	12721	Mus musculus coronin, actin binding protein 1A (Coro1a), mRNA [NM_009898]	chr7	133843344	133843288	-	GO:0001772,GO:0001845,GO:0001891,GO:0003779,GO:0005515,GO:0005737,GO:0005856,GO:0005884,GO:0005886,GO:0006816,GO:0006909,GO:0007015,GO:0008022,GO:0008064,GO:0008092,GO:0008360,GO:0015629,GO:0016020,GO:0016477,GO:0030027,GO:0030036,GO:0030335,GO:0030595,GO:0030833,GO:0030864,GO:0031252,GO:0031410,GO:0031589,GO:0032796,GO:0034097,GO:0042102,GO:0042802,GO:0042803,GO:0043029,GO:0043234,GO:0043548,GO:…	immunological synapse,phagolysosome assembly,phagocytic cup,actin binding,protein binding,cytoplasm,cytoskeleton,actin filament,plasma membrane,calcium ion transport,phagocytosis,actin filament organization,protein C-terminus binding,regulation of actin polymerization or depolymerization,cytoskeletal protein binding,regulation of cell shape,actin cytoskeleton,membrane,cell migration,lamellipodium…	mRNA	Agilent mouse V1
A_51_P131561	1259.59	1109.53	1193.7	667.293	1215.59	1073.02	10.3605	10.0932	10.2085	9.48276	10.1977	9.95711	P	P	P	P	P	P	NM_029639	1600029D21Rik	ENSMUST00000114474	76509	Mus musculus RIKEN cDNA 1600029D21 gene (1600029D21Rik), mRNA [NM_029639]	chr9	50313108	50313168	+	GO:0009897,GO:0016020,GO:0016021	external side of plasma membrane,membrane,integral to membrane	mRNA	Agilent mouse V1
mmu_7479_PI428960544	433.896	440.573	402.568	319.568	359.468	459.534	8.87391	8.77489	8.66455	8.41029	8.41079	8.75189	P	P	P	P	P	P	FR034208	A930041H05Rik		77834	RIKEN cDNA A930041H05 gene	13	116850840	116852224				ncRNA	fRNAdb
ERCC-00171_229	2.61369	2.80575	2.62504	2.90501	2.65482	2.42946	1.32079	1.40891	1.44358	1.53434	1.37887	1.39643	A	A	P	P	P	A
mmu_9351_PI428960544	221.921	338.851	259.242	371.853	361.239	424.396	7.92155	8.37501	8.03368	8.63358	8.41835	8.63934	P	P	P	P	P	P	FR103057											ncRNA	fRNAdb
A_55_P2163928	6.81901	19.4674	7.90556	8.17261	12.2216	10.9324	2.9354	4.1323	3.19884	2.94179	3.63719	3.2895	A	P	A	A	A	A	NM_028375	Cxx1c	ENSMUST00000063384	72865	Mus musculus CAAX box 1C (Cxx1c), mRNA [NM_028375]	chrX	50911368	50911428	+	GO:0003674,GO:0005575,GO:0008150	molecular_function,cellular_component,biological_process	mRNA	Agilent mouse V1
mmu_2341_PI428960544	4.92887	6.28681	2.86791	5.79901	9.48797	4.78359	2.4219	2.40803	1.71336	2.44698	3.28219	2.19878	A	A	A	P	A	A	FR322138											ncRNA	fRNAdb
A_55_P1978674	6.16554	9.10659	8.55976	8.717	10.3888	12.2459	2.77809	2.95219	3.30147	3.03652	3.41122	3.45241	A	A	A	A	A	P	XM_003945537	LOC101056186		101056184	PREDICTED: Mus musculus uncharacterized LOC101056186 (LOC101056186), mRNA [XM_003945537]	chr14	43984328	43984388	+			mRNA	Agilent mouse V1
A_30_P01019126	27932.4	29667.3	26943.7	23583	27149.8	40101.6	14.8023	14.8023	14.6871	14.6511	14.7167	15.1199	P	P	P	P	P	P	chr17:13806767-13824342_F				lincRNA:chr17:13806767-13824342 forward strand	chr17	13820367	13820426	+			ncRNA	Agilent mouse V1
A_52_P106620	17.5058	57.2712	20.5992	46.7982	24.4927	16.3038	4.34686	5.76216	4.50368	5.53907	4.59967	3.86038	P	P	P	P	P	P	NM_008764	Tnfrsf11b	ENSMUST00000079772	18383	Mus musculus tumor necrosis factor receptor superfamily, member 11b (osteoprotegerin) (Tnfrsf11b), mRNA [NM_008764]	chr15	54082820	54082760	-	GO:0005576,GO:0005578,GO:0005615,GO:0006915,GO:0007165,GO:0030198,GO:0042489,GO:0045779	extracellular region,proteinaceous extracellular matrix,extracellular space,apoptotic process,signal transduction,extracellular matrix organization,negative regulation of odontogenesis of dentin-containing tooth,negative regulation of bone resorption	mRNA	Agilent mouse V1
mmu_7018_PI428960544	3.35782	2.42532	2.54275	2.56775	3.90412	2.27306	1.78906	1.25192	1.33817	1.40221	2.02622	1.2903	A	A	A	A	A	A	FR069047											ncRNA	fRNAdb
A_51_P300532	2.62482	2.3691	2.48676	2.52245	2.79336	2.24921	1.32894	1.21956	1.28359	1.37967	1.46324	1.27046	A	A	A	A	A	A	NR_033447	2810405F15Rik		69974	Mus musculus RIKEN cDNA 2810405F15 gene (2810405F15Rik), non-coding RNA [NR_033447]	chr2	115901128	115901064	-			mRNA	Agilent mouse V1
A_30_P01021802	2.57401	2.8773	3.30616	2.48704	2.81067	2.4991	1.29494	1.42736	1.92907	1.35719	1.4736	1.43624	A	A	A	A	A	A	chr2:75484041-75484815_R				lincRNA:chr2:75484041-75484815 reverse strand	chr2	75484280	75484224	-			ncRNA	Agilent mouse V1
A_55_P2029979	101.951	107.655	106.859	110.095	101.166	108.395	6.83262	6.69833	6.78092	6.8255	6.59491	6.66699	P	P	P	P	P	P	NM_001164663	Soga1	ENSMUST00000069098	320706	Mus musculus RIKEN cDNA 9830001H06 gene (9830001H06Rik), mRNA [NM_001164663]	chr2	156855376	156855328	-	GO:0003674,GO:0005576,GO:0005615,GO:0010506	molecular_function,extracellular region,extracellular space,regulation of autophagy	mRNA	Agilent mouse V1
A_30_P01027803	2.85385	2.55874	2.63489	2.48479	2.60441	2.39434	1.50764	1.32148	1.45805	1.35579	1.35183	1.37305	A	A	A	A	A	A	chr1:52507374-52514124_F				lincRNA:chr1:52507374-52514124 forward strand	chr1	52513024	52513080	+			ncRNA	Agilent mouse V1
mmu_30984_PI428960544	25.4873	33.8579	24.2076	32.1892	23.1767	20.5558	4.88255	4.97314	4.71777	4.96784	4.52158	4.19959	P	P	P	P	P	P	n295185	2700062C07Rik	ENSMUSG00000024273	68046	RIKEN cDNA 2700062C07 gene	18	24470872	24477768	+	GO:0008150	biological_process	ncRNA	NONCODEv3.0
A_55_P2185686	2.62487	2.37523	2.51123	2.53387	2.82287	5.43374	1.32899	1.2231	1.30767	1.38551	1.48138	2.3513	A	A	A	A	A	A	ENSMUST00000093121	Skp1a	ENSMUST00000093121	21402	S-phase kinase-associated protein 1A [Source:MGI Symbol;Acc:MGI:103575] [ENSMUST00000093121]	chr11	52051768	52051824	+	GO:0004842,GO:0005515,GO:0005829,GO:0006511,GO:0016301,GO:0016310,GO:0016567,GO:0019005,GO:0031146,GO:0035518	ubiquitin-protein ligase activity,protein binding,cytosol,ubiquitin-dependent protein catabolic process,kinase activity,phosphorylation,protein ubiquitination,SCF ubiquitin ligase complex,SCF-dependent proteasomal ubiquitin-dependent protein catabolic process,histone H2A monoubiquitination	mRNA	Agilent mouse V1
A_52_P683336	147.77	169.223	139.368	143.488	136.471	300.046	7.34946	7.37124	7.15727	7.22541	7.01715	8.14924	P	P	P	P	P	P	NM_145229	AY074887	ENSMUST00000054018	246735	Mus musculus cDNA sequence AY074887 (AY074887), mRNA [NM_145229]	chr9	54798296	54798236	-	GO:0003674,GO:0005615,GO:0005737,GO:0007050,GO:0008285,GO:0097190	molecular_function,extracellular space,cytoplasm,cell cycle arrest,negative regulation of cell proliferation,apoptotic signaling pathway	mRNA	Agilent mouse V1
A_30_P01027757	100.11	149.431	100.432	141.47	185.465	142.074	6.80841	7.19248	6.69091	7.20223	7.45541	7.05899	P	P	P	P	P	P	chr12:72103832-72116875_R				lincRNA:chr12:72103832-72116875 reverse strand	chr12	72108296	72108240	-			ncRNA	Agilent mouse V1
A_30_P01033069	141.966	180.284	160.489	151.201	199.109	84.4497	7.29111	7.46244	7.35452	7.30189	7.56053	6.29135	P	P	P	P	P	P	chr7:134649844-134651551_F				lincRNA:chr7:134649844-134651551 forward strand	chr7	134651376	134651440	+			ncRNA	Agilent mouse V1
(+)E1A_r60_n9	1701.48	1798.22	1773.64	2138.02	2328.75	1985.73	10.7711	10.7981	10.7807	11.1774	11.1416	10.8391	P	P	P	P	P	P
A_52_P538709	77.5214	94.5812	91.7113	137.544	125.765	90.3987	6.43921	6.50748	6.56276	7.15779	6.89977	6.39223	P	P	P	P	P	P	NM_133932	Tada3	ENSMUST00000113106	101206	Mus musculus transcriptional adaptor 3 (Tada3), mRNA [NM_133932]	chr6	113325112	113325048	-	GO:0001932,GO:0003713,GO:0005515,GO:0005622,GO:0005634,GO:0005671,GO:0006351,GO:0006355,GO:0007067,GO:0010628,GO:0016922,GO:0019904,GO:0030374,GO:0030914,GO:0031063,GO:0031647,GO:0033276,GO:0043966,GO:0045893,GO:0072686,GO:0090043	regulation of protein phosphorylation,transcription coactivator activity,protein binding,intracellular,nucleus,Ada2/Gcn5/Ada3 transcription activator complex,transcription, DNA-dependent,regulation of transcription, DNA-dependent,mitosis,positive regulation of gene expression,ligand-dependent nuclear receptor binding,protein domain specific binding,ligand-dependent nuclear receptor transcription …	mRNA	Agilent mouse V1
mmu_2001_PI428994341	2.5322	2.42521	2.58571	2.38465	2.5493	2.27606	1.26722	1.25183	1.38662	1.29459	1.32474	1.29244	A	A	A	A	A	A	uc.211+											ncRNA	UCR
mmu_11154_PI428960544	3.84195	2.49034	4.385	2.54596	2.87051	2.25709	2.00257	1.28825	2.3828	1.39174	1.51483	1.27779	A	A	A	A	A	A	FR145357											ncRNA	fRNAdb
A_55_P1964247	9.09099	15.803	13.2089	14.0239	14.8246	14.3466	3.37423	3.8024	3.89022	3.7265	3.901	3.67338	A	P	P	P	P	P						chr15	63694160	63694100	-			mRNA	Agilent mouse V1
mmu_577_PI428960544	5.11305	5.30318	2.69444	2.43637	2.58765	3.60437	2.48717	2.17344	1.54651	1.32582	1.34395	1.86204	A	A	A	A	A	A	ENSMUST00000138424	2410004I01Rik	ENSMUSG00000085338	69739	RIKEN cDNA 2410004I01 gene	11	102958304	102964384	-			ncRNA	Ensembl_transcript
mmu_21819_PI428960544	2.4502	2.24516	2.3668	4.11347	2.55904	2.10265	1.21587	1.14855	1.18252	1.98666	1.33014	1.16432	A	A	A	A	A	A	FR292148	4930467D19Rik		75004	RIKEN cDNA 4930467D19 gene	11	103505280	103506960				ncRNA	fRNAdb
A_51_P396978	4.4868	3.66483	2.56277	2.55977	3.55906	2.26694	2.25925	1.67355	1.35983	1.39867	1.88477	1.28566	A	A	A	A	A	A	NM_030265	Kcnip4	ENSMUST00000176978	80334	Mus musculus Kv channel interacting protein 4 (Kcnip4), transcript variant 4, mRNA [NM_030265]	chr5	48787268	48782160	-	GO:0005216,GO:0005244,GO:0005267,GO:0005509,GO:0005886,GO:0006810,GO:0006811,GO:0006813,GO:0016020,GO:0030425,GO:0034765,GO:0043025,GO:0046872,GO:0071805	ion channel activity,voltage-gated ion channel activity,potassium channel activity,calcium ion binding,plasma membrane,transport,ion transport,potassium ion transport,membrane,dendrite,regulation of ion transmembrane transport,neuronal cell body,metal ion binding,potassium ion transmembrane transport	mRNA	Agilent mouse V1
mmu_9042_PI428960544	136.845	113.053	160.542	122.164	181.191	134.926	7.24333	6.77297	7.35531	6.9815	7.42591	6.98657	P	P	P	P	P	P	FR310932											ncRNA	fRNAdb
mmu_9207_PI428990136	13.5813	11.0638	7.48714	17.452	7.12351	11.3687	3.9779	3.26038	3.12537	4.05146	2.89119	3.34566	P	P	A	P	P	P	NR_037977.1	Gm53	ENSMUSG00000078706	193022	predicted gene 53	11	96251104	96264864	+	GO:0008150,GO:0005575,GO:0003674	biological_process,cellular_component,molecular_function	ncRNA	RefSeq_noncoding RNA
mmu_14803_PI428960544	14.0251	18.8521	16.5996	13.8092	22.4055	12.8684	4.02751	4.0809	4.20504	3.70123	4.47475	3.51743	P	P	P	P	P	P	FR052715											ncRNA	fRNAdb
A_55_P1998682	19.6411	24.1936	23.8275	12.7649	20.1128	14.3602	4.50868	4.46848	4.69668	3.58479	4.32107	3.67487	P	P	P	A	P	P						chr13	45185292	45185232	-			mRNA	Agilent mouse V1
mmu_23104_PI428960544	97.4249	87.4707	112.279	94.7263	115.804	103.383	6.76594	6.39413	6.86128	6.60197	6.78412	6.59373	P	P	P	P	P	P	FR037066	Urm1	ENSMUSG00000069020	68205	ubiquitin related modifier 1 homolog (S. cerevisiae)	2	29820076	29845002	+	GO:0008033,GO:0034227,GO:0002098,GO:0005737,GO:0016783	tRNA processing,tRNA thio-modification,tRNA wobble uridine modification,cytoplasm,sulfurtransferase activity	ncRNA	fRNAdb
mmu_16062_PI428960544	16.7705	25.5252	22.2763	24.2876	23.7669	22.287	4.28697	4.55011	4.60802	4.53964	4.55812	4.3179	P	P	P	P	P	P	FR259072											ncRNA	fRNAdb
A_30_P01019546	2801.56	5343.88	4017.7	4240.61	3429.29	3459.92	11.4849	12.338	11.9599	12.1428	11.6991	11.6083	P	P	P	P	P	P	chr1:141824450-141835125_F				lincRNA:chr1:141824450-141835125 forward strand	chr1	141827424	141827472	+			ncRNA	Agilent mouse V1
A_51_P312035	127.601	282.202	174.379	266.531	163.059	204.83	7.14472	8.12084	7.47511	8.13657	7.27423	7.5948	P	P	P	P	P	P	NM_172050	Cd300e	ENSMUST00000062787	217306	Mus musculus CD300e antigen (Cd300e), mRNA [NM_172050]	chr11	114913456	114913392	-	GO:0003674,GO:0005575,GO:0005886,GO:0008150,GO:0016020,GO:0016021	molecular_function,cellular_component,plasma membrane,biological_process,membrane,integral to membrane	mRNA	Agilent mouse V1
A_30_P01020550	2.47763	3.76669	3.31765	3.8854	4.49259	2.17394	1.23223	1.70834	1.93443	1.90889	2.23474	1.21712	A	A	A	A	A	A	chr13:28490070-28492645_R				lincRNA:chr13:28490070-28492645 reverse strand	chr13	28490400	28490340	-			ncRNA	Agilent mouse V1
A_51_P478825	2.64341	2.42421	2.59558	2.58001	3.02365	2.28343	1.34414	1.25122	1.40021	1.40891	1.61736	1.29775	A	A	A	A	A	A	NM_028504	1700034F02Rik	ENSMUST00000123175	73324	Mus musculus RIKEN cDNA 1700034F02 gene (1700034F02Rik), transcript variant 1, mRNA [NM_028504]	chr11	29478040	29478100	+	GO:0003674,GO:0005575,GO:0008150	molecular_function,cellular_component,biological_process	mRNA	Agilent mouse V1
mmu_9847_PI428960544	2.66892	2.4783	2.61939	2.59336	3.03861	2.75615	1.36341	1.28258	1.43487	1.41617	1.62622	1.54636	A	A	A	A	A	A	FR074059	Uty	ENSMUSG00000068457	22290	ubiquitously transcribed tetratricopeptide repeat gene, Y chromosome	Y	1096861	1245759	-			ncRNA	fRNAdb
A_30_P01025460	81.7337	110.695	97.3651	85.4424	84.3106	174.602	6.51024	6.74062	6.64781	6.45126	6.33359	7.36442	P	P	P	P	P	P	chr1:63264155-63345773_R				lincRNA:chr1:63264155-63345773 reverse strand	chr1	63283728	63283672	-			ncRNA	Agilent mouse V1
mmu_20711_PI428960544	88.5101	75.7312	73.4758	72.6561	59.2519	71.29	6.62761	6.17614	6.2483	6.20424	5.84169	6.04416	P	P	P	P	P	P	FR106783	Zfp217	ENSMUSG00000052056	228913	zinc finger protein 217	2	170108640	170148096	-	GO:0007569,GO:0045892,GO:0006355,GO:0000118,GO:0005654,GO:0044212	cell aging,negative regulation of transcription, DNA-dependent,regulation of transcription, DNA-dependent,histone deacetylase complex,nucleoplasm,transcription regulatory region DNA binding	ncRNA	fRNAdb
A_51_P453010	130.513	142.623	134.198	161.901	108.901	137.434	7.17369	7.12475	7.10466	7.40597	6.69458	7.01118	P	P	P	P	P	P	NM_026758	Mphosph6	ENSMUST00000034303	68533	Mus musculus M phase phosphoprotein 6 (Mphosph6), mRNA [NM_026758]	chr8	120315904	120315840	-	GO:0000178,GO:0000460,GO:0003674,GO:0003723,GO:0005634,GO:0005730,GO:0005737,GO:0006364	exosome (RNase complex,maturation of 5.8S rRNA,molecular_function,RNA binding,nucleus,nucleolus,cytoplasm,rRNA processing	mRNA	Agilent mouse V1
A_55_P2160938	2.65274	2.4397	2.61027	2.59172	3.08133	2.29265	1.35159	1.26172	1.42106	1.41535	1.65389	1.30443	A	A	A	A	A	A	NM_001166741	Vmn1r121	ENSMUST00000098747	667240	Mus musculus vomeronasal 1 receptor 121 (Vmn1r121), mRNA [NM_001166741]	chr7	23591840	23591780	-	GO:0003674,GO:0004871,GO:0004930,GO:0005575,GO:0007165,GO:0007186,GO:0008150,GO:0016020,GO:0016021,GO:0050896,GO:0050909	molecular_function,signal transducer activity,G-protein coupled receptor activity,cellular_component,signal transduction,G-protein coupled receptor signaling pathway,biological_process,membrane,integral to membrane,response to stimulus,sensory perception of taste	mRNA	Agilent mouse V1
mmu_6466_PI428960544	286.17	319.334	267.11	332.004	277.845	313.192	8.27857	8.29711	8.07479	8.46253	8.04642	8.21611	P	P	P	P	P	P	FR136609	2010003D24Rik		76725	RIKEN cDNA 2010003D24 gene	4	80914352	80914808				ncRNA	fRNAdb
mmu_8173_PI428960544	9.87447	13.282	9.85739	13.6161	19.0236	10.0492	3.49574	3.54446	3.49691	3.68064	4.24373	3.17082	P	P	A	P	P	A	FR199441	AI314760		106885	expressed sequence AI314760	UN						ncRNA	fRNAdb
mmu_9129_PI428960544	4.85495	21.6651	14.8999	14.3462	16.4171	13.5356	2.39349	4.29395	4.05898	3.75996	4.04414	3.59017	A	P	P	P	P	P	FR321671	Lrrcc1	ENSMUSG00000027550	71710	leucine rich repeat and coiled-coil domain containing 1	3	14533788	14572658	+			ncRNA	fRNAdb
mmu_11311_PI428960544	5.36013	6.17133	8.65674	6.20541	5.12931	11.6612	2.56156	2.38097	3.31871	2.5442	2.4284	3.38142	A	A	A	A	A	P	FR068038	D030059C06Rik		320444	RIKEN cDNA D030059C06 gene	2	155461072	155466832				ncRNA	fRNAdb
mmu_20414_PI428960544	2.60182	3.85025	2.56175	2.51976	3.41104	2.24554	1.31306	1.73801	1.35847	1.3778	1.8248	1.26747	A	A	A	A	A	A	FR210760	Zc3h12b	ENSMUSG00000035045	547176	zinc finger CCCH-type containing 12B	X	95711680	95932640	+	GO:0008150,GO:0005575,GO:0003674	biological_process,cellular_component,molecular_function	ncRNA	fRNAdb
mmu_15035_PI428960544	4.54206	3.54286	4.58926	3.66734	3.27239	2.45707	2.2792	1.63338	2.45373	1.82956	1.75303	1.41284	A	A	A	A	A	A	FR346777											ncRNA	fRNAdb
A_55_P2020472	32.2835	47.3746	35.8271	34.3544	52.2119	58.9924	5.21395	5.47281	5.24735	5.06643	5.66213	5.7676	P	P	P	P	P	P	NM_027425	Rufy2	ENSMUST00000062600	70432	Mus musculus RUN and FYVE domain-containing 2 (Rufy2), mRNA [NM_027425]	chr10	62463024	62463084	+	GO:0005634,GO:0046872	nucleus,metal ion binding	mRNA	Agilent mouse V1
mmu_2553_PI428960544	115.171	119.648	111.306	125.386	110.212	138.825	7.00372	6.85733	6.84559	7.02185	6.71392	7.02404	P	P	P	P	P	P	FR264160											ncRNA	fRNAdb
mmu_8602_PI428960544	2.54676	2.32535	2.49159	2.44976	2.57814	2.20583	1.27697	1.1946	1.28783	1.3341	1.33908	1.23918	A	A	A	A	A	A	FR006216											ncRNA	fRNAdb
mmu_22684_PI428960544	2.90648	2.52704	3.62972	2.44502	2.70781	2.36565	1.54165	1.30503	2.07986	1.33121	1.41018	1.3534	A	A	A	A	A	A	FR183545											ncRNA	fRNAdb
mmu_15007_PI428960544	2.98311	3.179	2.63865	2.61943	3.19696	2.3122	1.58449	1.51059	1.46339	1.42903	1.715	1.31793	A	A	A	A	A	A	FR182856	Ttc17	ENSMUSG00000027194	74569	tetratricopeptide repeat domain 17	2	94300768	94406688	-			ncRNA	fRNAdb
A_30_P01025154	13.5625	16.1839	14.5368	14.8608	13.8359	13.2815	3.97491	3.8422	4.02394	3.81506	3.80042	3.5597	P	P	P	P	P	P	chr9:41184479-41240162_F				lincRNA:chr9:41184479-41240162 forward strand	chr9	41210288	41210344	+			ncRNA	Agilent mouse V1
A_30_P01030561	16.548	25.5537	22.9593	26.9288	28.038	36.835	4.26728	4.55217	4.64803	4.69512	4.78366	5.06763	P	P	P	P	P	P	chr1:58443698-58449898_R				lincRNA:chr1:58443698-58449898 reverse strand	chr1	58445088	58445028	-			ncRNA	Agilent mouse V1
A_55_P2009993	142.323	137.279	195.724	142.527	199.122	151.628	7.29576	7.06811	7.64074	7.21438	7.56101	7.1553	P	P	P	P	P	P	NM_024214	Tomm20	ENSMUST00000179857	67952	Mus musculus translocase of outer mitochondrial membrane 20 homolog (yeast) (Tomm20), nuclear gene encoding mitochondrial protein, mRNA [NM_024214]	chr8	129458944	129458880	-	GO:0005739,GO:0005740,GO:0005741,GO:0005742,GO:0006605,GO:0006626,GO:0006810,GO:0006886,GO:0015031,GO:0015450,GO:0016020,GO:0016021,GO:0051082	mitochondrion,mitochondrial envelope,mitochondrial outer membrane,mitochondrial outer membrane translocase complex,protein targeting,protein targeting to mitochondrion,transport,intracellular protein transport,protein transport,P-P-bond-hydrolysis-driven protein transmembrane transporter activity,membrane,integral to membrane,unfolded protein binding	mRNA	Agilent mouse V1
mmu_12633_PI428960544	38.1304	61.8841	47.7308	53.897	38.5895	78.3855	5.44177	5.87905	5.64447	5.74999	5.23361	6.18545	P	P	P	P	P	P	FR089027											ncRNA	fRNAdb
A_30_P01017846	3.70664	2.62767	2.53299	2.46776	3.32906	2.32983	1.94375	1.34677	1.32806	1.34577	1.78253	1.33007	A	A	A	A	A	A	chr8:90000619-90061169_R				lincRNA:chr8:90000619-90061169 reverse strand	chr8	90014512	90014448	-			ncRNA	Agilent mouse V1
A_30_P01026574	3.01318	6.25959	5.5936	3.9927	8.39892	4.87453	1.60079	2.40119	2.734	1.94375	3.11244	2.22375	A	A	A	A	P	A	chr11:97457180-97487074_F				lincRNA:chr11:97457180-97487074 forward strand	chr11	97485432	97485488	+			ncRNA	Agilent mouse V1
mmu_1616_PI428960544	21.9055	23.9668	16.5773	24.7726	26.6815	24.633	4.66677	4.45271	4.2031	4.56876	4.72013	4.46471	P	P	P	P	P	P	ENSMUST00000152190	Gm12510	ENSMUSG00000086346		predicted gene 12510	4	55450684	55465816	-			ncRNA	Ensembl_transcript
mmu_22768_PI428960544	2.86512	2.49587	2.5567	2.51249	2.7213	2.29062	1.51409	1.29095	1.35288	1.37399	1.41773	1.303	A	A	A	A	A	A	FR107489											ncRNA	fRNAdb
A_30_P01023212	156.551	166.347	130.465	159.906	170.586	143.923	7.42941	7.34844	7.06724	7.38592	7.33967	7.07872	P	P	P	P	P	P	chr6:86480265-86481192_F				lincRNA:chr6:86480265-86481192 forward strand	chr6	86480288	86480352	+			ncRNA	Agilent mouse V1
A_55_P2100295	286.534	226.802	386.575	149.171	343.476	251.968	8.28026	7.80383	8.60457	7.28003	8.34224	7.89489	P	P	P	P	P	P	NM_028029	Dnmbp	ENSMUST00000026209	71972	Mus musculus dynamin binding protein (Dnmbp), mRNA [NM_028029]	chr19	43922628	43922568	-	GO:0005085,GO:0005089,GO:0005515,GO:0005622,GO:0005737,GO:0005794,GO:0005856,GO:0030054,GO:0035023,GO:0035556,GO:0045202	guanyl-nucleotide exchange factor activity,Rho guanyl-nucleotide exchange factor activity,protein binding,intracellular,cytoplasm,Golgi apparatus,cytoskeleton,cell junction,regulation of Rho protein signal transduction,intracellular signal transduction,synapse	mRNA	Agilent mouse V1
mmu_3370_PI428960544	2.60496	2.31921	2.64989	2.38853	3.59212	3.76779	1.31512	1.19116	1.48019	1.29677	1.89843	1.91639	A	A	A	A	A	A	FR143671	Gm12359	ENSMUSG00000075576	100037264	predicted gene 12359	11	98797704	98810088	-			ncRNA	fRNAdb
A_55_P1977503	2.7184	2.51793	2.65118	2.65579	3.3316	2.33235	1.4023	1.30131	1.48221	1.4443	1.78391	1.33175	A	A	A	A	A	A	NM_008312	Htr2c	ENSMUST00000036303	15560	Mus musculus 5-hydroxytryptamine (serotonin) receptor 2C (Htr2c), mRNA [NM_008312]	chrX	143631648	143631712	+	GO:0004435,GO:0004871,GO:0004930,GO:0004993,GO:0005886,GO:0006182,GO:0006661,GO:0007165,GO:0007186,GO:0007208,GO:0007210,GO:0007631,GO:0008144,GO:0009897,GO:0009986,GO:0014054,GO:0014057,GO:0016020,GO:0016021,GO:0031583,GO:0035095,GO:0040013,GO:0042493,GO:0045907,GO:0045963,GO:0048016,GO:0051209,GO:0051378,GO:0051930,GO:0070371,GO:0071886	phosphatidylinositol phospholipase C activity,signal transducer activity,G-protein coupled receptor activity,serotonin receptor activity,plasma membrane,cGMP biosynthetic process,phosphatidylinositol biosynthetic process,signal transduction,G-protein coupled receptor signaling pathway,phospholipase C-activating serotonin receptor signaling pathway,serotonin receptor signaling pathway,feeding beha…	mRNA	Agilent mouse V1
mmu_13942_PI428960544	2.67205	2.52271	2.61603	2.60148	3.74059	2.29585	1.36591	1.30305	1.42946	1.42016	1.95944	1.30674	A	A	A	A	A	A	FR314735											ncRNA	fRNAdb
mmu_27315_PI428960544	2.68064	7.57787	2.62878	5.88765	3.44266	7.6355	1.37273	2.68228	1.44867	2.46763	1.83798	2.79516	A	A	A	A	A	A	FR372182											ncRNA	fRNAdb
A_30_P01018690	2.53165	5.26665	2.78505	3.77213	2.98722	3.26419	1.26674	2.16392	1.63964	1.87025	1.59385	1.73954	A	A	A	A	A	A	chrX:132445535-132448486_F				lincRNA:chrX:132445535-132448486 forward strand	chrX	132448424	132448488	+			ncRNA	Agilent mouse V1
mmu_7487_PI428960544	948.421	1023.85	973.444	890.206	861.293	1338.03	9.97726	9.98382	9.92027	9.90315	9.68602	10.2653	P	P	P	P	P	P	FR358395											ncRNA	fRNAdb
mmu_30717_PI428960544	54.1779	76.6777	51.7402	52.6148	64.0766	128.143	5.93007	6.19509	5.75623	5.71733	5.95471	6.91146	P	P	P	P	P	P	n293488	Nfe2l2	ENSMUSG00000015839	18024	nuclear factor, erythroid derived 2, like 2	2	75675512	75704640	-	GO:0070301	cellular response to hydrogen peroxide	ncRNA	NONCODEv3.0
mmu_575_PI428960544	4.15223	3.14037	3.24348	2.38309	6.57693	4.3388	2.13316	1.49955	1.89889	1.29365	2.78055	2.08798	A	A	A	A	A	A	ENSMUST00000147704	Gm11345	ENSMUSG00000086344		predicted gene 11345	13	24366776	24375950	-			ncRNA	Ensembl_transcript
A_51_P472518	734.346	941.054	777.297	1190.64	635.675	795.476	9.61622	9.86077	9.59473	10.3324	9.23976	9.5134	P	P	P	P	P	P	NM_007600	Capn1	ENSMUST00000025891	12333	Mus musculus calpain 1 (Capn1), transcript variant 1, mRNA [NM_007600]	chr19	5989366	5989307	-	GO:0004198,GO:0005509,GO:0005515,GO:0005622,GO:0005737,GO:0005886,GO:0006508,GO:0008092,GO:0008152,GO:0008233,GO:0008234,GO:0016020,GO:0016540,GO:0016787,GO:0032801,GO:0046872	calcium-dependent cysteine-type endopeptidase activity,calcium ion binding,protein binding,intracellular,cytoplasm,plasma membrane,proteolysis,cytoskeletal protein binding,metabolic process,peptidase activity,cysteine-type peptidase activity,membrane,protein autoprocessing,hydrolase activity,receptor catabolic process,metal ion binding	mRNA	Agilent mouse V1
mmu_982_PI428960544	206.758	200.821	173.338	177.82	176.128	218.407	7.81961	7.62502	7.4675	7.54177	7.38518	7.68531	P	P	P	P	P	P	ENSMUST00000181666	Gm26784	ENSMUSG00000097438		predicted gene, 26784	8	121434976	121435392	+			ncRNA	Ensembl_transcript
mmu_6_PI428960544	2.65243	5.89745	2.94077	2.57917	5.67423	2.89786	1.35128	2.31577	1.7502	1.40856	2.56969	1.60121	A	A	A	A	A	A	antiPeg11_GenBank: EU434921.1_Mus musculus Peg11 antisense RNA, partial sequence.	antiPeg11			Mus musculus Peg11 antisense RNA	12	109591344	109592840	+			ncRNA	lncRNAdb
A_30_P01025628	62.358	64.1173	58.3189	53.9279	47.8151	62.0236	6.13608	5.93142	5.92921	5.75067	5.53645	5.84218	P	P	P	P	P	P	chr16:59557120-59602070_R				lincRNA:chr16:59557120-59602070 reverse strand	chr16	59557368	59557308	-			ncRNA	Agilent mouse V1
mmu_20395_PI428960544	2.46486	2.35088	2.49536	2.3366	2.63688	2.19919	1.22424	1.20913	1.29136	1.26325	1.3686	1.23397	A	A	A	A	A	A	FR302729	Rian	ENSMUSG00000097451	75745	RNA imprinted and accumulated in nucleus	12	109603936	109661712	+	GO:0008285,GO:0005634,GO:0003674	negative regulation of cell proliferation,nucleus,molecular_function	ncRNA	fRNAdb
A_30_P01028804	24.6152	34.2409	26.2017	31.0135	44.3009	27.7063	4.83023	4.99143	4.82888	4.90844	5.42266	4.63977	P	P	P	P	P	P	chr11:22510175-22522025_F				lincRNA:chr11:22510175-22522025 forward strand	chr11	22518552	22518612	+			ncRNA	Agilent mouse V1
mmu_11486_PI428960544	11.3737	10.1555	9.75163	6.09337	8.90026	8.68394	3.71038	3.12547	3.48327	2.51638	3.19315	2.96844	A	P	A	P	P	P	FR289693	A630031M04Rik	ENSMUSG00000087470	320659	RIKEN cDNA A630031M04 gene	4	127545104	127570504	+			ncRNA	fRNAdb
mmu_5540_PI428960544	4.04934	5.27146	5.2337	5.78834	5.30366	4.70636	2.09051	2.16521	2.64573	2.44451	2.47615	2.18107	A	A	A	A	A	A	FR387677											ncRNA	fRNAdb
mmu_2107_PI428960544	21.6791	23.4595	19.7798	18.8631	30.9199	21.4917	4.65081	4.41893	4.44412	4.16423	4.92735	4.26196	P	P	P	P	P	P	FR006956											ncRNA	fRNAdb
A_30_P01022087	5.65854	10.8426	9.03572	9.78858	10.1232	43.207	2.64784	3.22965	3.37753	3.2052	3.3732	5.31125	P	P	A	A	P	P	chr17:56790296-56803875_F				lincRNA:chr17:56790296-56803875 forward strand	chr17	56802124	56802184	+			ncRNA	Agilent mouse V1
mmu_29718_PI428960544	52.5098	50.5177	45.7634	50.906	76.5359	44.5655	5.8859	5.56904	5.58687	5.669	6.20081	5.35841	P	P	P	P	P	P	n283249											ncRNA	NONCODEv3.0
A_55_P1997831	53.5122	44.3395	52.5638	38.3963	81.3811	88.6733	5.9129	5.37317	5.77889	5.24031	6.28395	6.36345	P	P	P	P	P	P	NM_028146	Dbndd1	ENSMUST00000074879	72185	Mus musculus dysbindin (dystrobrevin binding protein 1) domain containing 1 (Dbndd1), transcript variant 1, mRNA [NM_028146]	chr8	126029680	126029616	-	GO:0003674,GO:0005575,GO:0005737,GO:0008150	molecular_function,cellular_component,cytoplasm,biological_process	mRNA	Agilent mouse V1
A_55_P2102870	3.69157	2.55526	9.03047	3.78388	13.8323	3.579	1.93647	1.31937	3.37628	1.87384	3.79991	1.85214	A	A	A	A	A	A						chr8	87646824	87646768	-			mRNA	Agilent mouse V1
mmu_11021_PI428960544	3.38216	2.49138	2.75466	3.62134	5.31131	4.06924	1.80019	1.28877	1.61033	1.81002	2.47892	2.01428	A	A	A	A	A	A	FR076050											ncRNA	fRNAdb
mmu_8993_PI428960544	13.853	25.1829	19.5226	21.5671	20.7057	34.7848	4.00892	4.52849	4.42611	4.37079	4.35945	4.97874	P	P	P	P	P	P	FR204285											ncRNA	fRNAdb
mmu_26565_PI428960544	146.323	260.374	228.716	217.324	242.232	369.219	7.33497	8.0053	7.86077	7.84238	7.846	8.44219	P	P	P	P	P	P	FR299623											ncRNA	fRNAdb
A_30_P01019622	5.31447	9.93143	9.67356	9.73808	13.3464	9.47224	2.54702	3.08995	3.47118	3.19709	3.75303	3.08912	A	A	A	A	A	P	chr8:114477602-114488627_F				lincRNA:chr8:114477602-114488627 forward strand	chr8	114485672	114485736	+			ncRNA	Agilent mouse V1
mmu_18303_PI428960544	3.26058	7.98602	2.51506	2.80797	2.76001	4.08018	1.73851	2.76242	1.3113	1.50067	1.44234	2.01724	A	P	A	A	A	A	FR220898											ncRNA	fRNAdb
A_55_P1992199	5.29994	3.13966	3.2657	2.73522	3.48014	4.52002	2.54258	1.49919	1.90898	1.4747	1.8536	2.13807	A	A	A	A	A	A	NM_054058	Psg20	ENSMUST00000076677	434540	Mus musculus pregnancy-specific glycoprotein 20 (Psg20), mRNA [NM_054058]	chr7	19269826	19269768	-	GO:0003674,GO:0005575,GO:0008150	molecular_function,cellular_component,biological_process	mRNA	Agilent mouse V1
mmu_30621_PI428960544	142.057	226.464	170.211	196.466	220.965	290.193	7.29314	7.80101	7.44161	7.69006	7.71454	8.1011	P	P	P	P	P	P	n292949	4930421J07Rik		73953	RIKEN cDNA 4930421J07 gene	12	111000000	111000000	null			ncRNA	NONCODEv3.0
A_52_P537571	2.81209	2.54768	2.6736	2.74396	3.48594	2.40176	1.4762	1.31566	1.51877	1.47847	1.85683	1.37792	A	A	A	A	A	A	NM_011635	Trap1a	ENSMUST00000054534	22037	Mus musculus tumor rejection antigen P1A (Trap1a), mRNA [NM_011635]	chrX	135871392	135871456	+	GO:0005634	nucleus	mRNA	Agilent mouse V1
mmu_746_PI428960544	85.8842	91.4046	80.3083	62.9494	151.602	94.2711	6.58152	6.46138	6.37423	5.97946	7.16763	6.45603	P	P	P	P	P	P	ENSMUST00000148318	D030047H15Rik	ENSMUSG00000085886	100037392	RIKEN cDNA D030047H15 gene	7	4126340	4136926	-	GO:0008150,GO:0005575,GO:0003674	biological_process,cellular_component,molecular_function	ncRNA	Ensembl_transcript
A_55_P2008282	2.8157	2.54389	2.67586	2.74792	3.48779	2.40888	1.47911	1.3138	1.52218	1.48049	1.85737	1.38286	A	A	A	A	A	A	NM_029459	Prame	ENSMUST00000113159	75829	Mus musculus preferentially expressed antigen in melanoma (Prame), mRNA [NM_029459]	chrX	132147616	132147560	-	GO:0003674,GO:0005575,GO:0008150	molecular_function,cellular_component,biological_process	mRNA	Agilent mouse V1
mmu_5919_PI428960544	3.87509	5.34262	3.68384	2.75035	4.76737	2.42332	2.01987	2.18491	2.10274	1.48133	2.32275	1.39264	A	A	A	A	A	A	FR369053	2900092O11Rik		73065	RIKEN cDNA 2900092O11 gene	1	184442976	184443728				ncRNA	fRNAdb
mmu_73_PI428960544	39.8192	51.4643	37.4729	40.8537	26.1041	61.6614	5.50117	5.59745	5.31029	5.3336	4.68724	5.83205	P	P	P	P	P	P													blank_57
mmu_8636_PI428960544	2.60344	4.11371	2.33184	3.06258	2.45434	2.47505	1.31419	1.82627	1.1596	1.59341	1.2807	1.42229	A	A	A	A	A	A	FR262738											ncRNA	fRNAdb
A_30_P01028716	6.86804	11.8674	6.48448	9.75948	4.45894	11.337	2.94582	3.36681	2.93083	3.20042	2.22366	3.34184	A	P	P	P	A	P	chr15:10367307-10370076_R				lincRNA:chr15:10367307-10370076 reverse strand	chr15	10367612	10367553	-			ncRNA	Agilent mouse V1
mmu_7294_PI428960544	13.44	13.2207	9.46015	13.9204	6.66301	11.6829	3.96182	3.53758	3.44159	3.71447	2.79936	3.38367	P	P	A	P	P	P	FR064152											ncRNA	fRNAdb
mmu_15616_PI428960544	13.0681	38.2959	17.0946	42.6408	20.7877	19.5169	3.9201	5.15541	4.24564	5.40076	4.36606	4.12384	A	P	P	P	P	P	FR253468	Tmem194	ENSMUSG00000040195	210035	transmembrane protein 194	10	127666904	127701048	+	GO:0008150,GO:0016021,GO:0016020,GO:0003674	biological_process,integral to membrane,membrane,molecular_function	ncRNA	fRNAdb
mmu_8417_PI428960544	250.512	361.648	253.172	282.809	480.784	350.051	8.08996	8.4674	8.00362	8.22503	8.83813	8.3677	P	P	P	P	P	P	FR122502											ncRNA	fRNAdb
mmu_24759_PI428960544	135.041	189.652	136.343	124.485	143.026	194.585	7.22393	7.53911	7.12717	7.01258	7.08362	7.51741	P	P	P	P	P	P	FR187077	Gm5833		545363	predicted gene 5833	1	138640096	138682080	-			ncRNA	fRNAdb
mmu_15484_PI428960544	141.542	56.0835	41.7375	50.9716	62.358	1381.27	7.28721	5.7313	5.45584	5.67073	5.91616	10.3068	P	P	P	P	P	P	FR323530											ncRNA	fRNAdb
A_30_P01026268	2.56234	3.78987	2.45546	2.44278	2.78757	3.3492	1.28743	1.71686	1.25527	1.32979	1.45981	1.77244	A	A	A	A	A	A	chr8:123571640-123607481_F				lincRNA:chr8:123571640-123607481 forward strand	chr8	123591280	123591336	+			ncRNA	Agilent mouse V1
mmu_12967_PI428960544	28.3862	30.1914	34.985	25.9292	37.018	31.3469	5.03272	4.80526	5.21753	4.64114	5.17415	4.82668	P	P	P	P	P	P	FR016438	9830166K06Rik		402757	RIKEN cDNA 9830166K06 gene	19	8651796	8663335	-			ncRNA	fRNAdb
A_30_P01023337	60.8666	129.625	96.5708	85.6246	92.342	80.2435	6.10229	6.9811	6.63658	6.45395	6.46364	6.22096	P	P	P	P	P	P	chr8:72105642-72105922_R				lincRNA:chr8:72105642-72105922 reverse strand	chr8	72105728	72105672	-			ncRNA	Agilent mouse V1
A_51_P120388	2.63099	2.3667	2.40765	2.47519	2.78662	2.27032	1.33453	1.21794	1.21297	1.3502	1.45919	1.28813	A	A	A	A	A	A	NM_025712	Snx31	ENSMUST00000013755	66696	Mus musculus sorting nexin 31 (Snx31), mRNA [NM_025712]	chr15	36434112	36434056	-	GO:0005575,GO:0006810,GO:0007154,GO:0015031,GO:0035091	cellular_component,transport,cell communication,protein transport,phosphatidylinositol binding	mRNA	Agilent mouse V1
A_52_P53906	62.7195	70.2404	73.9744	80.4337	94.9736	66.1282	6.14369	6.06743	6.26056	6.35797	6.50815	5.93286	P	P	P	P	P	P	NM_009829	Ccnd2	ENSMUST00000000188	12444	Mus musculus cyclin D2 (Ccnd2), mRNA [NM_009829]	chr6	127098752	127098696	-	GO:0000079,GO:0000082,GO:0000307,GO:0000785,GO:0001934,GO:0005515,GO:0005634,GO:0005730,GO:0005737,GO:0005829,GO:0007049,GO:0008284,GO:0016020,GO:0019901,GO:0031965,GO:0045737,GO:0050679,GO:0051301,GO:0051726	regulation of cyclin-dependent protein kinase activity,G1/S transition of mitotic cell cycle,cyclin-dependent protein kinase holoenzyme complex,chromatin,positive regulation of protein phosphorylation,protein binding,nucleus,nucleolus,cytoplasm,cytosol,cell cycle,positive regulation of cell proliferation,membrane,protein kinase binding,nuclear membrane,positive regulation of cyclin-dependent prot…	mRNA	Agilent mouse V1
mmu_20483_PI428960544	4.08282	4.16725	3.96146	7.89312	4.60947	5.61675	2.10458	1.84403	2.21909	2.89	2.27246	2.39312	A	A	A	A	A	A	FR117776	Nasp	ENSMUSG00000028693	50927	nuclear autoantigenic sperm protein (histone-binding)	4	116601056	116627944	-			ncRNA	fRNAdb
mmu_33219_PI428960544	3.35508	7.94043	2.3068	5.22919	3.92151	3.9769	1.78787	2.75154	1.14175	2.30989	2.03274	1.98567	A	A	A	A	A	A	n417532											ncRNA	NONCODEv3.0
A_52_P300856	102.835	124.249	110.416	103.934	113.351	188.409	6.84376	6.91776	6.83163	6.74062	6.75245	7.47423	P	P	P	P	P	P	NR_038050	D130020L05Rik		319760	Mus musculus RIKEN cDNA D130020L05 gene (D130020L05Rik), transcript variant 4, non-coding RNA [NR_038050]	chr12	102322312	102322368	+			mRNA	Agilent mouse V1
mmu_17922_PI428960544	95.8598	95.5986	79.6011	52.5012	83.327	105.382	6.74324	6.52601	6.36109	5.71346	6.31766	6.62426	P	P	P	P	P	P	FR180252	Orc5	ENSMUSG00000029012	26429	origin recognition complex, subunit 5	5	22486484	22550428	-			ncRNA	fRNAdb
mmu_32255_PI428960544	45.3173	47.5477	44.9868	49.912	46.4726	66.0003	5.68131	5.4779	5.56312	5.63562	5.49334	5.93018	P	P	P	P	P	P	n412264	Ppp4r1l-ps	ENSMUSG00000055897	100043912	protein phosphatase 4, regulatory subunit 1-like, pseudogene	2	173579328	173659648	-			ncRNA	NONCODEv3.0
mmu_1586_PI428960544	2.80969	2.55014	2.63089	2.45525	2.58469	2.41173	1.47394	1.31678	1.45219	1.33752	1.34261	1.38477	A	A	A	A	A	A	ENSMUST00000181458	Gm26831	ENSMUSG00000097408		predicted gene, 26831	1	119058472	119059848	+			ncRNA	Ensembl_transcript
A_55_P1994781	310.19	303.066	260.22	259.5	240.551	285.251	8.39891	8.21917	8.04027	8.09833	7.8347	8.07441	P	P	P	P	P	P	ENSMUST00000159547	Vamp1	ENSMUST00000159547	22317	vesicle-associated membrane protein 1 [Source:MGI Symbol;Acc:MGI:1313276] [ENSMUST00000159547]	chr6	125190384	125190448	+	GO:0005739,GO:0016020,GO:0016021,GO:0016192,GO:0030054,GO:0031410,GO:0043005,GO:0045202	mitochondrion,membrane,integral to membrane,vesicle-mediated transport,cell junction,cytoplasmic vesicle,neuron projection,synapse	mRNA	Agilent mouse V1
A_55_P1959006	167.341	173.246	165.616	151.775	200.566	148.093	7.52007	7.40582	7.40084	7.30788	7.57193	7.12037	P	P	P	P	P	P	NM_178601	Imp4	ENSMUST00000027303	27993	Mus musculus IMP4, U3 small nucleolar ribonucleoprotein, homolog (yeast) (Imp4), mRNA [NM_178601]	chr1	34501740	34501800	+	GO:0003723,GO:0005634,GO:0005730,GO:0006364,GO:0030519,GO:0030529,GO:0042254	RNA binding,nucleus,nucleolus,rRNA processing,snoRNP binding,ribonucleoprotein complex,ribosome biogenesis	mRNA	Agilent mouse V1
A_30_P01031445	2.61365	3.29862	5.11698	2.99791	2.94002	2.2536	1.32077	1.55352	2.61548	1.56708	1.56396	1.27469	A	A	A	A	A	A	chr1:185808525-185826139_R				lincRNA:chr1:185808525-185826139 reverse strand	chr1	185826048	185825984	-			ncRNA	Agilent mouse V1
A_55_P1955054	2.62539	2.36879	2.47778	2.51698	2.78678	2.24947	1.32948	1.21942	1.27526	1.37623	1.45929	1.27067	A	A	A	A	A	A	NM_030061	Spink12	ENSMUST00000081271	78242	Mus musculus serine peptidase inhibitor, Kazal type 11 (Spink12), mRNA [NM_030061]	chr18	44268116	44268176	+	GO:0004867,GO:0005575,GO:0005576,GO:0010466,GO:0030414,GO:0045861	serine-type endopeptidase inhibitor activity,cellular_component,extracellular region,negative regulation of peptidase activity,peptidase inhibitor activity,negative regulation of proteolysis	mRNA	Agilent mouse V1
A_30_P01023249	2.94571	2.53133	2.53727	2.97745	3.16369	2.36743	1.5646	1.30707	1.33256	1.56024	1.69977	1.35476	A	A	A	A	A	A	chr15:5969454-5994540_F				lincRNA:chr15:5969454-5994540 forward strand	chr15	5992386	5992445	+			ncRNA	Agilent mouse V1
A_30_P01028188	3.23887	4.3358	2.70092	4.28449	2.80245	4.75911	1.72745	1.90084	1.55454	2.04181	1.46938	2.19238	A	A	A	A	A	A	chr13:99469411-99469882_F				lincRNA:chr13:99469411-99469882 forward strand	chr13	99469648	99469712	+			ncRNA	Agilent mouse V1
mmu_26097_PI428960544	2.77733	7.19393	3.85923	4.91528	3.01525	6.00631	1.44835	2.60332	2.17463	2.22891	1.61186	2.47746	A	P	A	A	A	A	FR050152	Cdc26	ENSMUSG00000066149	66440	cell division cycle 26	4	62383656	62408640	-			ncRNA	fRNAdb
mmu_27727_PI428960544	12.5851	15.5134	6.23008	15.6432	36.0514	11.4435	3.86393	3.77435	2.87872	3.88991	5.13747	3.35464	P	P	A	P	P	P	FR216712	4930509A12Rik		75077	RIKEN cDNA 4930509A12 gene	4	95634744	95635232				ncRNA	fRNAdb
mmu_14830_PI428960544	26.6901	31.2357	22.3623	28.8698	23.8441	34.305	4.94528	4.85642	4.61314	4.8037	4.5629	4.95647	P	P	P	P	P	P	FR279750											ncRNA	fRNAdb
mmu_7912_PI428960544	8.53347	5.81549	5.77719	5.32371	6.30886	9.32403	3.28061	2.2964	2.77641	2.3347	2.72182	3.06676	A	A	A	A	A	P	FR338688											ncRNA	fRNAdb
A_30_P01021919	902.362	819.88	747.044	697.596	923.633	793.052	9.90124	9.66802	9.53758	9.54902	9.77144	9.50617	P	P	P	P	P	P	chr17:35080914-35090009_F				lincRNA:chr17:35080914-35090009 forward strand	chr17	35088980	35089040	+			ncRNA	Agilent mouse V1
A_30_P01030700	5.39494	4.50987	3.02405	3.81395	3.38645	4.74252	2.57307	1.95147	1.79211	1.88454	1.81062	2.18914	A	A	A	A	A	A	chr1:90508551-90508788_R				lincRNA:chr1:90508551-90508788 reverse strand	chr1	90508680	90508624	-			ncRNA	Agilent mouse V1
mmu_25472_PI428960544	2.63877	2.38914	2.51643	3.02143	2.4979	2.24575	1.34049	1.2305	1.31258	1.5764	1.30134	1.2677	A	A	A	A	A	A	FR175026											ncRNA	fRNAdb
mmu_7949_PI428960544	2722.53	3278.24	2951.13	3097.12	2766.19	3872.38	11.4365	11.6631	11.5136	11.7055	11.3972	11.7684	P	P	P	P	P	P	FR102817											ncRNA	fRNAdb
A_30_P01020362	2574.43	2163.84	1949.85	1545.68	1944.48	2036.6	11.363	11.0609	10.9086	10.7122	10.8723	10.8745	P	P	P	P	P	P	chr12:4469975-4482792_F				lincRNA:chr12:4469975-4482792 forward strand	chr12	4482713	4482772	+			ncRNA	Agilent mouse V1
A_55_P2237197	2.62856	2.39125	2.54903	2.55192	2.88909	2.26132	1.33242	1.23155	1.34441	1.39525	1.5292	1.28129	A	A	A	A	A	A	AK020861	A930015G24Rik		77808	Mus musculus adult retina cDNA, RIKEN full-length enriched library, clone:A930015G24 product:unclassifiable, full insert sequence. [AK020861]	chr6	98643680	98643624	-			mRNA	Agilent mouse V1
A_55_P2045642	111.337	114.539	111.131	123.733	109.034	156.624	6.95394	6.79146	6.84203	7.0022	6.69699	7.20511	P	P	P	P	P	P	NM_019675	Stmn4	ENSMUST00000074523	56471	Mus musculus stathmin-like 4 (Stmn4), mRNA [NM_019675]	chr14	66980424	66980484	+	GO:0003674,GO:0005575,GO:0005794,GO:0008150,GO:0031110,GO:0042995	molecular_function,cellular_component,Golgi apparatus,biological_process,regulation of microtubule polymerization or depolymerization,cell projection	mRNA	Agilent mouse V1
mmu_7036_PI428960544	2.54907	3.67594	3.47199	3.70597	2.85724	2.21584	1.27841	1.67722	2.00376	1.8463	1.50451	1.2467	A	A	A	A	A	A	FR197627	Slc7a11	ENSMUSG00000027737	26570	solute carrier family 7 (cationic amino acid transporter, y+ system), member 11	3	50364936	50443612	-	GO:0003333,GO:0006865,GO:0070527,GO:0009636,GO:0006810,GO:0005856,GO:0016021,GO:0043231,GO:0016020,GO:0005886,GO:0005791,GO:0015171	amino acid transmembrane transport,amino acid transport,platelet aggregation,response to toxic substance,transport,cytoskeleton,integral to membrane,intracellular membrane-bounded organelle,membrane,plasma membrane,rough endoplasmic reticulum,amino acid transmembrane transporter activity	ncRNA	fRNAdb
mmu_989_PI428960544	9.7174	12.0108	13.7945	12.4923	10.7472	20.8756	3.47185	3.38532	3.94663	3.55528	3.45809	4.22289	A	A	P	P	P	P	ENSMUST00000180784	Gm26840	ENSMUSG00000097728		predicted gene, 26840	4	155769968	155776160	+			ncRNA	Ensembl_transcript
mmu_22631_PI428960544	29.8548	25.5805	27.1979	51.8201	110.116	29.823	5.1016	4.55401	4.8787	5.69333	6.71257	4.75077	P	P	P	P	P	P	FR378115											ncRNA	fRNAdb
mmu_13985_PI428960544	2.39886	2.27034	2.55938	2.27241	2.42634	2.15151	1.18529	1.16284	1.35579	1.21857	1.26804	1.2007	A	A	A	A	A	A	FR110381	B230340J04Rik		320703	RIKEN cDNA B230340J04 gene	X	74291024	74295312		GO:0008150,GO:0005575,GO:0003674	biological_process,cellular_component,molecular_function	ncRNA	fRNAdb
A_55_P2144745	2.63295	2.40295	2.58198	8.94225	4.35605	6.41791	1.33633	1.23808	1.38196	3.07584	2.18893	2.56113	A	A	A	A	A	A	NM_026865	Ptges3l	ENSMUST00000103102	73635	Mus musculus prostaglandin E synthase 3 (cytosolic)-like (Ptges3l), mRNA [NM_026865]	chr11	101286032	101285968	-	GO:0003674,GO:0005575,GO:0008150	molecular_function,cellular_component,biological_process	mRNA	Agilent mouse V1
mmu_25272_PI428960544	198.351	297.967	252.314	244.593	262.614	457.577	7.76118	8.19523	7.99886	8.01362	7.9698	8.74378	P	P	P	P	P	P	FR198631											ncRNA	fRNAdb
mmu_21922_PI428960544	5.08771	8.4271	4.45741	6.37714	6.03502	11.705	2.47768	2.83806	2.40954	2.58198	2.65767	3.38713	A	A	A	A	A	P	FR110094											ncRNA	fRNAdb
A_30_P01027696	221.459	177.791	186.488	111.878	275.041	183.251	7.91907	7.44292	7.57133	6.84943	8.03149	7.43272	P	P	P	P	P	P	chr2:33496712-33501183_F				lincRNA:chr2:33496712-33501183 forward strand	chr2	33500908	33500968	+			ncRNA	Agilent mouse V1
mmu_13055_PI428960544	469.954	717.337	551.512	695.678	459.648	913.262	8.9797	9.47081	9.10885	9.5456	8.76442	9.72011	P	P	P	P	P	P	FR129929											ncRNA	fRNAdb
A_55_P1980292	106.94	98.4678	119.175	107.215	118.158	99.2084	6.89528	6.56937	6.94145	6.78551	6.81229	6.53022	P	P	P	P	P	P	NM_011221	Purb	ENSMUST00000179343	19291	Mus musculus purine rich element binding protein B (Purb), mRNA [NM_011221]	chr11	6375040	6374981	-	GO:0000900,GO:0003677,GO:0003690,GO:0003697,GO:0003700,GO:0003729,GO:0005515,GO:0005634,GO:0005662,GO:0006351,GO:0006355,GO:0006915,GO:0008134,GO:0008283,GO:0030154,GO:0032422,GO:0045892,GO:0046332	translation repressor activity, nucleic acid binding,DNA binding,double-stranded DNA binding,single-stranded DNA binding,sequence-specific DNA binding transcription factor activity,mRNA binding,protein binding,nucleus,DNA replication factor A complex,transcription, DNA-dependent,regulation of transcription, DNA-dependent,apoptotic process,transcription factor binding,cell proliferation,cell diffe…	mRNA	Agilent mouse V1
A_30_P01025129	24625.4	27325.8	26204.7	25348.5	25598	29960.6	14.6	14.6976	14.6382	14.7382	14.6291	14.7295	P	P	P	P	P	P	chr17:86092322-86093123_F				lincRNA:chr17:86092322-86093123 forward strand	chr17	86092992	86093056	+			ncRNA	Agilent mouse V1
A_55_P1977245	478.674	501.708	452.977	410.563	319.942	563.762	9.00866	8.96691	8.82966	8.77118	8.23372	9.03549	P	P	P	P	P	P	NM_133980	Slc22a13	ENSMUST00000084797	102570	Mus musculus solute carrier family 22 (organic cation transporter), member 13 (Slc22a13), mRNA [NM_133980]	chr9	119102176	119102120	-	GO:0003674,GO:0005215,GO:0005575,GO:0006810,GO:0016020,GO:0016021,GO:0022857,GO:0055085	molecular_function,transporter activity,cellular_component,transport,membrane,integral to membrane,transmembrane transporter activity,transmembrane transport	mRNA	Agilent mouse V1
A_30_P01025383	10.1507	8.7907	5.21565	12.1653	6.01008	8.35171	3.53909	2.89944	2.64085	3.51767	2.65109	2.91575	A	A	A	P	A	P	chr10:66349796-66378261_R				lincRNA:chr10:66349796-66378261 reverse strand	chr10	66363492	66363432	-			ncRNA	Agilent mouse V1
A_51_P507622	53.0442	67.927	57.852	74.6998	58.93	65.624	5.90072	6.01696	5.91594	6.24607	5.83477	5.9222	P	P	P	P	P	P	NM_181593	Itpkc	ENSMUST00000003850	233011	Mus musculus inositol 1,4,5-trisphosphate 3-kinase C (Itpkc), mRNA [NM_181593]	chr7	27992476	27992416	-	GO:0000166,GO:0005515,GO:0005516,GO:0005524,GO:0005575,GO:0005634,GO:0005737,GO:0008440,GO:0016301,GO:0016310,GO:0016740	nucleotide binding,protein binding,calmodulin binding,ATP binding,cellular_component,nucleus,cytoplasm,inositol-1,4,5-trisphosphate 3-kinase activity,kinase activity,phosphorylation,transferase activity	mRNA	Agilent mouse V1
A_30_P01021796	637.221	650.006	677.548	497.381	528.529	765.851	9.41422	9.33411	9.39481	9.05368	8.96835	9.46316	P	P	P	P	P	P	chrX:33750475-33770425_F				lincRNA:chrX:33750475-33770425 forward strand	chrX	33753608	33753664	+			ncRNA	Agilent mouse V1
A_52_P451830	8.10509	12.76	5.623	7.21519	7.41502	6.75342	3.20283	3.47843	2.74068	2.7572	2.94144	2.62659	A	P	A	A	A	A	NM_001099295	1700042G07Rik	ENSMUST00000106492	67323	Mus musculus RIKEN cDNA 1700042G07 gene (1700042G07Rik), mRNA [NM_001099295]	chr4	115846768	115846832	+	GO:0003674,GO:0005575,GO:0008150	molecular_function,cellular_component,biological_process	mRNA	Agilent mouse V1
A_55_P2202029	28.3503	38.1479	29.7645	31.2633	17.7187	38.5369	5.03021	5.14957	5.00222	4.92161	4.14646	5.13507	P	P	P	P	P	P	AK041257				Mus musculus adult male aorta and vein cDNA, RIKEN full-length enriched library, clone:A530095A18 product:unclassifiable, full insert sequence. [AK041257]	chr8	41449304	41449360	+			mRNA	Agilent mouse V1
A_52_P625640	4.79844	2.67697	2.61021	2.5909	3.84513	6.59397	2.37474	1.36374	1.421	1.41495	2.00376	2.59612	A	A	A	A	A	A	NM_053167	Trim9	ENSMUST00000110522	94090	Mus musculus tripartite motif-containing 9 (Trim9), transcript variant 1, mRNA [NM_053167]	chr12	71345776	71345720	-	GO:0000149,GO:0004842,GO:0005515,GO:0005622,GO:0005737,GO:0005856,GO:0008021,GO:0008270,GO:0016079,GO:0016874,GO:0030054,GO:0030425,GO:0031410,GO:0035544,GO:0042803,GO:0042995,GO:0043161,GO:0045202,GO:0045955,GO:0046872	SNARE binding,ubiquitin-protein ligase activity,protein binding,intracellular,cytoplasm,cytoskeleton,synaptic vesicle,zinc ion binding,synaptic vesicle exocytosis,ligase activity,cell junction,dendrite,cytoplasmic vesicle,negative regulation of SNARE complex assembly,protein homodimerization activity,cell projection,proteasomal ubiquitin-dependent protein catabolic process,synapse,negative regula…	mRNA	Agilent mouse V1
A_51_P510437	550.364	523.594	556.725	537.407	700.088	542.115	9.20748	9.02883	9.12363	9.16814	9.38464	8.9819	P	P	P	P	P	P	NM_181325	Slc25a15	ENSMUST00000033871	18408	Mus musculus solute carrier family 25 (mitochondrial carrier ornithine transporter), member 15 (Slc25a15), nuclear gene encoding mitochondrial protein, transcript variant 1, mRNA [NM_181325]	chr8	23487932	23487872	-	GO:0005739,GO:0005743,GO:0006810,GO:0016020,GO:0016021	mitochondrion,mitochondrial inner membrane,transport,membrane,integral to membrane	mRNA	Agilent mouse V1
A_55_P2001724	8.77228	3.85282	9.5925	6.12645	5.44704	8.78567	3.31903	1.73899	3.46009	2.52621	2.51442	2.98373	A	A	A	A	A	A	AK081961				Mus musculus 16 days embryo head cDNA, RIKEN full-length enriched library, clone:C130089P07 product:unclassifiable, full insert sequence. [AK081961]	chr1	73017880	73017936	+			mRNA	Agilent mouse V1
mmu_7954_PI428960544	12.0809	12.9744	6.07346	12.059	11.772	15.1701	3.8044	3.50692	2.84391	3.50672	3.58583	3.75377	P	P	A	P	A	P	FR110895	Atp2b3	ENSMUSG00000031376	320707	ATPase, Ca++ transporting, plasma membrane 3	X	73503088	73571008	+	GO:0016021,GO:0016020,GO:0045121,GO:0005524,GO:0016787,GO:0000166,GO:0030165	integral to membrane,membrane,membrane raft,ATP binding,hydrolase activity,nucleotide binding,PDZ domain binding	ncRNA	fRNAdb
mmu_5453_PI428960544	5.62962	5.56052	3.71037	4.46164	6.98647	15.3226	2.6398	2.23467	2.11391	2.09804	2.86718	3.76783	A	A	A	A	A	P	FR115855	A430105I19Rik	ENSMUSG00000045838	214239	RIKEN cDNA A430105I19 gene	2	118754160	118762664	-			ncRNA	fRNAdb
A_30_P01029866	2.91569	3.75152	3.73828	2.52628	3.11864	2.4426	1.5477	1.7021	2.12567	1.38202	1.67593	1.40376	A	A	A	A	A	A	chr13:74521146-74528671_F				lincRNA:chr13:74521146-74528671 forward strand	chr13	74528152	74528208	+			ncRNA	Agilent mouse V1
A_30_P01024832	2.57027	2.40154	2.90018	3.88041	2.92392	3.66193	1.29242	1.23748	1.73207	1.9073	1.55304	1.8816	A	A	A	A	A	A	chr4:145450600-145461600_R				lincRNA:chr4:145450600-145461600 reverse strand	chr4	145454032	145453968	-			ncRNA	Agilent mouse V1
mmu_25584_PI428960544	232.321	218.007	245.335	270.128	276.97	239.72	7.9855	7.74654	7.95642	8.15625	8.04157	7.82301	P	P	P	P	P	P	FR041385	Synpo2	ENSMUSG00000050315	118449	synaptopodin 2	3	123076520	123236144	-			ncRNA	fRNAdb
mmu_29376_PI428960544	226.404	294.933	246.835	322.55	217.186	293.38	7.94904	8.18176	7.96474	8.42236	7.68791	8.11696	P	P	P	P	P	P	n278826											ncRNA	NONCODEv3.0
A_51_P464023	2.67176	2.58781	2.62995	2.61174	3.17135	2.30712	1.36575	1.33333	1.45067	1.42522	1.70334	1.31439	A	A	A	A	A	A	NM_021528	Chst12	ENSMUST00000043050	59031	Mus musculus carbohydrate sulfotransferase 12 (Chst12), mRNA [NM_021528]	chr5	141001088	141001152	+	GO:0005794,GO:0005975,GO:0008146,GO:0016020,GO:0016021,GO:0016051,GO:0016740,GO:0030206,GO:0030208,GO:0047756	Golgi apparatus,carbohydrate metabolic process,sulfotransferase activity,membrane,integral to membrane,carbohydrate biosynthetic process,transferase activity,chondroitin sulfate biosynthetic process,dermatan sulfate biosynthetic process,chondroitin 4-sulfotransferase activity	mRNA	Agilent mouse V1
A_55_P2267367	2.67398	12.6541	2.63163	2.61399	3.18116	21.7275	1.36748	3.46422	1.45328	1.42634	1.7077	4.27751	A	P	A	A	A	P	XR_106339	4632411P08Rik		78263	PREDICTED: Mus musculus RIKEN cDNA 4632411P08 gene (4632411P08Rik), misc_RNA [XR_106339]	chr5	29716968	29717028	+	GO:0003674,GO:0005575,GO:0008150	molecular_function,cellular_component,biological_process	mRNA	Agilent mouse V1
mmu_4301_PI428994341	56.4441	55.9557	64.2826	45.6697	51.3436	57.8643	5.99166	5.72727	6.06275	5.5022	5.64038	5.73855	P	P	P	P	P	P	uc.457+											ncRNA	UCR
A_55_P2084807	47.0263	38.4238	62.8245	54.2794	66.2159	56.025	5.73276	5.16058	6.03319	5.75964	5.99937	5.69361	P	P	P	P	P	P	NM_011243	Rarb	ENSMUST00000063750	218772	Mus musculus retinoic acid receptor, beta (Rarb), mRNA [NM_011243]	chr14	17264708	17264648	-	GO:0000122,GO:0001657,GO:0003417,GO:0003677,GO:0003700,GO:0003707,GO:0003708,GO:0005634,GO:0006351,GO:0006355,GO:0006357,GO:0008144,GO:0008270,GO:0008285,GO:0021756,GO:0022008,GO:0031641,GO:0032331,GO:0032403,GO:0035116,GO:0035264,GO:0043065,GO:0043068,GO:0043401,GO:0043565,GO:0045666,GO:0045944,GO:0046872,GO:0046965,GO:0048048,GO:0048384,GO:0048566,GO:0055012,GO:0061037	negative regulation of transcription from RNA polymerase II promoter,ureteric bud development,growth plate cartilage development,DNA binding,sequence-specific DNA binding transcription factor activity,steroid hormone receptor activity,retinoic acid receptor activity,nucleus,transcription, DNA-dependent,regulation of transcription, DNA-dependent,regulation of transcription from RNA polymerase II p…	mRNA	Agilent mouse V1
mmu_11087_PI428960544	2.57928	2.4247	2.5666	3.7419	3.64764	3.01327	1.29834	1.25148	1.36389	1.86017	1.9231	1.64291	A	A	A	A	A	A	FR244916											ncRNA	fRNAdb
(+)E1A_r60_a22	272.082	267.317	267.669	260.382	260.403	281.754	8.20519	8.04325	8.07788	8.10317	7.95838	8.05622	P	P	P	P	P	P
A_55_P2003981	2.68814	2.48778	4.69243	6.59849	3.23563	4.50003	1.37853	1.28716	2.48813	2.63063	1.73348	2.13301	A	A	A	A	A	A	CJ206177				CJ206177 RIKEN full-length enriched mouse cDNA library, C57BL [CJ206177]	chr13	68138024	68137960	-			mRNA	Agilent mouse V1
mmu_13833_PI428960544	179.967	113.761	127.348	97.9977	97.0885	97.3049	7.62685	6.78105	7.03356	6.65487	6.54046	6.50332	P	P	P	P	P	P	FR091586											ncRNA	fRNAdb
A_55_P1982400	11.7376	24.3911	10.1515	22.2531	6.05561	20.0341	3.76128	4.48113	3.53637	4.41427	2.66196	4.16297	A	P	A	P	A	P	NM_001168318	Scara5	ENSMUST00000154373	71145	Mus musculus scavenger receptor class A, member 5 (putative) (Scara5), transcript variant 2, mRNA [NM_001168318]	chr14	66357280	66357340	+	GO:0005044,GO:0005515,GO:0005886,GO:0005887,GO:0006810,GO:0006811,GO:0006879,GO:0006897,GO:0009986,GO:0016020,GO:0016021,GO:0034605,GO:0034755,GO:0055072,GO:0070207,GO:0070287	scavenger receptor activity,protein binding,plasma membrane,integral to plasma membrane,transport,ion transport,cellular iron ion homeostasis,endocytosis,cell surface,membrane,integral to membrane,cellular response to heat,iron ion transmembrane transport,iron ion homeostasis,protein homotrimerization,ferritin receptor activity	mRNA	Agilent mouse V1
mmu_15328_PI428960544	6.34912	10.552	4.14128	4.81067	6.01343	5.69309	2.82377	3.18609	2.29124	2.20139	2.65204	2.41208	A	P	A	A	A	A	FR296370											ncRNA	fRNAdb
mmu_14953_PI428960544	2.62023	5.34238	2.41315	4.11743	4.69885	5.40736	1.32519	2.18482	1.21736	1.9881	2.30092	2.3451	A	P	A	A	A	A	FR042615											ncRNA	fRNAdb
A_55_P2410106	7.58949	3.40538	6.07762	6.84634	3.8856	10.2109	3.1014	1.58997	2.84493	2.68504	2.01929	3.19235	A	A	A	A	A	A	AK020289	9130230N09Rik		100137728	Mus musculus adult male cecum cDNA, RIKEN full-length enriched library, clone:9130230N09 product:unclassifiable, full insert sequence. [AK020289]	chr11	22761160	22761220	+			mRNA	Agilent mouse V1
A_55_P2054787	10.2248	6.0556	8.37414	11.0552	6.82546	11.3901	3.5509	2.35444	3.27268	3.3799	2.83407	3.34824	A	A	A	A	A	A	NAP059577-1					chr12	115552344	115552288	-			mRNA	Agilent mouse V1
mmu_16430_PI428960544	22.5331	47.2681	85.4387	59.8695	53.9204	99.5953	4.70602	5.47003	6.46027	5.90711	5.70693	6.53712	P	P	P	P	P	P	FR305834	Wdr44	ENSMUSG00000036769	72404	WD repeat domain 44	X	23693052	23806024	+	GO:0030334,GO:0005737,GO:0005768,GO:0005794,GO:0016020,GO:0005874,GO:0048471,GO:0017137	regulation of cell migration,cytoplasm,endosome,Golgi apparatus,membrane,microtubule,perinuclear region of cytoplasm,Rab GTPase binding	ncRNA	fRNAdb
A_30_P01026810	288.283	343.96	277.745	275.274	239.1	338.402	8.28955	8.39556	8.12915	8.18366	7.82828	8.31768	P	P	P	P	P	P	chr5:123440192-123451767_R				lincRNA:chr5:123440192-123451767 reverse strand	chr5	123445560	123445504	-			ncRNA	Agilent mouse V1
mmu_10516_PI428960544	29.2042	32.923	32.9813	34.4449	32.1657	34.1797	5.07132	4.93097	5.14052	5.0703	4.98303	4.95178	P	P	P	P	P	P	FR011207	AW822252	ENSMUSG00000085998	331578	expressed sequence AW822252	X	53706028	53716576	-			ncRNA	fRNAdb
A_55_P2115960	3.70444	8.64804	2.65232	3.39549	3.33362	2.43419	1.94263	2.87372	1.48406	1.71887	1.78474	1.39914	A	A	A	A	A	A	NM_001011742	Olfr479	ENSMUST00000063151	257891	Mus musculus olfactory receptor 479 (Olfr479), mRNA [NM_001011742]	chr7	115199392	115199448	+	GO:0004871,GO:0004930,GO:0004984,GO:0005886,GO:0007165,GO:0007186,GO:0007608,GO:0016020,GO:0016021,GO:0050896	signal transducer activity,G-protein coupled receptor activity,olfactory receptor activity,plasma membrane,signal transduction,G-protein coupled receptor signaling pathway,sensory perception of smell,membrane,integral to membrane,response to stimulus	mRNA	Agilent mouse V1
A_55_P2092073	16.4346	15.9867	9.63413	11.2263	19.9178	11.4522	4.25714	3.82235	3.46616	3.40293	4.30673	3.35587	P	P	A	A	P	A	NM_026836	Taf11	ENSMUST00000114848	68776	Mus musculus TAF11 RNA polymerase II, TATA box binding protein (TBP)-associated factor (Taf11), mRNA [NM_026836]	chr17	28038162	28038104	-	GO:0003677,GO:0003713,GO:0005634,GO:0005669,GO:0006351,GO:0006355,GO:0006367,GO:0042809,GO:0043923,GO:0046966,GO:0046982,GO:0047485	DNA binding,transcription coactivator activity,nucleus,transcription factor TFIID complex,transcription, DNA-dependent,regulation of transcription, DNA-dependent,transcription initiation from RNA polymerase II promoter,vitamin D receptor binding,positive regulation by host of viral transcription,thyroid hormone receptor binding,protein heterodimerization activity,protein N-terminus binding	mRNA	Agilent mouse V1
A_52_P206058	9.58491	9.64161	8.64858	4.48736	3.3555	13.6159	3.45142	3.0433	3.31726	2.10683	1.79367	3.59892	A	A	A	A	A	P	ENSMUST00000105695	Apitd1	ENSMUST00000105695	69928	apoptosis-inducing, TAF9-like domain 1 [Source:MGI Symbol;Acc:MGI:1917178] [ENSMUST00000105695]	chr4	148505728	148505664	-	GO:0000712,GO:0000775,GO:0000776,GO:0003677,GO:0003682,GO:0005634,GO:0005694,GO:0006281,GO:0006352,GO:0006974,GO:0007049,GO:0007067,GO:0031297,GO:0043240,GO:0046982,GO:0051301,GO:0071821	resolution of meiotic recombination intermediates,chromosome, centromeric region,kinetochore,DNA binding,chromatin binding,nucleus,chromosome,DNA repair,transcription initiation, DNA-dependent,response to DNA damage stimulus,cell cycle,mitosis,replication fork processing,Fanconi anaemia nuclear complex,protein heterodimerization activity,cell division,FANCM-MHF complex	mRNA	Agilent mouse V1
A_55_P2062187	715.279	1440.67	926.551	1366.47	975.044	2078.12	9.58186	10.4823	9.84837	10.5214	9.85484	10.9076	P	P	P	P	P	P	NM_001034115	Shank1	ENSMUST00000107934	243961	Mus musculus SH3/ankyrin domain gene 1 (Shank1), mRNA [NM_001034115]	chr7	51612136	51612192	+	GO:0005737,GO:0005886,GO:0006461,GO:0007399,GO:0007616,GO:0008022,GO:0008306,GO:0008328,GO:0014069,GO:0016020,GO:0017124,GO:0017146,GO:0030054,GO:0030154,GO:0030159,GO:0030160,GO:0030425,GO:0031877,GO:0032232,GO:0032403,GO:0035176,GO:0035255,GO:0035418,GO:0042048,GO:0042802,GO:0043005,GO:0043197,GO:0045202,GO:0045211,GO:0046959,GO:0050885,GO:0050894,GO:0060013,GO:0060074,GO:0060076,GO:0060997,GO:…	cytoplasm,plasma membrane,protein complex assembly,nervous system development,long-term memory,protein C-terminus binding,associative learning,ionotropic glutamate receptor complex,postsynaptic density,membrane,SH3 domain binding,N-methyl-D-aspartate selective glutamate receptor complex,cell junction,cell differentiation,receptor signaling complex scaffold activity,GKAP/Homer scaffold activity,de…	mRNA	Agilent mouse V1
A_55_P2009483	17.0429	16.9058	8.70442	6.86094	7.36161	10.4377	4.30974	3.91297	3.32737	2.68823	2.93213	3.22383	P	P	A	A	A	A	XM_003945808	LOC101055773		101055776	PREDICTED: Mus musculus X-linked lymphocyte-regulated protein PM1-like (LOC101055773), mRNA [XM_003945808]	chrY_random	12235205	12235146	-			mRNA	Agilent mouse V1
A_66_P135165	332.498	358.029	468.893	295.309	633.181	406.372	8.50069	8.45208	8.87554	8.29733	9.23391	8.58009	P	P	P	P	P	P	NM_001113209	Nfib	ENSMUST00000064770	18028	Mus musculus nuclear factor I/B (Nfib), transcript variant 1, mRNA [NM_001113209]	chr4	81938296	81938240	-	GO:0000122,GO:0000981,GO:0001077,GO:0001106,GO:0002062,GO:0003677,GO:0003690,GO:0003700,GO:0005622,GO:0005634,GO:0005730,GO:0006260,GO:0006351,GO:0006355,GO:0006366,GO:0008285,GO:0010001,GO:0021740,GO:0021960,GO:0030324,GO:0030900,GO:0030902,GO:0043392,GO:0044300,GO:0045944,GO:0060486,GO:0060509,GO:0060510,GO:0061141,GO:0071679,GO:2000791,GO:2000795	negative regulation of transcription from RNA polymerase II promoter,sequence-specific DNA binding RNA polymerase II transcription factor activity,RNA polymerase II core promoter proximal region sequence-specific DNA binding transcription factor activity involved in positive regulation of transcription,RNA polymerase II transcription corepressor activity,chondrocyte differentiation,DNA binding,do…	mRNA	Agilent mouse V1
mmu_8524_PI428960544	2.54693	2.38847	2.48936	2.45365	2.77734	2.20378	1.27711	1.23024	1.28577	1.33659	1.45367	1.2377	A	A	A	A	A	A	FR284332											ncRNA	fRNAdb
A_55_P2140656	34.6922	34.3366	19.0741	28.6506	32.854	40.4585	5.31493	4.99545	4.39417	4.79309	5.00941	5.20928	P	P	P	P	P	P	AK142189	Gm6658		626231	Mus musculus 13 days embryo heart cDNA, RIKEN full-length enriched library, clone:D330008J09 product:hypothetical Proline-rich region profile containing protein, full insert sequence. [AK142189]	chr8	93430528	93430472	-	GO:0003674,GO:0005575,GO:0008150	molecular_function,cellular_component,biological_process	mRNA	Agilent mouse V1
A_55_P2137336	2.74917	9.39645	2.65852	2.68332	4.56832	8.80224	1.42753	3.00487	1.4935	1.45498	2.26034	2.98666	A	A	A	A	A	A	NM_026242	Mrfap1	ENSMUST00000068795	67568	Mus musculus Morf4 family associated protein 1 (Mrfap1), mRNA [NM_026242]	chr5	37186164	37186104	-	GO:0005515,GO:0005575,GO:0005634,GO:0005737,GO:0008150	protein binding,cellular_component,nucleus,cytoplasm,biological_process	mRNA	Agilent mouse V1
A_30_P01021724	164.851	133.344	123.243	112.902	91.9334	1066.97	7.50129	7.02259	6.98973	6.86264	6.45783	9.95071	P	P	P	P	P	P	chr14:22267795-22319045_R				lincRNA:chr14:22267795-22319045 reverse strand	chr14	22287936	22287878	-			ncRNA	Agilent mouse V1
mmu_12457_PI428960544	21.4958	23.3019	17.3356	24.0864	20.7261	19.7271	4.63833	4.41093	4.26177	4.52771	4.36096	4.13968	P	P	P	P	P	P	FR128283	5930438M14Rik		328324	RIKEN cDNA 5930438M14 gene	13	101232128	101247552	+			ncRNA	fRNAdb
mmu_1833_PI428960544	90.0901	95.9825	107.908	143.933	71.9992	69.1208	6.65271	6.53258	6.79846	7.22894	6.11737	5.99697	P	P	P	P	P	P	ENSMUST00000180911	Gm26623	ENSMUSG00000097703		predicted gene, 26623	12	83620208	83621176	+			ncRNA	Ensembl_transcript
mmu_32457_PI428960544	23.7229	20.9092	13.3125	26.2063	20.0273	17.7724	4.78033	4.24231	3.90061	4.65703	4.31523	3.98663	P	P	P	P	P	P	n413981	Tubb2a-ps2		627110	tubulin, beta 2a, pseudogene 2	12	11882196	11882899	-			ncRNA	NONCODEv3.0
mmu_30332_PI428960544	99.797	100.855	97.816	104.005	96.0895	111.238	6.8023	6.60556	6.65333	6.74169	6.52451	6.71353	P	P	P	P	P	P	n290874	BC026600		414070	cDNA sequence BC026600	17	24454864	24457100	null			ncRNA	NONCODEv3.0
A_52_P367760	15.1945	37.493	5.99426	20.3989	16.565	12.22	4.14178	5.12528	2.82606	4.28657	4.05645	3.44986	P	P	A	P	A	P	NM_138304	Calml4	ENSMUST00000034777	75600	Mus musculus calmodulin-like 4 (Calml4), transcript variant 1, mRNA [NM_138304]	chr9	62719232	62723312	+	GO:0005509	calcium ion binding	mRNA	Agilent mouse V1
mmu_871_PI428960544	2.56723	2.4087	2.50156	2.47933	3.0677	2.2153	1.29053	1.24147	1.29761	1.35278	1.64426	1.24628	A	A	A	A	A	A	ENSMUST00000132616	4930513N10Rik	ENSMUSG00000074136	319960	RIKEN cDNA 4930513N10 gene	8	95806832	95821728	+	GO:0008150,GO:0005575,GO:0003674	biological_process,cellular_component,molecular_function	ncRNA	Ensembl_transcript
mmu_13587_PI428960544	9.24702	7.42768	7.32786	5.52824	14.2723	9.83793	3.40014	2.65388	3.09476	2.38548	3.84541	3.1414	A	A	A	A	P	A	FR337146											ncRNA	fRNAdb
mmu_19951_PI428960544	2.63845	2.48868	2.54544	2.51466	3.69954	2.33924	1.34019	1.28752	1.34085	1.37491	1.9459	1.33582	A	A	A	A	A	A	FR149630	Arhgef33	ENSMUSG00000054901	381112	Rho guanine nucleotide exchange factor (GEF) 33	17	80307408	80388688	+	GO:0035023,GO:0005575,GO:0005085,GO:0005089	regulation of Rho protein signal transduction,cellular_component,guanyl-nucleotide exchange factor activity,Rho guanyl-nucleotide exchange factor activity	ncRNA	fRNAdb
A_30_P01022138	9.34253	13.5671	10.7621	11.9173	11.0802	15.0413	3.4139	3.57369	3.61573	3.48812	3.50078	3.7436	A	P	P	A	A	P	chr10:120116843-120182671_F				lincRNA:chr10:120116843-120182671 forward strand	chr10	120152560	120152624	+			ncRNA	Agilent mouse V1
mmu_4114_PI428960544	3.10669	3.10644	2.54449	3.89299	3.18212	3.65582	1.65447	1.48912	1.33977	1.91172	1.70811	1.87956	A	A	A	A	A	A	FR313682											ncRNA	fRNAdb
mmu_24458_PI428960544	5.17639	13.2551	3.27206	4.58161	5.06397	4.78443	2.50626	3.54134	1.91236	2.13459	2.40803	2.1992	A	P	A	A	A	A	FR290444											ncRNA	fRNAdb
mmu_3377_PI428960544	6.67492	4.35835	4.37838	4.09433	5.97077	2.19364	2.90103	1.90713	2.38	1.98038	2.64025	1.2302	A	A	A	A	A	A	FR259316											ncRNA	fRNAdb
mmu_15292_PI428960544	117.428	172.31	88.1799	193.19	310.236	139.94	7.03098	7.39713	6.50537	7.6675	8.19455	7.03637	P	P	P	P	P	P	FR028707											ncRNA	fRNAdb
A_30_P01029585	5.00047	12.1927	8.18518	4.62248	5.049	6.0366	2.44799	3.40793	3.24193	2.14844	2.40405	2.48415	A	P	A	A	A	A	chr18:75518299-75524782_R				lincRNA:chr18:75518299-75524782 reverse strand	chr18	75518360	75518304	-			ncRNA	Agilent mouse V1
A_55_P2109943	222.117	259.77	243.331	272.002	267.87	210.251	7.92316	7.99984	7.94283	8.16677	7.99607	7.62845	P	P	P	P	P	P	NM_170669	Rps15a	ENSMUST00000106588	267019	Mus musculus ribosomal protein S15A (Rps15a), mRNA [NM_170669]	chr7	125252704	125252640	-	GO:0003735,GO:0005737,GO:0005739,GO:0008284,GO:0009615,GO:0022627,GO:0045787	structural constituent of ribosome,cytoplasm,mitochondrion,positive regulation of cell proliferation,response to virus,cytosolic small ribosomal subunit,positive regulation of cell cycle	mRNA	Agilent mouse V1
mmu_384_PI428960544	188.222	221.661	190.924	222.803	219.734	283.814	7.68783	7.76823	7.6069	7.87793	7.70553	8.067	P	P	P	P	P	P	ENSMUST00000123517	Gm15545	ENSMUSG00000087138	100502632	predicted gene 15545	7	44986900	44994596	+	GO:0008150,GO:0005575,GO:0003674	biological_process,cellular_component,molecular_function	ncRNA	Ensembl_transcript
A_30_P01026744	227.897	227.802	233.742	280.361	295.972	202.494	7.95838	7.81067	7.89006	8.21198	8.13028	7.57604	P	P	P	P	P	P	chr14:26834450-26847000_F				lincRNA:chr14:26834450-26847000 forward strand	chr14	26842200	26842260	+			ncRNA	Agilent mouse V1
A_30_P01031236	3.88446	9.06247	4.65145	3.3026	3.98476	3.21293	2.0241	2.9463	2.47368	1.68302	2.0567	1.72023	A	A	A	A	A	A	chr17:3198868-3394643_R				lincRNA:chr17:3198868-3394643 reverse strand	chr17	3229403	3229344	-			ncRNA	Agilent mouse V1
mmu_699_PI428960544	2982.02	4088.89	3480.28	4106.2	3379.01	5074.51	11.5829	11.9702	11.7486	12.0979	11.681	12.1233	P	P	P	P	P	P	ENSMUST00000175271	Gm22462	ENSMUSG00000093012		predicted gene, 22462	16	33348492	33348784	-			ncRNA	Ensembl_transcript
A_65_P08465	6.60911	6.46364	5.53779	9.72695	7.554	5.84734	2.88611	2.44791	2.72116	3.19506	2.96705	2.44509	A	A	A	A	A	A	NM_001112705	Tlk2	ENSMUST00000106939	24086	Mus musculus tousled-like kinase 2 (Arabidopsis) (Tlk2), transcript variant A, mRNA [NM_001112705]	chr11	105145000	105145056	+	GO:0000166,GO:0001672,GO:0004672,GO:0004674,GO:0005524,GO:0005634,GO:0005737,GO:0005856,GO:0005882,GO:0006468,GO:0006974,GO:0007049,GO:0007059,GO:0007275,GO:0007283,GO:0016301,GO:0016310,GO:0016568,GO:0016740,GO:0016772,GO:0018105,GO:0030154,GO:0032435,GO:0035556,GO:0048471,GO:0071480	nucleotide binding,regulation of chromatin assembly or disassembly,protein kinase activity,protein serine/threonine kinase activity,ATP binding,nucleus,cytoplasm,cytoskeleton,intermediate filament,protein phosphorylation,response to DNA damage stimulus,cell cycle,chromosome segregation,multicellular organismal development,spermatogenesis,kinase activity,phosphorylation,chromatin modification,tran…	mRNA	Agilent mouse V1
A_55_P1952644	85.1417	118.958	94.5948	83.8408	155.285	120.777	6.56852	6.84819	6.6077	6.42151	7.20336	6.82966	P	P	P	P	P	P						chr19	35674356	35674416	+			mRNA	Agilent mouse V1
A_52_P250034	86.2215	115.071	104.653	98.4846	53.4977	116.432	6.58626	6.7995	6.74928	6.6606	5.6942	6.7761	P	P	P	P	P	P	AK045208	Ticrr		77011	Mus musculus 9.5 days embryo parthenogenote cDNA, RIKEN full-length enriched library, clone:B130047F11 product:hypothetical protein, full insert sequence. [AK045208]	chr7	86806408	86806464	+	GO:0003682,GO:0005634,GO:0006260,GO:0006281,GO:0006974,GO:0007049,GO:0007093,GO:0010212,GO:0030174,GO:0031576,GO:0033314	chromatin binding,nucleus,DNA replication,DNA repair,response to DNA damage stimulus,cell cycle,mitotic cell cycle checkpoint,response to ionizing radiation,regulation of DNA-dependent DNA replication initiation,G2/M transition checkpoint,mitotic cell cycle DNA replication checkpoint	mRNA	Agilent mouse V1
A_55_P2083023	51.6751	40.1646	46.5639	36.4517	53.6462	45.486	5.86264	5.22905	5.61211	5.15598	5.69811	5.38839	P	P	P	P	P	P	NM_133678	Sac3d1	ENSMUST00000113533	66406	Mus musculus SAC3 domain containing 1 (Sac3d1), mRNA [NM_133678]	chr19	6116063	6116004	-	GO:0003674,GO:0005737,GO:0005813,GO:0005819,GO:0005856,GO:0007049,GO:0007067,GO:0015630,GO:0051225,GO:0051298,GO:0051301	molecular_function,cytoplasm,centrosome,spindle,cytoskeleton,cell cycle,mitosis,microtubule cytoskeleton,spindle assembly,centrosome duplication,cell division	mRNA	Agilent mouse V1
mmu_30290_PI428960544	104.44	132.006	137.588	114.286	165.228	156.233	6.86293	7.00839	7.13952	6.88201	7.29272	7.20223	P	P	P	P	P	P	n290610	Btf3l4	ENSMUSG00000028568	70533	basic transcription factor 3-like 4	4	109000000	109000000	-	GO:0008150	biological_process	ncRNA	NONCODEv3.0
mmu_3279_PI428960544	11.7166	14.2836	12.645	15.6007	11.0599	18.6033	3.75841	3.64954	3.83441	3.88538	3.49752	4.05304	P	P	P	P	P	P	FR069397	C130083B21Rik		320783	RIKEN cDNA C130083B21 gene	3	109450896	109454704				ncRNA	fRNAdb
ETG07_105829	3.66621	3.7064	3.31031	3.95322	5.118	3.86612	1.92469	1.68776	1.93111	1.9312	2.42447	1.95061	A	P	P	P	P	P
mmu_12448_PI428960544	4.17127	7.80933	3.79012	2.76803	4.69142	2.95718	2.13987	2.72795	2.14711	1.48799	2.29826	1.62342	A	P	A	A	A	A	FR295141	Zfp292	ENSMUSG00000039967	30046	zinc finger protein 292	4	34803112	34882960	-	GO:0045944,GO:0006355,GO:0006351,GO:0005634,GO:0003677,GO:0046872,GO:0003676,GO:0001077	positive regulation of transcription from RNA polymerase II promoter,regulation of transcription, DNA-dependent,transcription, DNA-dependent,nucleus,DNA binding,metal ion binding,nucleic acid binding,RNA polymerase II core promoter proximal region sequence-specific DNA binding transcription factor activity involved in positive regulation of transcription	ncRNA	fRNAdb
A_66_P119869	6.39814	14.8607	8.73593	5.01568	11.8106	2.91797	2.83588	3.71028	3.33284	2.25441	3.59017	1.60835	A	P	A	A	A	A	NM_010584	Itln1	ENSMUST00000043094	16429	Mus musculus intelectin 1 (galactofuranose binding) (Itln1), mRNA [NM_010584]	chr1	173448336	173448288	-	GO:0001934,GO:0005102,GO:0005576,GO:0005886,GO:0007165,GO:0009624,GO:0016020,GO:0030246,GO:0031225,GO:0031526,GO:0045121,GO:0046326	positive regulation of protein phosphorylation,receptor binding,extracellular region,plasma membrane,signal transduction,response to nematode,membrane,carbohydrate binding,anchored to membrane,brush border membrane,membrane raft,positive regulation of glucose import	mRNA	Agilent mouse V1
mmu_21973_PI428960544	31.2647	36.6005	30.6771	28.4739	19.5463	41.3267	5.16843	5.08922	5.04216	4.78574	4.28224	5.24217	P	P	P	P	P	P	FR083550											ncRNA	fRNAdb
A_55_P2027609	25.7123	30.5935	29.9028	27.7573	16.4292	27.079	4.89404	4.82512	5.00998	4.74281	4.04544	4.60387	P	P	P	P	P	P	NM_054038	Scgb3a2	ENSMUST00000043803	117158	Mus musculus secretoglobin, family 3A, member 2 (Scgb3a2), mRNA [NM_054038]	chr18	43926848	43926908	+	GO:0005515,GO:0005576,GO:0008150	protein binding,extracellular region,biological_process	mRNA	Agilent mouse V1
mmu_7644_PI428960544	2.77628	5.04606	2.55526	2.41405	2.84395	11.1583	1.44766	2.10506	1.35124	1.31306	1.49608	3.31982	A	A	A	A	A	P	FR290386											ncRNA	fRNAdb
mmu_8236_PI428960544	15.2771	11.2412	9.61422	6.38511	6.99864	21.1391	4.14984	3.28308	3.46308	2.58413	2.86931	4.23965	P	A	A	A	A	P	FR343129											ncRNA	fRNAdb
mmu_31069_PI428960544	23.9757	28.2657	31.7418	25.2918	41.9744	23.1752	4.79509	4.70287	5.09022	4.60073	5.34846	4.37584	P	P	P	P	P	P	n295529	Clcn7	ENSMUSG00000036636	26373	chloride channel 7	17	25133392	25162104	+	GO:0006821	chloride transport	ncRNA	NONCODEv3.0
mmu_5832_PI428960544	2.4933	3.26346	2.42322	6.55327	4.78764	3.80353	1.24246	1.54122	1.2257	2.61976	2.32903	1.92914	A	A	A	P	A	A	FR326975	Rps6ka3	ENSMUSG00000031309	110651	ribosomal protein S6 kinase polypeptide 3	X	159210304	159368240	+	GO:0007049	cell cycle	ncRNA	fRNAdb
A_51_P418820	2.63087	3.39073	4.24027	2.47725	2.85618	5.13354	1.33441	1.58548	2.3307	1.35147	1.50384	2.28583	A	A	A	A	A	A	NM_009335	Tfap2c	ENSMUST00000128406	21420	Mus musculus transcription factor AP-2, gamma (Tfap2c), transcript variant 1, mRNA [NM_009335]	chr2	172383856	172383920	+	GO:0000977,GO:0000980,GO:0000981,GO:0001077,GO:0001078,GO:0001829,GO:0001942,GO:0003334,GO:0003677,GO:0003700,GO:0005515,GO:0005634,GO:0006351,GO:0006355,GO:0006357,GO:0019827,GO:0021877,GO:0021987,GO:0030154,GO:0030718,GO:0035019,GO:0043588,GO:0045682,GO:0045944,GO:0046983,GO:0048733,GO:0060598,GO:0060750	RNA polymerase II regulatory region sequence-specific DNA binding,RNA polymerase II distal enhancer sequence-specific DNA binding,sequence-specific DNA binding RNA polymerase II transcription factor activity,RNA polymerase II core promoter proximal region sequence-specific DNA binding transcription factor activity involved in positive regulation of transcription,RNA polymerase II core promoter pr…	mRNA	Agilent mouse V1
A_55_P2060966	466.517	626.533	476.978	589.956	420.008	829.677	8.97066	9.2832	8.90418	9.30467	8.62926	9.57438	P	P	P	P	P	P	NM_001163440	Mov10	ENSMUST00000106774	17454	Mus musculus Moloney leukemia virus 10 (Mov10), transcript variant 1, mRNA [NM_001163440]	chr3	104597816	104597752	-	GO:0000166,GO:0000932,GO:0003723,GO:0004386,GO:0005524,GO:0005737,GO:0016787,GO:0017111,GO:0031047,GO:0035279	nucleotide binding,cytoplasmic mRNA processing body,RNA binding,helicase activity,ATP binding,cytoplasm,hydrolase activity,nucleoside-triphosphatase activity,gene silencing by RNA,mRNA cleavage involved in gene silencing by miRNA	mRNA	Agilent mouse V1
A_30_P01020673	48.2237	55.7317	38.3807	45.8045	56.8276	223.296	5.76532	5.72074	5.34241	5.50585	5.7809	7.72124	P	P	P	P	P	P	chr1:193875525-193978800_F				lincRNA:chr1:193875525-193978800 forward strand	chr1	193958272	193958336	+			ncRNA	Agilent mouse V1
A_55_P2077340	5.68624	10.1748	5.93939	10.9533	2.7783	8.62947	2.65339	3.12836	2.81441	3.36504	1.45442	2.95973	A	A	A	A	A	A	NM_146155	Ahdc1	ENSMUST00000105916	230793	Mus musculus AT hook, DNA binding motif, containing 1 (Ahdc1), mRNA [NM_146155]	chr4	132633896	132633952	+	GO:0003674,GO:0003677,GO:0005575,GO:0008150	molecular_function,DNA binding,cellular_component,biological_process	mRNA	Agilent mouse V1
A_30_P01028192	2.45128	2.39001	2.36885	2.33234	2.57133	2.14932	1.21649	1.23102	1.18425	1.26041	1.33584	1.19929	A	A	A	A	A	A	chr7:91558475-91733625_F				lincRNA:chr7:91558475-91733625 forward strand	chr7	91707120	91707184	+			ncRNA	Agilent mouse V1
mmu_3303_PI428960544	3.67521	4.64676	2.50608	3.00438	2.48842	4.00899	1.9282	1.9929	1.3021	1.56915	1.29643	1.99604	A	A	A	A	A	A	FR393228	4930432J09Rik		73877	RIKEN cDNA 4930432J09 gene	14	103977632	104027144	-			ncRNA	fRNAdb
A_30_P01019483	23.9173	2.5474	5.96152	4.50457	2.96712	3.8734	4.79116	1.31546	2.81892	2.11292	1.5818	1.95261	P	A	A	A	A	A	chr7:16584852-16657252_F				lincRNA:chr7:16584852-16657252 forward strand	chr7	16628823	16628882	+			ncRNA	Agilent mouse V1
mmu_23176_PI428960544	2.78587	2.4874	3.3697	2.40861	3.84077	3.19614	1.45571	1.2869	1.95701	1.30984	2.00194	1.71287	A	A	A	A	A	A	FR165719											ncRNA	fRNAdb
A_51_P181891	25.219	28.0808	21.5754	26.9239	43.3577	38.0345	4.86669	4.69349	4.56657	4.69465	5.39433	5.11566	P	P	P	P	P	P	NM_028113	Amer2	ENSMUST00000022561	72125	Mus musculus APC membrane recruitment 2 (Amer2), transcript variant 1, mRNA [NM_028113]	chr14	60999756	60999816	+	GO:0005515,GO:0005886,GO:0008289,GO:0016020,GO:0016055	protein binding,plasma membrane,lipid binding,membrane,Wnt receptor signaling pathway	mRNA	Agilent mouse V1
mmu_1633_PI428960544	2.40753	2.24347	2.69855	2.66781	3.3861	2.13501	1.19042	1.1475	1.5514	1.44919	1.81037	1.18827	A	A	A	A	A	A	ENSMUST00000128443	1700123M08Rik	ENSMUSG00000085614	100503632	RIKEN cDNA 1700123M08 gene	4	11966565	11994280	+			ncRNA	Ensembl_transcript
mmu_11669_PI428990136	219.879	225.103	174.372	168.046	250.821	225.191	7.90956	7.79209	7.47502	7.45557	7.89949	7.73295	P	P	P	P	P	P	FR348941	Eny2	ENSMUSG00000022338	223527	enhancer of yellow 2 homolog (Drosophila)	15	44428112	44437684	+	GO:0016568,GO:0016578,GO:0051028,GO:0045893,GO:0015031,GO:0006355,GO:0006351,GO:0006810,GO:0005643,GO:0005634,GO:0000124,GO:0030374,GO:0003713	chromatin modification,histone deubiquitination,mRNA transport,positive regulation of transcription, DNA-dependent,protein transport,regulation of transcription, DNA-dependent,transcription, DNA-dependent,transport,nuclear pore,nucleus,SAGA complex,ligand-dependent nuclear receptor transcription coactivator activity,transcription coactivator activity	ncRNA	fRNAdb
A_30_P01028536	2.61744	2.39654	2.47921	2.49804	3.29756	2.38554	1.32323	1.23422	1.27655	1.3642	1.76644	1.36686	A	A	A	A	A	A	chr8:110197171-110206546_F				lincRNA:chr8:110197171-110206546 forward strand	chr8	110203360	110203416	+			ncRNA	Agilent mouse V1
A_55_P1990261	2.62587	5.59412	2.47306	7.94943	2.78495	2.25005	1.32988	2.24305	1.27132	2.90137	1.45836	1.27121	A	A	A	A	A	A	NM_025351	Chchd6	ENSMUST00000032172	66098	Mus musculus coiled-coil-helix-coiled-coil-helix domain containing 6 (Chchd6), transcript variant 1, mRNA [NM_025351]	chr6	89333216	89333152	-	GO:0003674,GO:0005739,GO:0005743,GO:0006974,GO:0016020,GO:0042407	molecular_function,mitochondrion,mitochondrial inner membrane,response to DNA damage stimulus,membrane,cristae formation	mRNA	Agilent mouse V1
A_30_P01031537	2.74447	6.82497	3.76954	5.1894	8.57125	6.61871	1.42384	2.52791	2.1376	2.29781	3.14155	2.60094	A	A	A	A	A	A	chr10:120116843-120182671_F				lincRNA:chr10:120116843-120182671 forward strand	chr10	120152736	120152792	+			ncRNA	Agilent mouse V1
mmu_19093_PI428960544	2.52594	2.306	2.42099	2.30762	2.43288	2.1854	1.26321	1.18387	1.22382	1.2419	1.2711	1.22474	A	A	A	A	A	A	FR211684											ncRNA	fRNAdb
mmu_5147_PI428960544	111.45	116.189	114.106	75.1214	147.858	130.005	6.95503	6.81291	6.88432	6.25329	7.13118	6.93368	P	P	P	P	P	P	FR210666											ncRNA	fRNAdb
mmu_31450_PI428960544	677.07	562.995	594.1	599.272	747.96	516.997	9.50031	9.13025	9.21044	9.32812	9.48071	8.91796	P	P	P	P	P	P	n297284	Higd2a	ENSMUSG00000025868	67044	HIG1 domain family, member 2A	13	54590208	54591160	+	GO:0097250	mitochondrial respiratory chain supercomplex assembly	ncRNA	NONCODEv3.0
A_30_P01019162	9.43911	8.02418	7.91676	6.76975	4.65947	8.44455	3.4291	2.77069	3.20054	2.6674	2.28944	2.93143	A	P	A	A	A	A	chr3:19179899-19216399_F				lincRNA:chr3:19179899-19216399 forward strand	chr3	19204832	19204892	+			ncRNA	Agilent mouse V1
mmu_28046_PI428960544	252.871	382.82	347.196	303.477	419.735	511.353	8.10317	8.55674	8.45156	8.33725	8.62814	8.90155	P	P	P	P	P	P	n2064											ncRNA	NONCODEv3.0
A_55_P2029171	3.77265	29.1452	3.26227	17.2058	2.81128	5.82217	1.97095	4.74999	1.90785	4.03099	1.4739	2.43949	A	P	A	P	A	A	NM_001081027	Kcnt2	ENSMUST00000119786	240776	Mus musculus potassium channel, subfamily T, member 2 (Kcnt2), mRNA [NM_001081027]	chr1	142506592	142506656	+	GO:0005249,GO:0005267,GO:0005886,GO:0006813,GO:0008076,GO:0015269,GO:0071805	voltage-gated potassium channel activity,potassium channel activity,plasma membrane,potassium ion transport,voltage-gated potassium channel complex,calcium-activated potassium channel activity,potassium ion transmembrane transport	mRNA	Agilent mouse V1
mmu_18071_PI428960544	4.60932	9.81261	6.14505	5.83004	11.0779	9.19262	2.30254	3.07023	2.86024	2.45392	3.49986	3.04685	A	A	A	A	P	A	FR351431											ncRNA	fRNAdb
A_30_P01029816	19.6783	21.3056	24.0512	27.6496	21.8647	21.0023	4.51195	4.27076	4.71017	4.73569	4.43789	4.23162	P	P	P	P	P	P	chr14:44284425-44300475_R				lincRNA:chr14:44284425-44300475 reverse strand	chr14	44291744	44291684	-			ncRNA	Agilent mouse V1
A_30_P01026336	30.5725	27.8605	29.5645	34.4535	38.9219	26.5291	5.13663	4.6803	4.99297	5.07103	5.24714	4.57141	P	P	P	P	P	P	chr6:126502067-126507755_R				lincRNA:chr6:126502067-126507755 reverse strand	chr6	126505272	126505216	-			ncRNA	Agilent mouse V1
mmu_10541_PI428960544	64.8333	88.2496	63.4002	66.6113	60.9068	94.5971	6.19303	6.40975	6.04378	6.06894	5.88426	6.46232	P	P	P	P	P	P	FR375663											ncRNA	fRNAdb
mmu_7032_PI428960544	4.47703	6.95825	8.65478	4.49122	7.6584	8.44186	2.25588	2.55547	3.3183	2.10819	2.98509	2.93075	A	A	A	A	P	P	FR166447											ncRNA	fRNAdb
A_66_P140742	53.1988	72.8043	44.4852	45.5048	60.4035	97.6817	5.90464	6.12201	5.54636	5.49681	5.87165	6.50851	P	P	P	P	P	P	NM_172875	Adc	ENSMUST00000030581	242669	Mus musculus arginine decarboxylase (Adc), mRNA [NM_172875]	chr4	128609464	128609408	-	GO:0003824,GO:0004586,GO:0005515,GO:0005739,GO:0006591,GO:0006596,GO:0008792,GO:0042978,GO:0043085	catalytic activity,ornithine decarboxylase activity,protein binding,mitochondrion,ornithine metabolic process,polyamine biosynthetic process,arginine decarboxylase activity,ornithine decarboxylase activator activity,positive regulation of catalytic activity	mRNA	Agilent mouse V1
A_55_P1955672	720.228	617.725	681.867	702.871	681.673	552.308	9.58993	9.26113	9.40386	9.56162	9.345	9.00915	P	P	P	P	P	P	NAP061267-1					chrX	153113984	153113920	-			mRNA	Agilent mouse V1
mmu_25891_PI428960544	363.105	380.745	369.289	256.893	373.082	411.835	8.6173	8.54575	8.54144	8.08442	8.4582	8.59934	P	P	P	P	P	P	FR324074	Intu	ENSMUSG00000060798	380614	inturned planar cell polarity effector homolog (Drosophila)	3	40531288	40704776	+	GO:0030030,GO:0042384,GO:0060173,GO:0007275,GO:0007399,GO:0008589,GO:0021513,GO:0005737,GO:0003674	cell projection organization,cilium assembly,limb development,multicellular organismal development,nervous system development,regulation of smoothened signaling pathway,spinal cord dorsal/ventral patterning,cytoplasm,molecular_function	ncRNA	fRNAdb
mmu_14663_PI428960544	3.86684	6.40296	4.2158	3.11265	3.43413	3.93586	2.01564	2.43188	2.32144	1.61172	1.83511	1.9731	A	A	A	A	A	A	FR111220	Il17b	ENSMUSG00000024578	56069	interleukin 17B	18	61687936	61692536	+			ncRNA	fRNAdb
mmu_26425_PI428960544	2789.72	2732.76	2544.1	3383.47	3662.68	2686.74	11.4743	11.4074	11.3021	11.8435	11.8045	11.2673	P	P	P	P	P	P	FR022310	Emc6	ENSMUSG00000047260	66048	ER membrane protein complex subunit 6	11	73175520	73177040	-	GO:0008150,GO:0005783,GO:0072546,GO:0016021,GO:0016020,GO:0003674	biological_process,endoplasmic reticulum,ER membrane protein complex,integral to membrane,membrane,molecular_function	ncRNA	fRNAdb
mmu_5764_PI428960544	12.6288	13.9217	6.52899	10.8065	8.747	11.1713	3.86939	3.61298	2.93966	3.34734	3.16981	3.32153	A	P	A	A	A	A	FR381719	Mrpl32	ENSMUSG00000015672	75398	mitochondrial ribosomal protein L32	13	14610301	14613037	-	GO:0006412,GO:0015934,GO:0005762,GO:0005739,GO:0030529,GO:0005840,GO:0003735	translation,large ribosomal subunit,mitochondrial large ribosomal subunit,mitochondrion,ribonucleoprotein complex,ribosome,structural constituent of ribosome	ncRNA	fRNAdb
mmu_31982_PI428960544	3.35279	4.30765	3.40772	2.3668	4.30174	3.91126	1.78672	1.89044	1.97436	1.28358	2.16937	1.96615	A	A	A	A	A	A	n343969					4	74089824	74098712	+			ncRNA	NONCODEv3.0
mmu_4485_PI428960544	2.37443	2.22277	2.37967	2.26128	2.3615	2.1109	1.16944	1.13678	1.1925	1.21156	1.24216	1.17039	A	A	A	A	A	A	FR240431											ncRNA	fRNAdb
mmu_31195_PI428960544	24.1443	18.7069	17.407	13.6572	25.0658	13.7784	4.80476	4.06997	4.26692	3.68466	4.63021	3.61553	P	P	P	P	P	P	n296111											ncRNA	NONCODEv3.0
mmu_28536_PI428960544	2.57598	2.40359	2.54637	2.50209	2.89861	2.9011	1.2963	1.2383	1.34186	1.36741	1.53608	1.60284	A	A	A	A	A	A	n266697	Ric8	ENSMUSG00000025485	101489	resistance to inhibitors of cholinesterase 8 homolog (C. elegans)	7	141000000	141000000	+	GO:0007193	adenylate cyclase-inhibiting G-protein coupled receptor signaling pathway	ncRNA	NONCODEv3.0
A_55_P2187829	2.63784	2.41435	2.58398	2.57119	2.97862	2.2762	1.33986	1.24483	1.38459	1.4039	1.58901	1.29268	A	A	A	A	A	A	AK014187	5430402O13Rik		73183	Mus musculus 13 days embryo head cDNA, RIKEN full-length enriched library, clone:3110047M22 product:unclassifiable, full insert sequence. [AK014187]	chr6	50518124	50518184	+	GO:0003674,GO:0005575,GO:0008150	molecular_function,cellular_component,biological_process	mRNA	Agilent mouse V1
mmu_19785_PI428960544	3829.78	3789.3	3711.42	3361.81	4487.01	3846.39	11.9189	11.8708	11.8442	11.8313	12.1067	11.7575	P	P	P	P	P	P	FR193362											ncRNA	fRNAdb
A_55_P2034227	372.049	634.139	358.525	889.024	438.996	410.547	8.65112	9.29878	8.49899	9.8995	8.69845	8.59594	P	P	P	P	P	P						chr11	12836736	12836677	-			mRNA	Agilent mouse V1
A_30_P01020559	21.7492	25.7143	23.1603	20.1664	26.1225	26.757	4.65635	4.56222	4.65977	4.26862	4.68913	4.586	P	P	P	P	P	P	chr2:151992806-152025456_R				lincRNA:chr2:151992806-152025456 reverse strand	chr2	152023328	152023264	-			ncRNA	Agilent mouse V1
mmu_19585_PI428960544	1495.92	1926.49	1554.56	1499.72	1484.32	2477.48	10.5828	10.8958	10.5912	10.6646	10.5051	11.1525	P	P	P	P	P	P	FR320024	1810015A16Rik		69103	RIKEN cDNA 1810015A16 gene	6	8414254	8415781				ncRNA	fRNAdb
mmu_6649_PI428960544	2.68745	3.97577	2.69072	2.43763	2.65966	2.37334	1.37815	1.78275	1.54182	1.32674	1.38147	1.35908	A	A	A	A	A	A	FR048778	C530038A18Rik		399639	RIKEN cDNA C530038A18 gene	UN						ncRNA	fRNAdb
mmu_24260_PI428960544	3.02053	2.3874	2.48087	4.86022	3.01105	3.98775	1.60607	1.22968	1.27796	2.21377	1.6088	1.98965	A	A	A	A	A	A	FR203444											ncRNA	fRNAdb
A_30_P01018113	27.5741	28.278	28.2026	30.5928	19.9785	31.2306	4.98982	4.7032	4.92823	4.88741	4.31191	4.82082	P	P	P	P	P	P	chr6:86477309-86537554_R				lincRNA:chr6:86477309-86537554 reverse strand	chr6	86477664	86477608	-			ncRNA	Agilent mouse V1
mmu_13589_PI428960544	5.09756	12.2045	4.06903	3.32442	10.1537	12.752	2.48096	3.40994	2.2624	1.69126	3.37898	3.50422	A	P	A	A	P	P	FR133271											ncRNA	fRNAdb
A_30_P01020375	3.58618	3.57983	2.61894	3.83708	2.75108	3.09988	1.88837	1.64437	1.43412	1.89217	1.43595	1.67633	A	A	A	A	A	A	chr17:27445260-27455641_R				lincRNA:chr17:27445260-27455641 reverse strand	chr17	27446644	27446584	-			ncRNA	Agilent mouse V1
mmu_19493_PI428960544	64.7374	53.9369	59.7804	40.8909	72.25	61.3908	6.19048	5.66855	5.96274	5.33548	6.12298	5.82535	P	P	P	P	P	P	FR310079											ncRNA	fRNAdb
mmu_19803_PI428960544	14.4576	15.6806	19.5575	16.2054	14.783	21.8985	4.07055	3.79071	4.42827	3.94393	3.89711	4.28911	P	P	P	P	P	P	FR114771											ncRNA	fRNAdb
mmu_2063_PI428960544	4.82645	3.88535	2.65231	3.65617	3.2322	4.64144	2.38421	1.75096	1.48402	1.82524	1.73196	2.16379	A	A	A	A	A	A	FR216027	Cnot6l	ENSMUSG00000034724	231464	CCR4-NOT transcription complex, subunit 6-like	5	96070336	96164168	-	GO:0031047,GO:0061157,GO:0006397,GO:0000288,GO:0008284,GO:0010606,GO:0006355,GO:0006417,GO:0006351,GO:0030014,GO:0005737,GO:0005634,GO:0004527,GO:0016787,GO:0046872,GO:0004518,GO:0004535,GO:0005515	gene silencing by RNA,mRNA destabilization,mRNA processing,nuclear-transcribed mRNA catabolic process, deadenylation-dependent decay,positive regulation of cell proliferation,positive regulation of cytoplasmic mRNA processing body assembly,regulation of transcription, DNA-dependent,regulation of translation,transcription, DNA-dependent,CCR4-NOT complex,cytoplasm,nucleus,exonuclease activity,hydro…	ncRNA	fRNAdb
A_51_P355434	23.4281	55.03	33.214	33.6349	21.6114	110.717	4.76254	5.69992	5.15017	5.03494	4.42175	6.70522	P	P	P	P	P	P	ENSMUST00000118228	Trib1	ENSMUST00000118228	211770	tribbles homolog 1 (Drosophila) [Source:MGI Symbol;Acc:MGI:2443397] [ENSMUST00000118228]	chr15	59485136	59485196	+	GO:0004672,GO:0004860,GO:0005524,GO:0005634,GO:0005737,GO:0006468,GO:0006469,GO:0007254,GO:0008134,GO:0008152,GO:0014912,GO:0016772,GO:0031434,GO:0031625,GO:0031665,GO:0032436,GO:0032496,GO:0043405,GO:0043433,GO:0048662,GO:0051443,GO:0055106	protein kinase activity,protein kinase inhibitor activity,ATP binding,nucleus,cytoplasm,protein phosphorylation,negative regulation of protein kinase activity,JNK cascade,transcription factor binding,metabolic process,negative regulation of smooth muscle cell migration,transferase activity, transferring phosphorus-containing groups,mitogen-activated protein kinase kinase binding,ubiquitin protein…	mRNA	Agilent mouse V1
A_30_P01032930	2.87382	2.2982	2.43283	2.34744	2.71184	3.17786	1.52012	1.17916	1.23504	1.27112	1.41199	1.70635	A	A	A	A	A	A	chr9:70017793-70045355_F				lincRNA:chr9:70017793-70045355 forward strand	chr9	70044472	70044536	+			ncRNA	Agilent mouse V1
A_30_P01022302	161.367	167.272	194.485	147.75	172.367	185.025	7.46951	7.35556	7.63181	7.26699	7.35429	7.44739	P	P	P	P	P	P	chr9:56910620-56919667_F				lincRNA:chr9:56910620-56919667 forward strand	chr9	56919548	56919608	+			ncRNA	Agilent mouse V1
A_30_P01026716	2.45977	4.87376	7.02963	6.72727	2.87528	15.7927	1.22113	2.05783	3.04029	2.65743	1.5183	3.81201	A	A	A	P	A	P	chr2:128142035-128142481_R				lincRNA:chr2:128142035-128142481 reverse strand	chr2	128142096	128142032	-			ncRNA	Agilent mouse V1
A_66_P113008	69.6026	75.863	85.5759	62.7484	51.8353	99.0617	6.29594	6.17876	6.46331	5.97376	5.65294	6.5279	P	P	P	P	P	P	NM_012044	Pla2g2e	ENSMUST00000030531	26970	Mus musculus phospholipase A2, group IIE (Pla2g2e), mRNA [NM_012044]	chr4	138438656	138438720	+	GO:0004623,GO:0005509,GO:0005575,GO:0005576,GO:0006629,GO:0006644,GO:0016042,GO:0016787,GO:0046872	phospholipase A2 activity,calcium ion binding,cellular_component,extracellular region,lipid metabolic process,phospholipid metabolic process,lipid catabolic process,hydrolase activity,metal ion binding	mRNA	Agilent mouse V1
mmu_27468_PI428960544	2.51291	2.66579	2.50189	2.43856	2.8591	2.19209	1.25448	1.35983	1.2981	1.32719	1.5062	1.22926	A	A	A	A	A	A	FR242377											ncRNA	fRNAdb
mmu_5859_PI428960544	10.1547	10.0455	4.79052	4.47402	6.36484	10.7754	3.54018	3.10716	2.51915	2.10361	2.73467	3.26834	P	A	A	A	A	P	FR208223	Zmat2	ENSMUSG00000001383	66492	zinc finger, matrin type 2	18	36793924	36799660	+	GO:0008150,GO:0005634,GO:0003677,GO:0046872,GO:0003676,GO:0008270	biological_process,nucleus,DNA binding,metal ion binding,nucleic acid binding,zinc ion binding	ncRNA	fRNAdb
mmu_2837_PI428960544	68.6817	58.4075	52.6533	52.3894	44.6201	57.3753	6.27707	5.79186	5.78169	5.70974	5.43411	5.72532	P	P	P	P	P	P	FR344580											ncRNA	fRNAdb
A_30_P01026620	19.5036	20.9414	15.4704	19.0024	24.1015	22.6394	4.49859	4.24399	4.11172	4.17504	4.57672	4.34141	P	P	P	P	P	P	chr10:94900849-94928059_F				lincRNA:chr10:94900849-94928059 forward strand	chr10	94905984	94906048	+			ncRNA	Agilent mouse V1
A_55_P2109702	22.7651	28.4457	27.0256	26.8104	24.2056	51.6657	4.72063	4.71221	4.86921	4.68809	4.58192	5.57009	P	P	P	P	P	P	AK145414	Shb		230126	Mus musculus 1 cell embryo 1 cell cDNA, RIKEN full-length enriched library, clone:I0C0040G12 product:src homology 2 domain-containing transforming protein B, full insert sequence. [AK145414]	chr4	45448048	45447988	-	GO:0001525,GO:0001568,GO:0001948,GO:0005070,GO:0005575,GO:0005737,GO:0005886,GO:0006915,GO:0007275,GO:0016020,GO:0030097,GO:0030154,GO:0042100,GO:0048514,GO:1900194	angiogenesis,blood vessel development,glycoprotein binding,SH3/SH2 adaptor activity,cellular_component,cytoplasm,plasma membrane,apoptotic process,multicellular organismal development,membrane,hemopoiesis,cell differentiation,B cell proliferation,blood vessel morphogenesis,negative regulation of oocyte maturation	mRNA	Agilent mouse V1
A_30_P01033048	6.26501	16.006	14.9082	12.233	16.1533	16.097	2.80459	3.82374	4.05991	3.52684	4.0208	3.84127	P	P	P	P	P	P	chr3:85784436-85784624_R				lincRNA:chr3:85784436-85784624 reverse strand	chr3	85784496	85784440	-			ncRNA	Agilent mouse V1
A_55_P2002998	6.10915	10.6602	3.09274	2.63623	13.0883	3.22715	2.7643	3.20178	1.82636	1.43614	3.7298	1.72533	A	A	A	A	A	A	NM_145921	Olah	ENSMUST00000115087	99035	Mus musculus oleoyl-ACP hydrolase (Olah), mRNA [NM_145921]	chr2	3259348	3259289	-	GO:0003674,GO:0004320,GO:0005575,GO:0006629,GO:0006631,GO:0006633,GO:0009058,GO:0016295,GO:0016296,GO:0016297,GO:0016787,GO:0016788	molecular_function,oleoyl-[acyl-carrier-protein] hydrolase activity,cellular_component,lipid metabolic process,fatty acid metabolic process,fatty acid biosynthetic process,biosynthetic process,myristoyl-[acyl-carrier-protein] hydrolase activity,palmitoyl-[acyl-carrier-protein] hydrolase activity,acyl-[acyl-carrier-protein] hydrolase activity,hydrolase activity,hydrolase activity, acting on ester …	mRNA	Agilent mouse V1
A_55_P2184284	38.8954	39.6484	41.0106	28.0035	46.7531	51.9813	5.46836	5.21091	5.43258	4.75676	5.50403	5.57832	P	P	P	P	P	P	NM_177921	E230019M04Rik	ENSMUST00000044806	331537	Mus musculus RIKEN cDNA E230019M04 gene (E230019M04Rik), mRNA [NM_177921]	chrX	136641056	136641120	+	GO:0003674,GO:0005575,GO:0008150	molecular_function,cellular_component,biological_process	mRNA	Agilent mouse V1
A_30_P01030859	983.087	1461.5	1101.69	1113.04	1132.4	2025.34	10.023	10.5004	10.0969	10.2336	10.0869	10.8661	P	P	P	P	P	P	chr6:23105525-23118900_F				lincRNA:chr6:23105525-23118900 forward strand	chr6	23108336	23108396	+			ncRNA	Agilent mouse V1
A_51_P346641	3.42704	31.0266	3.10807	34.7714	8.75321	6.88096	1.81991	4.84489	1.83336	5.08661	3.17064	2.65365	A	P	A	P	A	A	NM_001202500	Armcx4		100503040	Mus musculus armadillo repeat containing, X-linked 4 (Armcx4), mRNA [NM_001202500]	chrX	131230512	131230568	+	GO:0003674,GO:0005575,GO:0008150	molecular_function,cellular_component,biological_process	mRNA	Agilent mouse V1
A_30_P01022452	55.3095	47.8051	49.9934	57.2179	57.553	59.9912	5.96323	5.48537	5.70768	5.84092	5.79881	5.79378	P	P	P	P	P	P	chr8:37582187-37621987_F				lincRNA:chr8:37582187-37621987 forward strand	chr8	37596988	37597048	+			ncRNA	Agilent mouse V1
ETG10_13482	2.95389	2.66833	2.52232	2.45796	2.65652	2.41024	1.56987	1.36074	1.31825	1.33958	1.37987	1.38356	P	P	A	A	A	A
mmu_10796_PI428960544	5200.88	5415.29	4921.76	4824.29	5840.08	5397.19	12.3596	12.3513	12.2314	12.3411	12.5135	12.2067	P	P	P	P	P	P	FR039707											ncRNA	fRNAdb
A_30_P01033155	30.5224	34.8688	22.1677	25.2763	25.6932	34.2123	5.13433	5.01886	4.60087	4.59982	4.66012	4.95311	P	P	P	P	P	P	chr16:9129538-9137898_R				lincRNA:chr16:9129538-9137898 reverse strand	chr16	9135832	9135773	-			ncRNA	Agilent mouse V1
A_66_P115038	2.7309	2.52952	2.65549	2.66636	3.35539	2.33778	1.41203	1.30624	1.48901	1.44867	1.79354	1.33492	A	A	A	A	A	A	NM_008864	Prl3d1		18775	Mus musculus prolactin family 3, subfamily d, member 1 (Prl3d1), transcript variant 2, mRNA [NM_008864]	chr13	27186062	27186120	+	GO:0005179,GO:0005576,GO:0005615	hormone activity,extracellular region,extracellular space	mRNA	Agilent mouse V1
mmu_35070_PI428960544	2.67938	2.47779	2.60941	2.60516	3.42948	2.29767	1.37186	1.28242	1.41964	1.42207	1.83306	1.30785	A	A	A	A	A	A	XR_108166.1	Gm19362		100502776	predicted gene, 19362	9	120791992	120795104	+			ncRNA	RefSeq_noncoding RNA
A_51_P184728	4.87901	3.27272	3.38919	7.35402	3.38072	2.34335	2.40426	1.54465	1.96559	2.78383	1.80757	1.33856	A	A	A	A	A	A	NM_172546	Cnksr3	ENSMUST00000015346	215748	Mus musculus Cnksr family member 3 (Cnksr3), mRNA [NM_172546]	chr10	3227339	3227398	+	GO:0003674,GO:0005575,GO:0005737,GO:0009966,GO:0010765,GO:0016020,GO:0033137,GO:0070373	molecular_function,cellular_component,cytoplasm,regulation of signal transduction,positive regulation of sodium ion transport,membrane,negative regulation of peptidyl-serine phosphorylation,negative regulation of ERK1 and ERK2 cascade	mRNA	Agilent mouse V1
mmu_8571_PI428960544	2.98673	2.66777	2.65616	2.57501	2.93903	2.45569	1.58631	1.36045	1.49026	1.4064	1.56328	1.41207	A	A	A	A	A	A	FR257459											ncRNA	fRNAdb
A_30_P01030534	29.1206	65.5058	35.4689	40.2569	59.8906	50.7489	5.06691	5.96133	5.23392	5.31062	5.85573	5.54457	P	P	P	P	P	P	chr1:71984564-71985074_R				lincRNA:chr1:71984564-71985074 reverse strand	chr1	71984880	71984824	-			ncRNA	Agilent mouse V1
A_55_P2045535	27.4187	36.8011	21.6683	37.3137	21.3453	29.6795	4.9825	5.0987	4.57125	5.19434	4.4057	4.74308	P	P	P	P	P	P	ENSMUST00000097813	Rsg1	ENSMUST00000097813	76166	RIKEN cDNA 6330545A04 gene [Source:MGI Symbol;Acc:MGI:1923416] [ENSMUST00000097813]	chr4	140776000	140776064	+	GO:0000166,GO:0005525,GO:0005575,GO:0005622,GO:0005737,GO:0005856,GO:0005929,GO:0006810,GO:0006887,GO:0007264,GO:0015031,GO:0030030,GO:0042995	nucleotide binding,GTP binding,cellular_component,intracellular,cytoplasm,cytoskeleton,cilium,transport,exocytosis,small GTPase mediated signal transduction,protein transport,cell projection organization,cell projection	mRNA	Agilent mouse V1
mmu_29504_PI428960544	1347.05	1421.56	1483.68	1051.48	1187.43	1361.71	10.4432	10.4593	10.521	10.1549	10.1625	10.2856	P	P	P	P	P	P	n280399	Fpgs	ENSMUSG00000009566	14287	folylpolyglutamyl synthetase	2	32682608	32704136	-	GO:0009058	biosynthetic process	ncRNA	NONCODEv3.0
mmu_4241_PI428994341	2.46261	2.26987	2.42722	2.73644	2.51025	2.16316	1.22296	1.16253	1.22931	1.47539	1.30702	1.20895	A	A	A	A	A	A	uc.450+											ncRNA	UCR
mmu_14857_PI428960544	2.51125	6.41354	2.54109	4.97046	2.80941	3.1474	1.25372	2.43535	1.33654	2.24285	1.4731	1.69397	A	A	A	A	A	A	FR088186											ncRNA	fRNAdb
A_52_P321244	2.76865	2.55222	2.6623	2.70052	3.4274	2.35734	1.44196	1.31776	1.50004	1.4623	1.83181	1.34763	A	A	A	A	A	A	AK076988	4930544M13Rik		75161	Mus musculus adult male testis cDNA, RIKEN full-length enriched library, clone:4930595D20 product:hypothetical protein, full insert sequence. [AK076988]	chr13	115446736	115446800	+	GO:0003674,GO:0005575,GO:0008150	molecular_function,cellular_component,biological_process	mRNA	Agilent mouse V1
mmu_31549_PI428960544	4.61563	3.91407	2.99529	3.80448	6.04718	3.26427	2.30459	1.76177	1.7782	1.88173	2.66053	1.7396	A	A	A	A	A	A	n297609	Thy1	ENSMUSG00000032011	21838	thymus cell antigen 1, theta	9	44043384	44048580	+	GO:0001525	angiogenesis	ncRNA	NONCODEv3.0
mmu_6464_PI428960544	10.1324	6.10948	9.98535	14.1752	11.8701	14.3261	3.53647	2.36827	3.51337	3.7429	3.59712	3.67075	P	A	P	P	P	P	FR201149											ncRNA	fRNAdb
A_30_P01020371	4.81579	7.58802	2.60408	4.41806	4.69142	2.31769	2.38067	2.68433	1.41278	2.08517	2.29835	1.32177	A	A	A	A	A	A	chr2:157838320-157853495_F				lincRNA:chr2:157838320-157853495 forward strand	chr2	157853392	157853440	+			ncRNA	Agilent mouse V1
A_30_P01024882	61.9297	77.2584	59.3472	52.5222	65.9832	115.298	6.12602	6.20485	5.9516	5.7141	5.99442	6.76269	P	P	P	P	P	P	chr12:12768528-12849976_R				lincRNA:chr12:12768528-12849976 reverse strand	chr12	12786400	12786341	-			ncRNA	Agilent mouse V1
A_55_P2161380	13.5079	14.7312	20.0201	10.0383	24.819	20.1671	3.9699	3.6964	4.4621	3.24273	4.61697	4.17135	A	P	P	A	P	P	NM_015738	Galr3	ENSMUST00000058004	14429	Mus musculus galanin receptor 3 (Galr3), mRNA [NM_015738]	chr15	78873824	78873888	+	GO:0004966,GO:0007193,GO:0007218,GO:0007268,GO:0030818	galanin receptor activity,adenylate cyclase-inhibiting G-protein coupled receptor signaling pathway,neuropeptide signaling pathway,synaptic transmission,negative regulation of cAMP biosynthetic process	mRNA	Agilent mouse V1
mmu_26108_PI428960544	541.091	548.276	538.076	444.018	569.431	588.699	9.18602	9.0926	9.0723	8.88576	9.08191	9.09934	P	P	P	P	P	P	FR145597											ncRNA	fRNAdb
A_51_P102421	39.3392	47.283	54.1907	49.0696	67.4807	45.3319	5.48446	5.47076	5.82309	5.6096	6.02676	5.38359	P	P	P	P	P	P	NM_019952	Clcf1	ENSMUST00000132305	56708	Mus musculus cardiotrophin-like cytokine factor 1 (Clcf1), mRNA [NM_019952]	chr19	4222480	4222539	+	GO:0002639,GO:0002830,GO:0005102,GO:0005125,GO:0005127,GO:0005576,GO:0005615,GO:0005622,GO:0007166,GO:0007259,GO:0008284,GO:0030183,GO:0030890,GO:0042517,GO:0043524,GO:0046982,GO:0048295,GO:0048711,GO:0050727,GO:0051466,GO:0051896,GO:0070372,GO:0097058,GO:0097059,GO:2000672	positive regulation of immunoglobulin production,positive regulation of type 2 immune response,receptor binding,cytokine activity,ciliary neurotrophic factor receptor binding,extracellular region,extracellular space,intracellular,cell surface receptor signaling pathway,JAK-STAT cascade,positive regulation of cell proliferation,B cell differentiation,positive regulation of B cell proliferation,pos…	mRNA	Agilent mouse V1
A_30_P01024226	2.74829	2.59143	2.74344	3.40158	4.52396	5.12949	1.42696	1.33488	1.60007	1.72087	2.24612	2.28492	A	A	A	A	A	A	chrX:20388085-20388552_F				lincRNA:chrX:20388085-20388552 forward strand	chrX	20388472	20388532	+			ncRNA	Agilent mouse V1
A_55_P2181341	13.0389	15.4515	21.6747	21.2615	36.7249	23.3743	3.91708	3.7676	4.57186	4.34999	5.16238	4.38826	A	P	P	P	P	P	NM_021306	Ecel1	ENSMUST00000027463	13599	Mus musculus endothelin converting enzyme-like 1 (Ecel1), mRNA [NM_021306]	chr1	89044288	89044232	-	GO:0004222,GO:0005622,GO:0005887,GO:0006508,GO:0007218,GO:0008152,GO:0008233,GO:0008237,GO:0016020,GO:0016021,GO:0016787,GO:0035556,GO:0046872	metalloendopeptidase activity,intracellular,integral to plasma membrane,proteolysis,neuropeptide signaling pathway,metabolic process,peptidase activity,metallopeptidase activity,membrane,integral to membrane,hydrolase activity,intracellular signal transduction,metal ion binding	mRNA	Agilent mouse V1
A_55_P1986706	31.9568	36.0474	24.9527	29.5454	61.9909	34.0135	5.19817	5.06678	4.76183	4.83852	5.90853	4.94487	P	P	P	P	P	P	NM_029406	Pih1d1	ENSMUST00000085375	68845	Mus musculus PIH1 domain containing 1 (Pih1d1), mRNA [NM_029406]	chr7	52415376	52415432	+	GO:0000492,GO:0003674,GO:0070761	box C/D snoRNP assembly,molecular_function,pre-snoRNP complex	mRNA	Agilent mouse V1
A_30_P01030793	3.52593	2.47062	2.61277	2.43185	4.15168	2.3273	1.86263	1.27882	1.42465	1.32333	2.11735	1.32837	A	A	A	A	A	A	chr6:82831236-82841536_F				lincRNA:chr6:82831236-82841536 forward strand	chr6	82837584	82837648	+			ncRNA	Agilent mouse V1
mmu_31750_PI428960544	140.875	198.546	179.726	162.4	175.482	289.277	7.28073	7.60813	7.52154	7.41057	7.37943	8.0959	P	P	P	P	P	P	n343456					chr5	27858428	28018608	-			ncRNA	NONCODEv3.0
(+)E1A_r60_a104	3.29854	4.29303	3.25583	3.87038	4.13523	2.95185	1.7602	1.88591	1.90499	1.9044	2.11154	1.62152	P	P	P	A	A	P
A_66_P140858	209.305	207.547	233.2	185.07	169.77	176.771	7.83826	7.67536	7.88659	7.60177	7.332	7.38212	P	P	P	P	P	P	TC1777321				RL29_MOUSE (P47915) 60S ribosomal protein L29, partial (74%) [TC1777321]	chr12	102102648	102102592	-			mRNA	Agilent mouse V1
mmu_15534_PI428960544	2.54466	2.3066	2.41297	3.77658	2.88783	2.21692	1.27526	1.18428	1.21711	1.87151	1.52796	1.24758	A	A	A	A	A	A	FR043582	Arhgef26	ENSMUSG00000036885	622434	Rho guanine nucleotide exchange factor (GEF) 26	3	62338344	62462220	+	GO:0008150,GO:0005575,GO:0003674	biological_process,cellular_component,molecular_function	ncRNA	fRNAdb
A_65_P04961	5.93286	10.2702	5.12462	4.99712	3.47592	2.42005	2.7187	3.14349	2.61739	2.24964	1.85255	1.39078	A	A	A	A	A	A	NM_008745	Ntrk2	ENSMUST00000109838	18212	Mus musculus neurotrophic tyrosine kinase, receptor, type 2 (Ntrk2), transcript variant 2, mRNA [NM_008745]	chr13	59038048	59038104	+	GO:0000166,GO:0001570,GO:0001764,GO:0004672,GO:0004713,GO:0004714,GO:0005030,GO:0005515,GO:0005524,GO:0005622,GO:0005768,GO:0005829,GO:0005886,GO:0005887,GO:0006468,GO:0007169,GO:0007275,GO:0007399,GO:0007612,GO:0007616,GO:0007631,GO:0008284,GO:0009986,GO:0010628,GO:0010976,GO:0014047,GO:0014068,GO:0014069,GO:0016020,GO:0016021,GO:0016301,GO:0016310,GO:0016740,GO:0016772,GO:0019222,GO:0021954,GO:…	nucleotide binding,vasculogenesis,neuron migration,protein kinase activity,protein tyrosine kinase activity,transmembrane receptor protein tyrosine kinase activity,neurotrophin receptor activity,protein binding,ATP binding,intracellular,endosome,cytosol,plasma membrane,integral to plasma membrane,protein phosphorylation,transmembrane receptor protein tyrosine kinase signaling pathway,multicellula…	mRNA	Agilent mouse V1
mmu_20878_PI428960544	133.361	154.988	121.663	163.32	127.078	172.666	7.20484	7.24697	6.97153	7.41745	6.91624	7.34675	P	P	P	P	P	P	FR263287											ncRNA	fRNAdb
A_30_P01030932	3.90124	5.44667	3.66022	2.4171	2.61093	2.40717	2.032	2.20965	2.09252	1.31493	1.35505	1.38174	A	A	A	A	A	A	chr8:114477602-114488627_F				lincRNA:chr8:114477602-114488627 forward strand	chr8	114486864	114486928	+			ncRNA	Agilent mouse V1
mmu_6540_PI428960544	206.961	250.21	224.228	209.695	154.137	317.548	7.82149	7.94527	7.83292	7.78743	7.19248	8.23315	P	P	P	P	P	P	FR249432											ncRNA	fRNAdb
mmu_3607_PI428960544	4.58351	4.58589	2.28043	4.11247	2.97794	3.81351	2.29333	1.97429	1.12538	1.98603	1.58852	1.93293	A	A	A	A	A	A	FR117700											ncRNA	fRNAdb
A_55_P2368680	2.63473	8.37458	2.37289	2.4442	6.71915	4.76498	1.33787	2.82995	1.18768	1.33068	2.81145	2.19406	A	A	A	A	A	A	AK132758	Gm10741		100038400	Mus musculus adult male testis cDNA, RIKEN full-length enriched library, clone:4922505F16 product:hypothetical protein, full insert sequence. [AK132758]	chr10	120596920	120596864	-	GO:0003674,GO:0005575,GO:0008150	molecular_function,cellular_component,biological_process	mRNA	Agilent mouse V1
A_30_P01028688	2.9495	2.71803	2.49923	2.47519	2.65064	2.39192	1.56719	1.37866	1.29501	1.35022	1.37634	1.37136	A	A	A	A	A	A	chrX:20570399-20571162_F				lincRNA:chrX:20570399-20571162 forward strand	chrX	20570984	20571042	+			ncRNA	Agilent mouse V1
A_51_P507801	81.9439	113.05	71.3447	230.117	37.9767	82.0804	6.5141	6.77281	6.20554	7.92547	5.20837	6.25085	P	P	P	P	P	P	NM_028784	F13a1	ENSMUST00000037491	74145	Mus musculus coagulation factor XIII, A1 subunit (F13a1), transcript variant 1, mRNA [NM_028784]	chr13	36959272	36959216	-	GO:0003810,GO:0005576,GO:0005737,GO:0007596,GO:0007599,GO:0016740,GO:0016746,GO:0018149,GO:0046872	protein-glutamine gamma-glutamyltransferase activity,extracellular region,cytoplasm,blood coagulation,hemostasis,transferase activity,transferase activity, transferring acyl groups,peptide cross-linking,metal ion binding	mRNA	Agilent mouse V1
A_55_P1953819	3.78682	22.4607	4.45831	27.0919	2.82643	5.10573	1.97704	4.34862	2.40993	4.70454	1.48428	2.27885	A	P	A	P	A	A	NM_013482	Btk	ENSMUST00000132664	12229	Mus musculus Bruton agammaglobulinemia tyrosine kinase (Btk), mRNA [NM_013482]	chrX	131084016	131083952	-	GO:0000166,GO:0000302,GO:0002553,GO:0004672,GO:0004713,GO:0004715,GO:0005515,GO:0005524,GO:0005543,GO:0005547,GO:0005634,GO:0005737,GO:0005829,GO:0005886,GO:0006351,GO:0006355,GO:0006468,GO:0006915,GO:0007249,GO:0008289,GO:0009607,GO:0010033,GO:0016020,GO:0016301,GO:0016310,GO:0016740,GO:0016772,GO:0018108,GO:0031410,GO:0035556,GO:0042802,GO:0043231,GO:0045087,GO:0045121,GO:0046777,GO:0046872,GO:…	nucleotide binding,response to reactive oxygen species,histamine secretion by mast cell,protein kinase activity,protein tyrosine kinase activity,non-membrane spanning protein tyrosine kinase activity,protein binding,ATP binding,phospholipid binding,phosphatidylinositol-3,4,5-trisphosphate binding,nucleus,cytoplasm,cytosol,plasma membrane,transcription, DNA-dependent,regulation of transcription, D…	mRNA	Agilent mouse V1
mmu_10599_PI428960544	24.2695	20.4147	23.6784	25.0175	31.9955	22.5064	4.81188	4.20598	4.68758	4.58482	4.97515	4.33342	P	P	P	P	P	P	FR038920	6430604M11Rik		320037	RIKEN cDNA 6430604M11 gene	6	36840208	36843984				ncRNA	fRNAdb
mmu_10244_PI428960544	5.62849	7.21622	4.40174	8.54004	5.92071	4.22401	2.63928	2.60799	2.3897	3.00626	2.63012	2.05647	A	A	A	A	A	A	FR035723	Rab11fip2	ENSMUSG00000040022	74998	RAB11 family interacting protein 2 (class I)	19	59902884	59943656	-			ncRNA	fRNAdb
A_55_P2053958	23.8844	23.5737	21.7967	19.2872	26.8808	17.1463	4.78883	4.42752	4.57974	4.19982	4.72875	3.93247	P	P	P	P	P	P	NM_030566	Rabep2	ENSMUST00000151304	70314	Mus musculus rabaptin, RAB GTPase binding effector protein 2 (Rabep2), mRNA [NM_030566]	chr7	133589344	133589408	+	GO:0005096,GO:0005737,GO:0005768,GO:0006810,GO:0006897,GO:0008083,GO:0015031	GTPase activator activity,cytoplasm,endosome,transport,endocytosis,growth factor activity,protein transport	mRNA	Agilent mouse V1
mmu_5019_PI428960544	8.78606	15.2731	9.33892	8.73568	10.3524	23.8772	3.32178	3.74979	3.42181	3.03925	3.40615	4.42003	P	P	P	P	P	P	FR203935	3110057O12Rik	ENSMUSG00000037818	269423	RIKEN cDNA 3110057O12 gene	3	40894144	40938136	+			ncRNA	fRNAdb
mmu_15205_PI428960544	19.3279	34.0073	27.8131	25.7386	42.3087	36.4676	4.48593	4.97976	4.91031	4.62981	5.35906	5.05095	P	P	P	P	P	P	FR105969											ncRNA	fRNAdb
A_30_P01033446	216.97	177.286	187.681	193.897	184.89	176.932	7.89155	7.43884	7.58291	7.67142	7.4509	7.38343	P	P	P	P	P	P	chr16:40592137-40594284_F				lincRNA:chr16:40592137-40594284 forward strand	chr16	40593456	40593512	+			ncRNA	Agilent mouse V1
mmu_6672_PI428960544	8.53249	13.5178	6.29616	6.31949	6.89831	6.15237	3.28041	3.56949	2.893	2.56791	2.84979	2.50563	A	P	A	A	A	A	FR397335											ncRNA	fRNAdb
A_51_P128876	1255.19	4366.24	2634.86	4933.63	3204.96	3039.18	10.3529	12.0612	11.3463	12.3812	11.6109	11.4317	P	P	P	P	P	P	NM_025378	Ifitm3	ENSMUST00000026565	66141	Mus musculus interferon induced transmembrane protein 3 (Ifitm3), mRNA [NM_025378]	chr7	148195648	148195584	-	GO:0005764,GO:0005768,GO:0005783,GO:0005886,GO:0008285,GO:0009607,GO:0009615,GO:0016020,GO:0016021,GO:0016023,GO:0045087,GO:0046597,GO:0051607,GO:0060337	lysosome,endosome,endoplasmic reticulum,plasma membrane,negative regulation of cell proliferation,response to biotic stimulus,response to virus,membrane,integral to membrane,cytoplasmic membrane-bounded vesicle,innate immune response,negative regulation of viral entry into host cell,defense response to virus,type I interferon-mediated signaling pathway	mRNA	Agilent mouse V1
A_55_P2118684	305.579	211.416	318.094	189.548	408.333	282.363	8.3753	7.69945	8.33046	7.64298	8.59161	8.05858	P	P	P	P	P	P	NM_173011	Idh2	ENSMUST00000134328	269951	Mus musculus isocitrate dehydrogenase 2 (NADP+), mitochondrial (Idh2), nuclear gene encoding mitochondrial protein, mRNA [NM_173011]	chr7	87239792	87239736	-	GO:0000287,GO:0004450,GO:0005739,GO:0005743,GO:0006097,GO:0006099,GO:0006102,GO:0006950,GO:0016491,GO:0016616,GO:0046872,GO:0051287,GO:0055114	magnesium ion binding,isocitrate dehydrogenase (NADP+,mitochondrion,mitochondrial inner membrane,glyoxylate cycle,tricarboxylic acid cycle,isocitrate metabolic process,response to stress,oxidoreductase activity,oxidoreductase activity, acting on the CH-OH group of donors, NAD or NADP as acceptor,metal ion binding,NAD binding,oxidation-reduction process	mRNA	Agilent mouse V1
A_30_P01032835	53.7148	48.4169	49.5486	45.4498	52.7447	42.7565	5.91897	5.50556	5.69613	5.49502	5.6754	5.29434	P	P	P	P	P	P	chr9:65647428-65677119_R				lincRNA:chr9:65647428-65677119 reverse strand	chr9	65676880	65676820	-			ncRNA	Agilent mouse V1
A_30_P01018996	60.5061	85.1497	67.1734	61.5961	55.9425	71.2362	6.09349	6.34911	6.12417	5.94742	5.75911	6.04284	P	P	P	P	P	P	chr4:41261959-41267670_F				lincRNA:chr4:41261959-41267670 forward strand	chr4	41262056	41262116	+			ncRNA	Agilent mouse V1
A_30_P01030140	41.509	46.5535	41.4749	34.6884	38.1886	41.3872	5.55944	5.44745	5.44775	5.08188	5.21745	5.24456	P	P	P	P	P	P	chr3:30099759-30133959_F				lincRNA:chr3:30099759-30133959 forward strand	chr3	30125736	30125796	+			ncRNA	Agilent mouse V1
mmu_35135_PI428960544	9.20456	16.0508	8.72075	7.93549	6.91449	14.4899	3.39296	3.82898	3.32977	2.89875	2.85293	3.68891	A	P	A	A	A	P	XR_106142.3	Gm10644	ENSMUSG00000074219	100126032	predicted gene 10644	8	83932328	83955208	-	GO:0008150,GO:0005575,GO:0003674	biological_process,cellular_component,molecular_function	ncRNA	RefSeq_noncoding RNA
mmu_21851_PI428960544	2.65371	2.43545	2.52399	2.53923	3.52021	3.07525	1.35245	1.25902	1.31971	1.38794	1.86972	1.66661	A	A	A	A	A	A	FR103654											ncRNA	fRNAdb
mmu_15647_PI428960544	2.6076	2.39199	2.5073	2.34742	2.48065	2.26467	1.31714	1.23192	1.3034	1.2711	1.29304	1.28378	A	A	A	A	A	A	FR161281	4930487H11Rik		74992	RIKEN cDNA 4930487H11 gene	1	62790920	62794732	-			ncRNA	fRNAdb
mmu_13002_PI428960544	9.18279	14.4451	3.18774	6.56389	10.8905	2.2631	3.38873	3.6666	1.87125	2.62221	3.47655	1.28267	A	P	A	A	P	A	FR271976	2900022P04Rik		72868	RIKEN cDNA 2900022P04 gene	5	23404276	23405072				ncRNA	fRNAdb
mmu_18481_PI428960544	2.4266	2.2454	6.5356	2.26216	2.42597	2.1377	1.20118	1.14868	2.94122	1.21209	1.26796	1.1904	A	A	P	A	A	A	FR249455											ncRNA	fRNAdb
A_30_P01029977	692.843	1532.18	781.545	1267.01	673.71	688.44	9.53271	10.5676	9.60319	10.4158	9.32812	9.31141	P	P	P	P	P	P	chr5:96591892-96606467_R				lincRNA:chr5:96591892-96606467 reverse strand	chr5	96603112	96603056	-			ncRNA	Agilent mouse V1
A_52_P549279	2.62553	5.93887	2.4894	3.47777	7.34501	5.54828	1.32957	2.32681	1.28581	1.75155	2.92871	2.37671	A	A	A	A	A	A	NM_172944	Itgae	ENSMUST00000006101	16407	Mus musculus integrin alpha E, epithelial-associated (Itgae), transcript variant 2, mRNA [NM_172944]	chr11	72945232	72946224	+	GO:0007155,GO:0007229,GO:0008305,GO:0009897,GO:0016020,GO:0016021,GO:0046872	cell adhesion,integrin-mediated signaling pathway,integrin complex,external side of plasma membrane,membrane,integral to membrane,metal ion binding	mRNA	Agilent mouse V1
mmu_31825_PI428960544	108.633	121.92	124.316	115.383	131.249	167.693	6.91651	6.89019	7.0001	6.89408	6.9617	7.30353	P	P	P	P	P	P	n343618											ncRNA	NONCODEv3.0
A_30_P01032084	3.15643	4.38283	3.43509	4.97368	3.24186	2.38771	1.68248	1.91481	1.98728	2.24376	1.73666	1.36874	A	A	A	A	A	A	chr10:24269165-24276690_F				lincRNA:chr10:24269165-24276690 forward strand	chr10	24269368	24269426	+			ncRNA	Agilent mouse V1
mmu_26870_PI428960544	2.59334	2.40419	2.84093	2.49619	4.13078	2.22953	1.30765	1.23876	1.68867	1.36303	2.10974	1.2557	A	A	A	A	A	A	FR292060	Sema5a	ENSMUSG00000022231	20356	sema domain, seven thrombospondin repeats (type 1 and type 1-like), transmembrane domain (TM) and short cytoplasmic domain, (semaphorin) 5A	15	32244812	32696340	+			ncRNA	fRNAdb
A_30_P01024145	108.755	126.841	102.082	121.4	115.599	118.825	6.91776	6.94839	6.71324	6.9724	6.78168	6.80574	P	P	P	P	P	P	chr17:29378878-29379589_F				lincRNA:chr17:29378878-29379589 forward strand	chr17	29379296	29379354	+			ncRNA	Agilent mouse V1
A_55_P2174320	2.62577	2.3805	2.51808	2.53601	2.83195	2.25287	1.32983	1.22609	1.31391	1.38668	1.48768	1.27395	A	A	A	A	A	A						chr3	42748432	42748372	-			mRNA	Agilent mouse V1
A_55_P2003388	4.22334	2.47411	2.52168	6.8694	3.30253	2.25362	2.15998	1.28054	1.31757	2.68964	1.76899	1.27473	A	A	A	A	A	A	NM_181317	Kcns2	ENSMUST00000072868	16539	Mus musculus K+ voltage-gated channel, subfamily S, 2 (Kcns2), transcript variant 1, mRNA [NM_181317]	chr15	34772008	34772064	+	GO:0005216,GO:0005244,GO:0005249,GO:0005251,GO:0005267,GO:0005886,GO:0006810,GO:0006811,GO:0006813,GO:0008076,GO:0016020,GO:0016021,GO:0034765,GO:0051260,GO:0055085,GO:0071805	ion channel activity,voltage-gated ion channel activity,voltage-gated potassium channel activity,delayed rectifier potassium channel activity,potassium channel activity,plasma membrane,transport,ion transport,potassium ion transport,voltage-gated potassium channel complex,membrane,integral to membrane,regulation of ion transmembrane transport,protein homooligomerization,transmembrane transport,po…	mRNA	Agilent mouse V1
A_30_P01029766	2.51346	2.39704	2.55728	2.38855	2.57891	2.29173	1.25491	1.23452	1.35348	1.29683	1.33971	1.30362	A	A	A	A	A	A	chr2:84344350-84370075_F				lincRNA:chr2:84344350-84370075 forward strand	chr2	84364024	84364080	+			ncRNA	Agilent mouse V1
A_66_P108733	10.467	10.6861	13.8368	16.2531	14.6445	12.8325	3.58438	3.20543	3.95141	3.94871	3.88333	3.5127	A	A	P	P	P	P	ENSMUST00000054105	Arhgef38	ENSMUST00000054105	77669	RIKEN cDNA D630013G24 gene [Source:MGI Symbol;Acc:MGI:2442801] [ENSMUST00000054105]	chr3	132796656	132796600	-	GO:0003674,GO:0005085,GO:0005089,GO:0005575,GO:0005622,GO:0008150,GO:0035023	molecular_function,guanyl-nucleotide exchange factor activity,Rho guanyl-nucleotide exchange factor activity,cellular_component,intracellular,biological_process,regulation of Rho protein signal transduction	mRNA	Agilent mouse V1
A_55_P2305339	10.6604	5.87465	2.53316	10.3737	3.72018	2.25629	3.61179	2.31059	1.32814	3.28971	1.95218	1.27711	A	A	A	A	A	A	AK141715	6720427H10Rik		77884	Mus musculus 9 days embryo whole body cDNA, RIKEN full-length enriched library, clone:D030040B09 product:hypothetical protein, full insert sequence. [AK141715]	chr13	114765016	114765072	+			mRNA	Agilent mouse V1
mmu_19644_PI428960544	2.77943	2.37942	2.50281	2.46878	2.84226	2.3575	1.4506	1.22535	1.29887	1.34653	1.49515	1.34771	A	A	A	A	A	A	FR103872											ncRNA	fRNAdb
A_30_P01029307	2.6248	2.40816	2.55542	2.54422	2.88524	2.25718	1.32889	1.24099	1.35147	1.39083	1.52576	1.2779	A	A	A	A	A	A	chr18:61798876-61807452_F				lincRNA:chr18:61798876-61807452 forward strand	chr18	61807232	61807292	+			ncRNA	Agilent mouse V1
mmu_29946_PI428960544	52.6479	58.2649	59.4334	48.9398	36.6982	46.3553	5.88988	5.78771	5.95458	5.60623	5.16123	5.41597	P	P	P	P	P	P	n286932	9230102O04Rik	ENSMUSG00000079602	77682	RIKEN cDNA 9230102O04 gene	2	9883041	9889540	-	GO:0008150	biological_process	ncRNA	NONCODEv3.0
A_30_P01029340	1002.9	1282.7	1253.51	1428.75	1892.06	1346.44	10.0458	10.3059	10.2774	10.5906	10.8293	10.27	P	P	P	P	P	P	chr6:129151512-129208737_F				lincRNA:chr6:129151512-129208737 forward strand	chr6	129188248	129188304	+			ncRNA	Agilent mouse V1
mmu_9096_PI428960544	20.4279	22.754	15.7108	17.9044	29.6442	25.317	4.56506	4.36925	4.13401	4.08994	4.86365	4.5072	P	P	P	P	P	P	FR221822											ncRNA	fRNAdb
A_30_P01033350	451.282	447.787	398.314	373.844	431.727	461.763	8.92941	8.79815	8.64662	8.6412	8.67177	8.76021	P	P	P	P	P	P	chr4:59093718-59108018_F				lincRNA:chr4:59093718-59108018 forward strand	chr4	59095228	59095288	+			ncRNA	Agilent mouse V1
mmu_22496_PI428960544	37.0372	47.6987	52.2585	62.3186	33.4823	49.4516	5.40435	5.48265	5.77128	5.96274	5.03382	5.50816	P	P	P	P	P	P	FR383535	Gm2670	ENSMUSG00000097002	100040216	predicted gene 2670	14	28508072	28510852		GO:0008150,GO:0005575,GO:0003674	biological_process,cellular_component,molecular_function	ncRNA	fRNAdb
mmu_29164_PI428960544	354.002	358.833	486.966	307.94	499.992	433.845	8.57968	8.45505	8.93549	8.35854	8.89677	8.66984	P	P	P	P	P	P	n275736	Tmed5	ENSMUSG00000063406	73130	transmembrane emp24 protein transport domain containing 5	5	108000000	108000000	-	GO:0090161	Golgi ribbon formation	ncRNA	NONCODEv3.0
A_52_P380263	13.8119	19.3231	9.15224	3.47325	21.4741	9.42446	4.00431	4.11973	3.39398	1.74964	4.41379	3.0812	P	P	A	A	P	A	NM_013723	Podxl	ENSMUST00000026698	27205	Mus musculus podocalyxin-like (Podxl), mRNA [NM_013723]	chr6	31470464	31470404	-	GO:0001726,GO:0005737,GO:0005886,GO:0007155,GO:0007162,GO:0016020,GO:0016021,GO:0016324,GO:0016477,GO:0022408,GO:0030027,GO:0030175,GO:0030335,GO:0031528,GO:0032534,GO:0033634,GO:0036057,GO:0042995,GO:0050900	ruffle,cytoplasm,plasma membrane,cell adhesion,negative regulation of cell adhesion,membrane,integral to membrane,apical plasma membrane,cell migration,negative regulation of cell-cell adhesion,lamellipodium,filopodium,positive regulation of cell migration,microvillus membrane,regulation of microvillus assembly,positive regulation of cell-cell adhesion mediated by integrin,slit diaphragm,cell pro…	mRNA	Agilent mouse V1
A_30_P01024319	2.47153	2.35186	2.50837	2.31352	2.50559	2.20632	1.22816	1.20968	1.30443	1.24738	1.3049	1.23965	A	A	A	A	A	A	chrX:7626297-7636950_F				lincRNA:chrX:7626297-7636950 forward strand	chrX	7636765	7636824	+			ncRNA	Agilent mouse V1
A_30_P01023595	365.418	609.532	438.704	619.704	461.472	816.639	8.62437	9.24356	8.78741	9.38121	8.77078	9.55089	P	P	P	P	P	P	chr9:20311197-20325858_R				lincRNA:chr9:20311197-20325858 reverse strand	chr9	20311300	20311240	-			ncRNA	Agilent mouse V1
mmu_8641_PI428960544	5.49373	11.7132	5.85094	8.16715	8.4046	18.0081	2.60105	3.346	2.79327	2.94027	3.11363	4.00793	A	P	A	A	A	P	FR298958	H13	ENSMUSG00000019188	14950	histocompatibility 13	2	152669456	152708672	+	GO:0033619,GO:0006508,GO:0009986,GO:0005783,GO:0005789,GO:0071458,GO:0071556,GO:0016021,GO:0016020,GO:0005886,GO:0005791,GO:0042500,GO:0004190,GO:0016787,GO:0008233,GO:0042803	membrane protein proteolysis,proteolysis,cell surface,endoplasmic reticulum,endoplasmic reticulum membrane,integral to cytosolic side of endoplasmic reticulum membrane,integral to lumenal side of endoplasmic reticulum membrane,integral to membrane,membrane,plasma membrane,rough endoplasmic reticulum,aspartic endopeptidase activity, intramembrane cleaving,aspartic-type endopeptidase activity,hydro…	ncRNA	fRNAdb
mmu_23672_PI428960544	3.97022	9.26053	6.05011	7.77623	8.7269	6.46556	2.06044	2.98044	2.83905	2.86822	3.16522	2.5696	A	A	A	A	P	A	FR090715	Rps19bp1	ENSMUSG00000051518	66538	ribosomal protein S19 binding protein 1	15	80260616	80264304	-	GO:0008150,GO:0005737,GO:0005730,GO:0005654,GO:0005634,GO:0005515	biological_process,cytoplasm,nucleolus,nucleoplasm,nucleus,protein binding	ncRNA	fRNAdb
mmu_26486_PI428960544	294.907	242.131	252.14	237.593	211.628	265.267	8.32279	7.90226	7.99762	7.969	7.6481	7.96961	P	P	P	P	P	P	FR058144											ncRNA	fRNAdb
mmu_490_PI428960544	10.6667	9.63248	8.05962	13.2859	15.3862	9.90513	3.61291	3.04193	3.22437	3.64454	3.95515	3.15205	A	A	A	P	P	P	ENSMUST00000180527	4930540M05Rik	ENSMUSG00000097831	112414	RIKEN cDNA 4930540M05 gene	6	119896160	119902656		GO:0008150,GO:0005575,GO:0003674	biological_process,cellular_component,molecular_function	ncRNA	Ensembl_transcript
mmu_7698_PI428960544	2.59395	2.85104	2.5979	2.37603	3.65723	3.30923	1.30807	1.42016	1.40346	1.28958	1.92722	1.75763	A	A	A	A	A	A	FR192860											ncRNA	fRNAdb
mmu_6100_PI428960544	10.9474	9.12357	9.72806	13.817	11.6457	20.626	3.65128	2.95523	3.47865	3.70209	3.57148	4.20537	P	P	A	P	P	P	FR055202											ncRNA	fRNAdb
mmu_10313_PI428960544	602.397	692.782	602.777	643.108	629.009	885.495	9.33471	9.41948	9.23082	9.43182	9.22394	9.67333	P	P	P	P	P	P	FR325946	Cage1	ENSMUSG00000044566	71213	cancer antigen 1	13	38006052	38037068	-			ncRNA	fRNAdb
mmu_10307_PI428960544	2.61378	2.95697	3.51634	3.13189	2.65149	4.38884	1.32089	1.44871	2.02589	1.61823	1.37688	2.10266	A	A	A	A	A	A	FR399999											ncRNA	fRNAdb
A_55_P2168286	4.71493	2.43417	7.5549	2.58549	3.31338	6.16693	2.34096	1.25817	3.13685	1.41189	1.77523	2.5087	A	A	A	A	A	A						chr16	97715104	97715168	+			mRNA	Agilent mouse V1
mmu_6602_PI428960544	2.77677	6.22924	2.66479	7.45376	4.58533	9.63626	1.44804	2.39551	1.50492	2.80495	2.26561	3.11258	A	A	A	A	A	P	FR032948											ncRNA	fRNAdb
A_51_P242967	8.83572	4.45082	2.60987	2.58932	8.08574	21.5068	3.33133	1.93422	1.42041	1.41388	3.05931	4.26314	A	A	A	A	A	P	NM_021308	Piwil2	ENSMUST00000048129	57746	Mus musculus piwi-like homolog 2 (Drosophila) (Piwil2), mRNA [NM_021308]	chr14	70772560	70772496	-	GO:0000966,GO:0003676,GO:0003723,GO:0003729,GO:0005515,GO:0005737,GO:0005844,GO:0006417,GO:0007126,GO:0007128,GO:0007275,GO:0007283,GO:0030154,GO:0030718,GO:0031047,GO:0033391,GO:0034584,GO:0034587,GO:0043046,GO:0043186,GO:0045727,GO:0048477,GO:0071546	RNA 5'-end processing,nucleic acid binding,RNA binding,mRNA binding,protein binding,cytoplasm,polysome,regulation of translation,meiosis,meiotic prophase I,multicellular organismal development,spermatogenesis,cell differentiation,germ-line stem cell maintenance,gene silencing by RNA,chromatoid body,piRNA binding,piRNA metabolic process,DNA methylation involved in gamete generation,P granule,posit…	mRNA	Agilent mouse V1
mmu_700_PI428960544	3.23531	8.50337	4.68327	6.15568	2.77718	4.95825	1.72512	2.85027	2.48532	2.53298	1.45354	2.24473	A	A	A	A	A	A	ENSMUST00000134541	Gm13844	ENSMUSG00000086855		predicted gene 13844	6	31372896	31383876	+			ncRNA	Ensembl_transcript
A_66_P109368	35.971	46.6543	50.9605	47.8333	66.3331	23.3587	5.36576	5.44936	5.73477	5.57263	6.00265	4.38706	P	P	P	P	P	P	NM_029525	Prex2	ENSMUST00000027056	109294	Mus musculus phosphatidylinositol-3,4,5-trisphosphate-dependent Rac exchange factor 2 (Prex2), transcript variant 1, mRNA [NM_029525]	chr1	11288511	11288570	+	GO:0005085,GO:0005089,GO:0005543,GO:0005575,GO:0005622,GO:0007186,GO:0030675,GO:0030676,GO:0032855,GO:0035023,GO:0035556	guanyl-nucleotide exchange factor activity,Rho guanyl-nucleotide exchange factor activity,phospholipid binding,cellular_component,intracellular,G-protein coupled receptor signaling pathway,Rac GTPase activator activity,Rac guanyl-nucleotide exchange factor activity,positive regulation of Rac GTPase activity,regulation of Rho protein signal transduction,intracellular signal transduction	mRNA	Agilent mouse V1
A_30_P01028196	4.43366	3.09389	2.63388	5.07877	6.60279	3.32975	2.24016	1.48592	1.45649	2.27202	2.78564	1.76606	A	A	A	A	A	A	chr19:46422690-46423478_R				lincRNA:chr19:46422690-46423478 reverse strand	chr19	46422992	46422936	-			ncRNA	Agilent mouse V1
mmu_203_PI428960544	57.6068	38.8403	105.898	33.8644	52.8202	51.0806	6.01997	5.17866	6.76481	5.04605	5.67742	5.55556	P	P	P	P	P	P	ENSMUST00000160842	Gm16551	ENSMUSG00000066477	100503016	predicted gene 16551	9	74847984	74860136	+			ncRNA	Ensembl_transcript
(+)E1A_r60_a20	132.632	138.277	126.265	122.377	124.816	186.067	7.19777	7.0776	7.02112	6.98477	6.88907	7.45698	P	P	P	P	P	P
mmu_6399_PI428960544	3.69506	4.11894	2.80821	3.46763	3.23412	3.72139	1.93818	1.82797	1.65811	1.74765	1.7327	1.90235	A	A	A	A	A	A	FR305062	4833420D23Rik		73766	RIKEN cDNA 4833420D23 gene	18	10747860	10748964				ncRNA	fRNAdb
A_30_P01026913	4.25458	4.41125	9.14119	2.47721	5.67013	4.01897	2.17344	1.92241	3.39162	1.35145	2.56838	1.99957	A	A	A	A	A	A	chrX:148720661-148763177_F				lincRNA:chrX:148720661-148763177 forward strand	chrX	148733152	148733216	+			ncRNA	Agilent mouse V1
mmu_7386_PI428960544	2.42506	2.84448	2.42295	2.29381	2.55029	2.15713	1.20027	1.41863	1.2255	1.2326	1.32527	1.2046	A	A	A	A	A	A	FR241721	Trim37	ENSMUSG00000018548	68729	tripartite motif-containing 37	11	87127080	87220680	+			ncRNA	fRNAdb
A_55_P2091616	5422.27	11540.2	8528.24	6536.6	5820.29	11374	12.4178	13.4461	13.0205	12.7721	12.5067	13.3617	P	P	P	P	P	P	NM_172946	Krt222	ENSMUST00000038214	268481	Mus musculus keratin 222 (Krt222), mRNA [NM_172946]	chr11	99095536	99095480	-	GO:0005198,GO:0005882,GO:0008150	structural molecule activity,intermediate filament,biological_process	mRNA	Agilent mouse V1
mmu_21822_PI428960544	13.2813	17.4765	15.7461	17.1156	20.2902	25.4089	3.9434	3.96562	4.13659	4.02311	4.33336	4.5133	P	P	P	P	P	P	FR321660											ncRNA	fRNAdb
mmu_35011_PI428960544	3.8369	3.43337	2.59058	2.38989	2.64943	6.22264	1.99985	1.59924	1.39292	1.29768	1.37568	2.52013	A	A	A	A	A	A	XR_140903.1	Gm20310		100504608	predicted gene, 20310	8	80797960	80799800	-			ncRNA	RefSeq_noncoding RNA
A_55_P1999289	5869.15	8111.11	7058.07	7380.5	8236.89	11089.3	12.5226	12.9444	12.755	12.9711	12.9738	13.3204	P	P	P	P	P	P	NM_026924	Ovol2	ENSMUST00000103171	107586	Mus musculus ovo-like 2 (Drosophila) (Ovol2), transcript variant A, mRNA [NM_026924]	chr2	144131136	144131072	-	GO:0001525,GO:0001755,GO:0001842,GO:0001947,GO:0003676,GO:0003677,GO:0003700,GO:0005622,GO:0005634,GO:0006351,GO:0006355,GO:0007507,GO:0008270,GO:0008285,GO:0009953,GO:0010837,GO:0010944,GO:0044212,GO:0045617,GO:0045746,GO:0045892,GO:0045893,GO:0046872,GO:0048557,GO:0051726,GO:0060214,GO:0060347,GO:0060716	angiogenesis,neural crest cell migration,neural fold formation,heart looping,nucleic acid binding,DNA binding,sequence-specific DNA binding transcription factor activity,intracellular,nucleus,transcription, DNA-dependent,regulation of transcription, DNA-dependent,heart development,zinc ion binding,negative regulation of cell proliferation,dorsal/ventral pattern formation,regulation of keratinocyt…	mRNA	Agilent mouse V1
mmu_16760_PI428960544	27.315	30.0381	18.9311	21.1096	17.2162	19.4691	4.97728	4.79781	4.38536	4.33954	4.1081	4.12059	P	P	P	P	P	P	FR164032											ncRNA	fRNAdb
A_55_P2305525	7.68452	11.7487	11.5978	3.79617	3.20641	18.4694	3.1195	3.35033	3.71749	1.87923	1.71961	4.04124	A	A	A	A	A	P	AK158814	C81189		97654	Mus musculus visual cortex cDNA, RIKEN full-length enriched library, clone:K430332D03 product:hypothetical protein, full insert sequence. [AK158814]	chr10	95022464	95022408	-			mRNA	Agilent mouse V1
mmu_33901_PI428960544	11.9947	10.485	7.77579	14.42	13.7852	13.6143	3.79252	3.17683	3.17713	3.76741	3.79612	3.59844	P	A	A	P	P	P	NR_075074.1	Dnm1l	ENSMUSG00000022789	74006	dynamin 1-like	16	16312235	16359030	-	GO:0003374,GO:0006184,GO:0090149,GO:0000266,GO:0043653,GO:0070584,GO:0070266,GO:0016559,GO:2001244,GO:0050714,GO:0090200,GO:0051289,GO:0010821,GO:1900063,GO:0005737,GO:0005829,GO:0005794,GO:0043231,GO:0016020,GO:0005874,GO:0005741,GO:0005739,GO:0048471,GO:0005777,GO:0043234,GO:0003924,GO:0005525,GO:0016787,GO:0042802,GO:0000166,GO:0005515,GO:0042803,GO:0031625	dynamin polymerization involved in mitochondrial fission,GTP catabolic process,membrane fission involved in mitochondrial fission,mitochondrial fission,mitochondrial fragmentation involved in apoptotic process,mitochondrion morphogenesis,necroptotic process,peroxisome fission,positive regulation of intrinsic apoptotic signaling pathway,positive regulation of protein secretion,positive regulation …	ncRNA	RefSeq_noncoding RNA
A_30_P01028018	2.59738	2.34076	2.4851	2.44579	2.60841	2.19729	1.31043	1.20346	1.28216	1.33165	1.35369	1.23247	A	A	A	A	A	A	chr6:120670699-120677449_R				lincRNA:chr6:120670699-120677449 reverse strand	chr6	120674352	120674296	-			ncRNA	Agilent mouse V1
A_30_P01031514	2.50969	3.60556	3.02983	2.43086	3.55754	2.18063	1.25268	1.65369	1.79511	1.32279	1.88387	1.22175	A	A	A	A	A	A	chrX:6942702-6954713_F				lincRNA:chrX:6942702-6954713 forward strand	chrX	6951723	6951782	+			ncRNA	Agilent mouse V1
mmu_29177_PI428960544	31.7841	49.3615	38.2673	34.3246	29.6605	58.7856	5.18921	5.5318	5.33763	5.06518	4.86467	5.76283	P	P	P	P	P	P	n275931	C030010L15Rik	ENSMUSG00000097874	77312	RIKEN cDNA C030010L15 gene	16	97994600	97997416	null			ncRNA	NONCODEv3.0
A_30_P01031776	2.69251	3.35328	2.61248	2.59874	2.84887	2.73678	1.3815	1.57262	1.42407	1.41875	1.49883	1.54053	A	A	A	A	A	A	chr10:92550314-92577555_R				lincRNA:chr10:92550314-92577555 reverse strand	chr10	92566256	92566192	-			ncRNA	Agilent mouse V1
mmu_20505_PI428960544	1355.49	2015.67	1441.85	1751.45	1482.55	1985.57	10.45	10.9613	10.4787	10.8839	10.5031	10.838	P	P	P	P	P	P	FR336672											ncRNA	fRNAdb
A_55_P2045278	10485.2	11467.6	10933.6	9313.55	13627.7	16065.3	13.3515	13.4407	13.3939	13.3016	13.7137	13.8526	P	P	P	P	P	P	NR_033535	Gm10845		100038736	Mus musculus predicted gene 10845 (Gm10845), non-coding RNA [NR_033535]	chr14	80260488	80260432	-			mRNA	Agilent mouse V1
A_30_P01024769	2.74218	2.59456	2.75633	2.49178	2.7715	2.4565	1.42169	1.336	1.61186	1.3601	1.44955	1.41262	A	A	A	A	A	A	chr11:16831925-16851121_R				lincRNA:chr11:16831925-16851121 reverse strand	chr11	16835136	16835076	-			ncRNA	Agilent mouse V1
A_55_P2143049	5.28989	6.89714	5.40967	3.18508	6.41064	9.09045	2.54022	2.54442	2.68946	1.63883	2.7452	3.0318	A	A	A	A	A	A						chr14	44546840	44546784	-			mRNA	Agilent mouse V1
mmu_25843_PI428960544	4.21601	3.85097	2.84361	3.9051	2.51095	2.14056	2.15673	1.7383	1.69186	1.91488	1.30726	1.19244	A	A	A	A	A	A	FR275060											ncRNA	fRNAdb
mmu_14609_PI428960544	40.3044	40.8178	45.4301	39.2837	57.329	39.3432	5.51929	5.25326	5.5764	5.27391	5.79421	5.1661	P	P	P	P	P	P	FR189767	Klhdc9	ENSMUSG00000045259	68874	kelch domain containing 9	1	171358448	171360800	-			ncRNA	fRNAdb
mmu_34631_PI428960544	7.23047	5.45625	2.73781	4.80373	8.38809	4.30492	3.02804	2.21188	1.59462	2.19947	3.11043	2.07876	A	A	A	A	A	A	NR_045806.1	4930417O22Rik	ENSMUSG00000071818	73887	RIKEN cDNA 4930417O22 gene	11	101952424	101960576	+			ncRNA	RefSeq_noncoding RNA
A_55_P2146708	21541.5	20266.9	21538.1	21896.9	35248.2	21963.2	14.3498	14.2236	14.386	14.5388	15.0672	14.3173	P	P	P	P	P	P	NM_145453	Zcchc9	ENSMUST00000178637	69085	Mus musculus zinc finger, CCHC domain containing 9 (Zcchc9), mRNA [NM_145453]					GO:0003674,GO:0003676,GO:0005575,GO:0008270,GO:0010923,GO:0046872	molecular_function,nucleic acid binding,cellular_component,zinc ion binding,negative regulation of phosphatase activity,metal ion binding	mRNA	Agilent mouse V1
A_30_P01031899	2.44785	2.3092	2.41935	2.34366	2.60577	2.15109	1.2146	1.1856	1.22242	1.26831	1.35228	1.20045	A	A	A	A	A	A	chr3:84609788-84618062_F				lincRNA:chr3:84609788-84618062 forward strand	chr3	84614360	84614424	+			ncRNA	Agilent mouse V1
A_52_P307739	2.72981	2.52936	2.65586	2.66507	3.34906	2.33711	1.41114	1.30608	1.48954	1.44797	1.79075	1.33442	A	A	A	A	A	A	NM_011443	Sox2	ENSMUST00000099151	20674	Mus musculus SRY-box containing gene 2 (Sox2), mRNA [NM_011443]	chr3	34550772	34550832	+	GO:0000122,GO:0000976,GO:0001077,GO:0001649,GO:0001708,GO:0001714,GO:0002052,GO:0003677,GO:0003682,GO:0003700,GO:0005515,GO:0005634,GO:0005667,GO:0005737,GO:0005829,GO:0006351,GO:0006355,GO:0006357,GO:0007050,GO:0007275,GO:0007605,GO:0008134,GO:0010468,GO:0019827,GO:0021879,GO:0021984,GO:0021987,GO:0030178,GO:0030539,GO:0030858,GO:0030910,GO:0032526,GO:0035019,GO:0035198,GO:0042221,GO:0042472,GO:…	negative regulation of transcription from RNA polymerase II promoter,transcription regulatory region sequence-specific DNA binding,RNA polymerase II core promoter proximal region sequence-specific DNA binding transcription factor activity involved in positive regulation of transcription,osteoblast differentiation,cell fate specification,endodermal cell fate specification,positive regulation of ne…	mRNA	Agilent mouse V1
mmu_10573_PI428960544	8.95292	17.1701	6.28963	7.7044	13.8554	4.24397	3.34986	3.93815	2.89097	2.85443	3.80274	2.062	P	P	A	P	P	A	FR026354											ncRNA	fRNAdb
mmu_16801_PI428960544	3.51136	3.2391	2.45309	2.8295	2.5839	2.83842	1.85666	1.53129	1.25284	1.50771	1.34218	1.57859	A	A	A	A	A	A	FR190440											ncRNA	fRNAdb
mmu_33750_PI428960544	2.44489	2.31126	2.41909	2.33051	2.62218	2.74863	1.21259	1.1869	1.22226	1.25926	1.36082	1.54406	A	A	A	A	A	A	n423712											ncRNA	NONCODEv3.0
mmu_4175_PI428960544	2.55815	2.40939	2.50417	2.47067	3.06142	2.21233	1.28495	1.24182	1.30043	1.34794	1.64067	1.24405	A	A	A	A	A	A	FR289438	Tsc22d4	ENSMUSG00000029723	78829	TSC22 domain family, member 4	5	137745728	137768448	+	GO:0006355,GO:0006970,GO:0006351,GO:0005737,GO:0005634,GO:0005515,GO:0003700	regulation of transcription, DNA-dependent,response to osmotic stress,transcription, DNA-dependent,cytoplasm,nucleus,protein binding,sequence-specific DNA binding transcription factor activity	ncRNA	fRNAdb
mmu_14963_PI428960544	10.1586	11.7628	8.65724	6.43726	8.08202	21.646	3.54113	3.35263	3.31903	2.59645	3.05882	4.27215	A	P	A	A	A	P	FR092199											ncRNA	fRNAdb
mmu_7278_PI428960544	71.1415	76.7274	54.3409	73.7532	83.5924	74.3775	6.32504	6.19581	5.82684	6.22635	6.32112	6.10573	P	P	P	P	P	P	FR104465	Phka1	ENSMUSG00000034055	18679	phosphorylase kinase alpha 1	X	102513976	102644248	-			ncRNA	fRNAdb
mmu_17335_PI428960544	24.7126	17.4795	31.561	20.9378	37.2648	32.1648	4.83574	3.96591	5.08121	4.32725	5.18315	4.86384	P	P	P	P	P	P	FR032645											ncRNA	fRNAdb
mmu_18139_PI428960544	3.61511	6.88415	2.6024	6.55682	8.93687	2.28339	1.90116	2.54179	1.41011	2.62069	3.19884	1.29771	A	A	A	A	A	A	FR003344											ncRNA	fRNAdb
mmu_17136_PI428960544	10.2205	9.47664	12.067	10.2512	20.6044	11.1727	3.55022	3.01684	3.77017	3.27347	4.35379	3.32189	A	A	P	P	P	P	FR263667	Gm15915	ENSMUSG00000085723	100504072	predicted gene 15915	10	93674216	93683320	-			ncRNA	fRNAdb
A_55_P2016902	2419.1	2122.3	1977.75	1845.22	1906.17	2645.49	11.2827	11.0334	10.9282	10.9623	10.8402	11.2459	P	P	P	P	P	P	NM_026563	Sdccag3	ENSMUST00000114100	68112	Mus musculus serologically defined colon cancer antigen 3 (Sdccag3), transcript variant 1, mRNA [NM_026563]	chr2	26238382	26238324	-	GO:0003674,GO:0005575,GO:0005737,GO:0008150	molecular_function,cellular_component,cytoplasm,biological_process	mRNA	Agilent mouse V1
A_55_P2073809	4.57783	21.0114	10.7634	18.2208	9.10407	23.8976	2.29133	4.24994	3.61596	4.11445	3.22383	4.42135	A	P	A	P	A	P	NR_028320	AU015836	ENSMUST00000149545	385493	Mus musculus expressed sequence AU015836 (AU015836), non-coding RNA [NR_028320]	chrX	91220752	91220808	+	GO:0003674,GO:0005575,GO:0008150	molecular_function,cellular_component,biological_process	mRNA	Agilent mouse V1
mmu_18533_PI428960544	15.891	12.3593	10.4217	9.40597	8.30755	11.7862	4.20672	3.42786	3.57271	3.14718	3.09679	3.39669	P	A	A	A	A	P	FR248288											ncRNA	fRNAdb
A_55_P2174273	9.83082	10.2553	6.25744	8.75588	13.286	19.2033	3.48936	3.14091	2.88522	3.0439	3.74784	4.09965	A	A	A	A	A	P	NM_172841	Slco5a1	ENSMUST00000115402	240726	Mus musculus solute carrier organic anion transporter family, member 5A1 (Slco5a1), mRNA [NM_172841]	chr1	12861488	12861429	-	GO:0003674,GO:0005575,GO:0008150	molecular_function,cellular_component,biological_process	mRNA	Agilent mouse V1
mmu_8148_PI428960544	4.64941	6.42105	6.80009	5.81815	4.87272	12.8828	2.31719	2.43732	2.99284	2.45087	2.35469	3.51881	A	A	A	A	A	P	FR220805	2810047C21Rik1	ENSMUSG00000092574	72716	RIKEN cDNA 2810047C21 gene 1	7	8086285	8092838	-			ncRNA	fRNAdb
mmu_1960_PI428960544	2.68592	5.57315	2.63896	3.14873	2.64537	2.27887	1.37659	2.23772	1.46362	1.62462	1.3735	1.29443	A	A	A	A	A	A	ENSMUST00000130159	Gm16462	ENSMUSG00000071735	636082	predicted gene 16462	X	79266560	79295280	-			ncRNA	Ensembl_transcript
mmu_26270_PI428960544	13.477	13.3706	16.4192	15.637	28.047	17.443	3.96654	3.55309	4.19112	3.88926	4.78422	3.95839	P	P	P	P	P	P	FR296586	Golim4	ENSMUSG00000034109	73124	golgi integral membrane protein 4	3	75876184	75956952	-	GO:0006810,GO:0005768,GO:0005794,GO:0016021,GO:0016020,GO:0005634,GO:0003674	transport,endosome,Golgi apparatus,integral to membrane,membrane,nucleus,molecular_function	ncRNA	fRNAdb
A_30_P01020031	2.85952	4.62273	2.58651	3.26114	3.76856	2.30423	1.51062	1.98505	1.38784	1.66792	1.97106	1.3124	A	A	A	A	A	A	chr13:23519843-23522887_R				lincRNA:chr13:23519843-23522887 reverse strand	chr13	23522864	23522806	-			ncRNA	Agilent mouse V1
mmu_26513_PI428960544	2.71462	6.45912	2.53428	3.45706	3.16106	2.33922	1.39918	2.44675	1.32943	1.74326	1.69822	1.3358	A	A	A	A	A	A	FR270532	Ispd	ENSMUSG00000043153	75847	isoprenoid synthase domain containing	12	36381520	36689444	+	GO:0007411,GO:0008299,GO:0006486,GO:0035269,GO:0005575,GO:0003824,GO:0016779,GO:0016740	axon guidance,isoprenoid biosynthetic process,protein glycosylation,protein O-linked mannosylation,cellular_component,catalytic activity,nucleotidyltransferase activity,transferase activity	ncRNA	fRNAdb
A_55_P2063426	196.434	326.711	218.064	251.059	270.71	311.123	7.74685	8.3279	7.79235	8.05267	8.01029	8.20615	P	P	P	P	P	P						chr10	26103008	26102950	-			mRNA	Agilent mouse V1
mmu_35703_PI428960544	5.22444	2.3369	2.44562	2.65279	5.92362	2.19395	2.52054	1.20129	1.24647	1.44298	2.63079	1.23041	A	A	A	A	A	A	NR_045704.1	D030025E07Rik		402774	RIKEN cDNA D030025E07 gene	3	128117016	128231608	-			ncRNA	RefSeq_noncoding RNA
mmu_11114_PI428960544	5.81947	4.09261	3.3728	2.7097	5.89227	6.34895	2.68983	1.81949	1.95823	1.46559	2.62285	2.54725	A	A	A	A	A	A	FR292238											ncRNA	fRNAdb
A_66_P117414	2.80877	2.55311	2.67262	2.7385	3.46499	5.0948	1.47339	1.31815	1.51688	1.47605	1.84828	2.276	A	A	A	A	A	A						chr15	5070414	5070355	-			mRNA	Agilent mouse V1
A_55_P2008538	73.0096	116.729	126.579	127.092	170.153	136.04	6.35917	6.81899	7.0251	7.03933	7.33583	6.996	P	P	P	P	P	P	NM_029362	Chmp4b	ENSMUST00000136788	75608	Mus musculus charged multivesicular body protein 4B (Chmp4b), mRNA [NM_029362]	chr2	154519936	154520000	+	GO:0005737,GO:0005768,GO:0006810,GO:0015031,GO:0016020	cytoplasm,endosome,transport,protein transport,membrane	mRNA	Agilent mouse V1
A_55_P2059337	190.82	194.14	212.826	207.076	274.487	229.131	7.70778	7.57498	7.75708	7.76845	8.02856	7.75894	P	P	P	P	P	P	NM_023229	Fastk	ENSMUST00000149085	66587	Mus musculus Fas-activated serine/threonine kinase (Fastk), mRNA [NM_023229]	chr5	23946940	23946882	-	GO:0000166,GO:0004672,GO:0004674,GO:0005524,GO:0005739,GO:0006468,GO:0006915,GO:0016301,GO:0016310,GO:0016607,GO:0016740,GO:0033867,GO:0043484	nucleotide binding,protein kinase activity,protein serine/threonine kinase activity,ATP binding,mitochondrion,protein phosphorylation,apoptotic process,kinase activity,phosphorylation,nuclear speck,transferase activity,Fas-activated serine/threonine kinase activity,regulation of RNA splicing	mRNA	Agilent mouse V1
mmu_25071_PI428960544	37.5332	52.8321	49.8615	53.5859	47.0048	69.3966	5.42017	5.63758	5.70421	5.74354	5.51236	6.00381	P	P	P	P	P	P	FR332407											ncRNA	fRNAdb
A_30_P01030911	7.94738	11.0519	9.87281	3.93773	12.2656	6.37938	3.17216	3.2593	3.49912	1.92647	3.64157	2.55249	A	P	A	A	A	A	chr1:115829055-115854155_R				lincRNA:chr1:115829055-115854155 reverse strand	chr1	115830512	115830448	-			ncRNA	Agilent mouse V1
A_55_P1996973	7.50943	34.9865	20.4529	44.943	13.162	10.69	3.08283	5.02367	4.49328	5.47803	3.73672	3.25669	A	P	P	P	A	A	NM_029000	Gvin1	ENSMUST00000006667	74558	Mus musculus GTPase, very large interferon inducible 1 (Gvin1), transcript variant 1, mRNA [NM_029000]	chr7	113300400	113300336	-	GO:0003674,GO:0005575,GO:0008150	molecular_function,cellular_component,biological_process	mRNA	Agilent mouse V1
mmu_23053_PI428960544	15.6283	19.7569	17.7962	14.5581	18.9655	28.7939	4.18235	4.15337	4.29965	3.78364	4.23838	4.69502	P	P	P	P	P	P	FR200234	Tmem232	ENSMUSG00000045036	381107	transmembrane protein 232	17	65256004	65540784	-	GO:0008150,GO:0016021,GO:0016020,GO:0003674	biological_process,integral to membrane,membrane,molecular_function	ncRNA	fRNAdb
mmu_20526_PI428960544	3.73635	16.999	9.85132	14.5677	9.8638	7.06218	1.95619	3.92151	3.49651	3.78458	3.3344	2.68922	A	P	A	P	P	A	FR047336	Lcor	ENSMUSG00000025019	212391	ligand dependent nuclear receptor corepressor	19	41549640	41559780	+			ncRNA	fRNAdb
mmu_33301_PI428960544	2.43283	2.2392	2.2817	3.29052	2.52114	2.14874	1.20535	1.14527	1.12637	1.67911	1.31196	1.19864	A	A	A	A	A	A	n418311											ncRNA	NONCODEv3.0
A_30_P01031136	433.28	398.467	363.804	372.688	415.294	430.047	8.87124	8.61843	8.51809	8.63675	8.61422	8.6583	P	P	P	P	P	P	chr17:29183003-29217681_F				lincRNA:chr17:29183003-29217681 forward strand	chr17	29208918	29208976	+			ncRNA	Agilent mouse V1
mmu_4435_PI428960544	5.05596	9.27887	4.1373	3.60401	3.06028	11.011	2.4658	2.98323	2.28916	1.80397	1.63964	3.29928	A	A	A	A	A	P	FR336054											ncRNA	fRNAdb
A_55_P2150633	1308.78	1444.78	1400.92	1209.79	1048.65	1538.41	10.4037	10.4845	10.4371	10.3565	9.96691	10.461	P	P	P	P	P	P	NM_183358	Gadd45gip1	ENSMUST00000036734	102060	Mus musculus growth arrest and DNA-damage-inducible, gamma interacting protein 1 (Gadd45gip1), mRNA [NM_183358]	chr8	87358304	87358360	+	GO:0005634,GO:0005739,GO:0007049	nucleus,mitochondrion,cell cycle	mRNA	Agilent mouse V1
mmu_3218_PI428990136	2.74565	4.6114	2.58637	2.39962	2.59287	2.40762	1.42477	1.98158	1.38754	1.30397	1.34657	1.38192	A	A	A	A	A	A	FR138669											ncRNA	fRNAdb
mmu_8738_PI428960544	217.684	253.412	216.978	203.383	173.489	249.605	7.89489	7.96197	7.78705	7.74354	7.36331	7.88279	P	P	P	P	P	P	FR257134	Gprasp1	ENSMUSG00000043384	67298	G protein-coupled receptor associated sorting protein 1	X	135742736	135803472	+			ncRNA	fRNAdb
mmu_29078_PI428960544	7854.28	6978.45	7609.77	7162.99	7248.6	7188.21	12.9224	12.7403	12.877	12.9238	12.8117	12.6529	P	P	P	P	P	P	n274360											ncRNA	NONCODEv3.0
mmu_18004_PI428960544	2.5158	2.38596	2.48002	2.35691	2.58536	2.3239	1.25637	1.22872	1.27723	1.27767	1.34289	1.32601	A	A	A	A	A	A	FR110775	Gm2449	ENSMUSG00000097223	100039840	predicted gene 2449	9	119887448	119894864				ncRNA	fRNAdb
A_51_P237695	393.384	283.4	384.384	322.41	373.389	280.817	8.73176	8.12569	8.5962	8.42207	8.4595	8.05199	P	P	P	P	P	P	NM_010306	Gnai3	ENSMUST00000000001	14679	Mus musculus guanine nucleotide binding protein (G protein), alpha inhibiting 3 (Gnai3), mRNA [NM_010306]	chr3	107910656	107910600	-	GO:0000166,GO:0003924,GO:0004871,GO:0005515,GO:0005525,GO:0005737,GO:0005794,GO:0005813,GO:0005834,GO:0005856,GO:0005886,GO:0006184,GO:0006906,GO:0007049,GO:0007165,GO:0007186,GO:0007188,GO:0007193,GO:0008016,GO:0016020,GO:0019001,GO:0030496,GO:0031234,GO:0031683,GO:0031821,GO:0042588,GO:0045121,GO:0046872,GO:0051301	nucleotide binding,GTPase activity,signal transducer activity,protein binding,GTP binding,cytoplasm,Golgi apparatus,centrosome,heterotrimeric G-protein complex,cytoskeleton,plasma membrane,GTP catabolic process,vesicle fusion,cell cycle,signal transduction,G-protein coupled receptor signaling pathway,adenylate cyclase-modulating G-protein coupled receptor signaling pathway,adenylate cyclase-inhib…	mRNA	Agilent mouse V1
A_55_P2023114	329.649	206.384	209.809	220.005	461.62	185.968	8.48941	7.6662	7.73547	7.85999	8.7714	7.45565	P	P	P	P	P	P	NM_153193	Hsd3b2	ENSMUST00000177651	15493	Mus musculus hydroxy-delta-5-steroid dehydrogenase, 3 beta- and steroid delta-isomerase 2 (Hsd3b2), mRNA [NM_153193]	chr3	98515760	98515704	-	GO:0000166,GO:0003824,GO:0003854,GO:0004769,GO:0005739,GO:0005783,GO:0006694,GO:0008152,GO:0016020,GO:0016021,GO:0016491,GO:0016616,GO:0016853,GO:0055114	nucleotide binding,catalytic activity,3-beta-hydroxy-delta5-steroid dehydrogenase activity,steroid delta-isomerase activity,mitochondrion,endoplasmic reticulum,steroid biosynthetic process,metabolic process,membrane,integral to membrane,oxidoreductase activity,oxidoreductase activity, acting on the CH-OH group of donors, NAD or NADP as acceptor,isomerase activity,oxidation-reduction process	mRNA	Agilent mouse V1
mmu_11295_PI428960544	4.1432	9.35475	2.53952	11.6516	2.91719	8.48198	2.12998	2.99663	1.33498	3.45658	1.54855	2.93686	A	A	A	P	A	A	FR051689											ncRNA	fRNAdb
A_55_P2018701	2174.77	2062.38	2007.22	2269.17	2000.81	2179.08	11.1278	10.9943	10.9527	11.2608	10.9217	10.9732	P	P	P	P	P	P	NM_029366	Kxd1	ENSMUST00000093456	75620	Mus musculus KxDL motif containing 1 (Kxd1), mRNA [NM_029366]	chr8	73037632	73037568	-	GO:0003674,GO:0005575,GO:0008150	molecular_function,cellular_component,biological_process	mRNA	Agilent mouse V1
A_55_P2059936	29.4506	36.146	38.0005	31.0393	43.1623	38.1084	5.08153	5.07082	5.33003	4.90988	5.38762	5.11916	P	P	P	P	P	P	NM_001243908	Zfp383		73729	Mus musculus zinc finger protein 383 (Zfp383), mRNA [NM_001243908]	chr7	30700560	30700618	+	GO:0003674,GO:0005575,GO:0008150	molecular_function,cellular_component,biological_process	mRNA	Agilent mouse V1
A_55_P1982162	54.3825	67.9035	64.0492	46.8828	54.8905	58.4121	5.93621	6.01651	6.05825	5.54157	5.73212	5.75311	P	P	P	P	P	P	ENSMUST00000064445	Spsb4	ENSMUST00000064445	211949	splA/ryanodine receptor domain and SOCS box containing 4 [Source:MGI Symbol;Acc:MGI:2183445] [ENSMUST00000064445]	chr9	96918856	96918792	-	GO:0003674,GO:0005575,GO:0005737,GO:0008150,GO:0035556	molecular_function,cellular_component,cytoplasm,biological_process,intracellular signal transduction	mRNA	Agilent mouse V1
mmu_3189_PI428960544	5367.77	7698.79	6056.73	6912.49	5814.29	9771.92	12.4009	12.8706	12.5517	12.8662	12.5039	13.1505	P	P	P	P	P	P	FR012981	Hykk	ENSMUSG00000035878	235386	hydroxylysine kinase 1	9	54917284	54949924	+	GO:0016310,GO:0005737,GO:0047992,GO:0016301,GO:0016740,GO:0016772	phosphorylation,cytoplasm,hydroxylysine kinase activity,kinase activity,transferase activity,transferase activity, transferring phosphorus-containing groups	ncRNA	fRNAdb
mmu_19508_PI428960544	95.6499	117.158	121.943	88.7049	122.557	121.456	6.73843	6.82435	6.97468	6.50934	6.86118	6.83824	P	P	P	P	P	P	FR251271	Pggt1b	ENSMUSG00000024477	225467	protein geranylgeranyltransferase type I, beta subunit	18	46239948	46280848	-	GO:0051771,GO:0045787,GO:0008284,GO:0034097,GO:0005953,GO:0004662,GO:0003824,GO:0008144,GO:0019840,GO:0046872,GO:0042277,GO:0004659,GO:0016740,GO:0008270	negative regulation of nitric-oxide synthase biosynthetic process,positive regulation of cell cycle,positive regulation of cell proliferation,response to cytokine stimulus,CAAX-protein geranylgeranyltransferase complex,CAAX-protein geranylgeranyltransferase activity,catalytic activity,drug binding,isoprenoid binding,metal ion binding,peptide binding,prenyltransferase activity,transferase activity…	ncRNA	fRNAdb
mmu_4640_PI428960544	210.276	212.186	229.739	282.023	295.36	216.002	7.84623	7.70637	7.86625	8.22054	8.12625	7.66762	P	P	P	P	P	P	FR162755											ncRNA	fRNAdb
mmu_525_PI428960544	6.88075	10.0947	7.72835	9.97099	10.2495	8.28333	2.9486	3.1152	3.16916	3.23284	3.39211	2.90567	A	P	P	P	P	A	ENSMUST00000132261	Gm11734	ENSMUSG00000085419		predicted gene 11734	11	117523600	117532208	+			ncRNA	Ensembl_transcript
mmu_16373_PI428960544	9.46713	7.18351	3.4947	8.11968	7.35484	8.93115	3.43419	2.60146	2.01555	2.93248	2.93083	3.0068	A	A	A	A	A	A	FR312818											ncRNA	fRNAdb
mmu_141_PI428994341	210.022	221.78	220.682	154.632	202.512	216.043	7.84406	7.76924	7.80932	7.33659	7.58445	7.66799	P	P	P	P	P	P	uc.18+											ncRNA	UCR
mmu_19847_PI428960544	57.7562	55.7656	56.7586	48.2298	46.4066	46.5891	6.02441	5.72165	5.88873	5.585	5.49134	5.42284	P	P	P	P	P	P	FR317590	Picalm	ENSMUSG00000039361	233489	phosphatidylinositol binding clathrin assembly protein	7	90130232	90209448	+	GO:0007409,GO:0048268,GO:0048813,GO:0006897,GO:0016197,GO:0030097,GO:0007275,GO:0048261,GO:0045893,GO:0031623,GO:0006898,GO:0030100,GO:0032880,GO:0051223,GO:0016192,GO:0030122,GO:0030118,GO:0030136,GO:0030132,GO:0005905,GO:0031410,GO:0005768,GO:0005794,GO:0005622,GO:0043231,GO:0016020,GO:0097481,GO:0005634,GO:0048471,GO:0005886,GO:0045211,GO:0042734,GO:0045202,GO:0008021,GO:0005545,GO:0030276,GO:…	axonogenesis,clathrin coat assembly,dendrite morphogenesis,endocytosis,endosomal transport,hemopoiesis,multicellular organismal development,negative regulation of receptor-mediated endocytosis,positive regulation of transcription, DNA-dependent,receptor internalization,receptor-mediated endocytosis,regulation of endocytosis,regulation of protein localization,regulation of protein transport,vesicl…	ncRNA	fRNAdb
A_55_P2381543	2.62663	3.03165	2.46779	2.51035	2.78599	2.25137	1.33058	1.46859	1.2661	1.37281	1.45881	1.27229	A	A	A	A	A	A	ENSMUST00000146915		ENSMUST00000146915		RIKEN cDNA 9630013K17 gene [Source:MGI Symbol;Acc:MGI:1926133] [ENSMUST00000146915]	chr11	63781480	63781536	+			mRNA	Agilent mouse V1
A_30_P01033105	160.745	151.647	159.428	146.323	152.857	128.784	7.46477	7.21438	7.34543	7.25234	7.18069	6.91955	P	P	P	P	P	P	chr14:20893694-20903726_R				lincRNA:chr14:20893694-20903726 reverse strand	chr14	20896410	20896352	-			ncRNA	Agilent mouse V1
A_51_P191586	199.905	198.814	228.069	193.497	266.949	172.624	7.77142	7.61074	7.85656	7.66972	7.99168	7.34555	P	P	P	P	P	P	NM_019767	Arpc1a	ENSMUST00000142276	56443	Mus musculus actin related protein 2/3 complex, subunit 1A (Arpc1a), mRNA [NM_019767]	chr5	145867952	145869248	+	GO:0003674,GO:0003779,GO:0005737,GO:0005856,GO:0005885,GO:0008150,GO:0030833	molecular_function,actin binding,cytoplasm,cytoskeleton,Arp2/3 protein complex,biological_process,regulation of actin filament polymerization	mRNA	Agilent mouse V1
A_30_P01018809	3.18958	3.51908	2.69041	2.57815	2.86785	2.27813	1.70094	1.62504	1.54122	1.40804	1.51301	1.29391	A	A	A	A	A	A	chr15:12119755-12127230_R				lincRNA:chr15:12119755-12127230 reverse strand	chr15	12125499	12125440	-			ncRNA	Agilent mouse V1
mmu_26267_PI428960544	20.2044	19.1553	23.8907	13.2333	18.2407	35.919	4.55103	4.1073	4.69988	3.63799	4.18462	5.02768	P	P	P	P	P	P	FR047570	Gm831	ENSMUSG00000078531	329950	predicted gene 831	4	131487200	131505528	+			ncRNA	fRNAdb
mmu_28839_PI428960544	2.4693	5.10195	2.77429	2.35772	2.73305	2.57474	1.2267	2.11867	1.62877	1.27804	1.42525	1.47502	A	A	A	A	A	A	n270866											ncRNA	NONCODEv3.0
A_55_P1993965	2.62561	5.70496	2.50121	2.98126	2.81042	2.2507	1.32975	2.26772	1.29738	1.56179	1.47352	1.27162	A	A	A	A	A	A	NM_001033400	Gm806	ENSMUST00000096633	328250	Mus musculus predicted gene 806 (Gm806), mRNA [NM_001033400]	chr13	50570660	50570720	+	GO:0003674,GO:0005575,GO:0008150	molecular_function,cellular_component,biological_process	mRNA	Agilent mouse V1
mmu_34109_PI428960544	4.43974	3.4711	2.53197	3.09985	5.14889	2.92667	2.242	1.6104	1.327	1.60618	2.4334	1.61205	A	A	A	A	A	A	XR_141541.1	Gm19386		100502808	predicted gene, 19386	10	64181332	64182444	+			ncRNA	RefSeq_noncoding RNA
mmu_616_PI428960544	12.2454	7.38217	4.89948	6.89176	7.77365	7.03855	3.82284	2.64464	2.55096	2.69434	3.00382	2.68454	P	A	A	A	A	A	ENSMUST00000130564	4930465M20Rik	ENSMUSG00000085641	74968	RIKEN cDNA 4930465M20 gene	12	107723744	107735496	-			ncRNA	Ensembl_transcript
mmu_19867_PI428960544	3.68971	2.96667	2.52742	2.80735	2.61278	2.24182	1.93564	1.45114	1.32285	1.50033	1.35602	1.26466	A	A	A	A	A	A	FR306174											ncRNA	fRNAdb
mmu_5464_PI428960544	2009.02	2049.16	1847.43	1930.08	2419.32	2026.08	11.0149	10.9827	10.8397	11.03	11.1934	10.8667	P	P	P	P	P	P	FR196186	Mapre1	ENSMUSG00000027479	13589	microtubule-associated protein, RP/EB family, member 1	2	153741280	153773312	+	GO:0007049,GO:0051301,GO:0007067,GO:0031115,GO:0035372,GO:0031113,GO:0042995,GO:0031253,GO:0005813,GO:0030981,GO:0005737,GO:0005881,GO:0005856,GO:0005794,GO:0005874,GO:0035371,GO:0005819,GO:0008017,GO:0051010,GO:0005515	cell cycle,cell division,mitosis,negative regulation of microtubule polymerization,protein localization to microtubule,regulation of microtubule polymerization,cell projection,cell projection membrane,centrosome,cortical microtubule cytoskeleton,cytoplasm,cytoplasmic microtubule,cytoskeleton,Golgi apparatus,microtubule,microtubule plus-end,spindle,microtubule binding,microtubule plus-end binding,…	ncRNA	fRNAdb
A_55_P1991075	228.741	250.349	303.65	238.051	347.789	264.637	7.96407	7.9462	8.26257	7.97242	8.36167	7.96455	P	P	P	P	P	P	NM_029624	Lmf1	ENSMUST00000137201	76483	Mus musculus lipase maturation factor 1 (Lmf1), transcript variant 1, mRNA [NM_029624]	chr17	25799606	25799664	+	GO:0005515,GO:0005783,GO:0005789,GO:0006888,GO:0009306,GO:0016020,GO:0016021,GO:0033578,GO:0034382,GO:0051006,GO:0051604,GO:0090181,GO:0090207	protein binding,endoplasmic reticulum,endoplasmic reticulum membrane,ER to Golgi vesicle-mediated transport,protein secretion,membrane,integral to membrane,protein glycosylation in Golgi,chylomicron remnant clearance,positive regulation of lipoprotein lipase activity,protein maturation,regulation of cholesterol metabolic process,regulation of triglyceride metabolic process	mRNA	Agilent mouse V1
mmu_11665_PI428960544	13.3965	8.77396	3.00544	7.63844	7.05952	2.25334	3.95655	2.89595	1.78326	2.84145	2.87989	1.27439	P	A	A	A	A	A	FR262475											ncRNA	fRNAdb
A_30_P01023745	391.295	270.807	424.12	264.513	528.903	353.044	8.72597	8.0616	8.74264	8.12526	8.96892	8.38068	P	P	P	P	P	P	chr6:66216675-66234475_R				lincRNA:chr6:66216675-66234475 reverse strand	chr6	66233792	66233736	-			ncRNA	Agilent mouse V1
A_30_P01018065	16.1039	16.1385	14.5966	18.1194	18.6122	14.704	4.22803	3.83759	4.0315	4.10764	4.21018	3.71182	P	P	P	P	P	P	chr2:153163620-153170845_R				lincRNA:chr2:153163620-153170845 reverse strand	chr2	153167632	153167584	-			ncRNA	Agilent mouse V1
A_30_P01020407	4.60652	8.69395	5.67138	8.58917	7.14602	8.67941	2.3016	2.88187	2.75136	3.01474	2.89474	2.96775	A	P	A	A	P	A	chr2:71576218-71603818_F				lincRNA:chr2:71576218-71603818 forward strand	chr2	71588488	71588544	+			ncRNA	Agilent mouse V1
A_55_P2168185	1060.97	923.492	526.136	665.261	553.34	911.57	10.1198	9.83486	9.03909	9.47902	9.0342	9.7141	P	P	P	P	P	P						chr5	30547468	30547408	-			mRNA	Agilent mouse V1
mmu_15768_PI428960544	2.45984	4.8859	2.43396	2.36989	2.63196	2.15851	1.22115	2.0607	1.23603	1.28559	1.36611	1.20552	A	A	A	A	A	A	FR061804											ncRNA	fRNAdb
mmu_20670_PI428960544	2.54733	2.92685	2.45298	2.3339	2.47652	2.75544	1.27737	1.44045	1.25272	1.2614	1.29101	1.54614	A	A	A	A	A	A	FR350295	Neurl1a	ENSMUSG00000006435	18011	neuralized homolog 1A (Drosophila)	19	47178820	47259440	+	GO:0007595,GO:0007219,GO:0045741,GO:0007288,GO:0030317,GO:0005737,GO:0016020,GO:0005634,GO:0005886,GO:0016874,GO:0046872,GO:0005515,GO:0008270	lactation,Notch signaling pathway,positive regulation of epidermal growth factor-activated receptor activity,sperm axoneme assembly,sperm motility,cytoplasm,membrane,nucleus,plasma membrane,ligase activity,metal ion binding,protein binding,zinc ion binding	ncRNA	fRNAdb
Human-GAPDH_5	1080.33	868.347	1090.81	1048.33	1100.25	915.304	10.144	9.74427	10.081	10.1492	10.0474	9.7244	P	P	P	P	P	P
mmu_24773_PI428960544	2.912	3.09547	2.86559	2.50942	2.72788	2.419	1.5456	1.48627	1.71045	1.37246	1.42185	1.38983	A	A	A	A	A	A	FR313987	Mterf1a	ENSMUSG00000040429	545725	mitochondrial transcription termination factor 1a	5	3890581	3893933	-			ncRNA	fRNAdb
mmu_17629_PI428960544	17.1531	26.2482	14.1341	19.0564	11.9044	28.3178	4.31909	4.59309	3.98196	4.18105	3.60066	4.67175	P	P	P	P	P	P	FR256583	Gm14085	ENSMUSG00000079071	381417	predicted gene 14085	2	122484944	122528040	+			ncRNA	fRNAdb
A_30_P01024794	16.6015	17.8189	20.6831	15.4909	15.8352	27.6576	4.27096	3.99542	4.50794	3.87551	3.99385	4.63651	P	P	P	P	P	P	chr17:64063362-64066067_R				lincRNA:chr17:64063362-64066067 reverse strand	chr17	64065972	64065912	-			ncRNA	Agilent mouse V1
mmu_12758_PI428960544	33.7791	23.3093	28.9131	25.9199	32.6165	22.6165	5.27803	4.41133	4.96219	4.64092	5.00135	4.33985	P	P	P	P	P	P	FR296276	Vcan	ENSMUSG00000021614	13003	versican	13	89655312	89742512	-	GO:0007155,GO:0008347,GO:0007507,GO:0031012,GO:0005576,GO:0005615,GO:0005578,GO:0005509,GO:0030246,GO:0005540	cell adhesion,glial cell migration,heart development,extracellular matrix,extracellular region,extracellular space,proteinaceous extracellular matrix,calcium ion binding,carbohydrate binding,hyaluronic acid binding	ncRNA	fRNAdb
A_55_P2022251	2.63534	2.41029	2.57736	11.7927	2.95396	2.27222	1.33822	1.24248	1.3761	3.4736	1.57392	1.28952	A	A	A	A	A	A	NM_009878	Cdkn2d	ENSMUST00000086374	12581	Mus musculus cyclin-dependent kinase inhibitor 2D (p19, inhibits CDK4) (Cdkn2d), mRNA [NM_009878]	chr9	21092992	21092934	-	GO:0000079,GO:0000082,GO:0000731,GO:0004861,GO:0005634,GO:0005737,GO:0007049,GO:0007050,GO:0007605,GO:0008285,GO:0009411,GO:0019901,GO:0030308,GO:0032526,GO:0033280,GO:0042326,GO:0043066,GO:0043154,GO:0048102	regulation of cyclin-dependent protein kinase activity,G1/S transition of mitotic cell cycle,DNA synthesis involved in DNA repair,cyclin-dependent protein kinase inhibitor activity,nucleus,cytoplasm,cell cycle,cell cycle arrest,sensory perception of sound,negative regulation of cell proliferation,response to UV,protein kinase binding,negative regulation of cell growth,response to retinoic acid,re…	mRNA	Agilent mouse V1
A_55_P2178084	10.6515	13.1391	14.4983	17.0922	20.8846	20.3813	3.61072	3.52808	4.02058	4.0209	4.37246	4.18779	A	P	P	P	P	P	NM_007872	Dnmt3a	ENSMUST00000020991	13435	Mus musculus DNA methyltransferase 3A (Dnmt3a), transcript variant 1, mRNA [NM_007872]	chr12	3914320	3914379	+	GO:0000122,GO:0000775,GO:0000791,GO:0000792,GO:0003677,GO:0003682,GO:0003886,GO:0005515,GO:0005634,GO:0005720,GO:0005737,GO:0006306,GO:0006346,GO:0006349,GO:0006351,GO:0006355,GO:0007283,GO:0008168,GO:0010216,GO:0010424,GO:0016363,GO:0016568,GO:0016740,GO:0032259,GO:0043045,GO:0043046,GO:0044027,GO:0045322,GO:0046498,GO:0046499,GO:0046872,GO:0051718,GO:0071230,GO:0090116	negative regulation of transcription from RNA polymerase II promoter,chromosome, centromeric region,euchromatin,heterochromatin,DNA binding,chromatin binding,DNA (cytosine-5-,protein binding,nucleus,nuclear heterochromatin,cytoplasm,DNA methylation,methylation-dependent chromatin silencing,regulation of gene expression by genetic imprinting,transcription, DNA-dependent,regulation of transcription…	mRNA	Agilent mouse V1
mmu_4275_PI428960544	26.0256	42.3316	27.5394	25.7822	29.7815	37.6755	4.91272	5.30747	4.89714	4.63218	4.87134	5.10223	P	P	P	P	P	P	FR285818											ncRNA	fRNAdb
A_66_P119327	9.05357	10.1509	19.6188	13.3536	4.28391	19.1551	3.36768	3.12463	4.43346	3.65303	2.16355	4.09522	A	A	P	P	A	P	NM_001033241	Gm382	ENSMUST00000096332	211208	Mus musculus predicted gene 382 (Gm382), mRNA [NM_001033241]	chrX	123598392	123598448	+	GO:0003674,GO:0005575,GO:0008150	molecular_function,cellular_component,biological_process	mRNA	Agilent mouse V1
A_30_P01030805	42.1875	40.7753	44.3162	40.8885	46.333	52.0114	5.58445	5.25178	5.54197	5.3353	5.49019	5.57911	P	P	P	P	P	P	chr1:183811267-183816309_F				lincRNA:chr1:183811267-183816309 forward strand	chr1	183811728	183811792	+			ncRNA	Agilent mouse V1
mmu_21950_PI428960544	58.9063	68.8171	64.8915	71.497	60.7303	83.0708	6.05397	6.03899	6.07507	6.178	5.88028	6.26452	P	P	P	P	P	P	FR250348											ncRNA	fRNAdb
A_55_P2141043	7.35904	7.12377	5.21887	5.69979	10.0534	18.7549	3.05391	2.5908	2.64203	2.4249	3.36282	4.06416	A	A	A	A	A	P	NM_001011684	Nms	ENSMUST00000088029	433292	Mus musculus neuromedin S (Nms), mRNA [NM_001011684]	chr1	39007040	39007096	+	GO:0001664,GO:0005576,GO:0006940,GO:0007218,GO:0045475	G-protein coupled receptor binding,extracellular region,regulation of smooth muscle contraction,neuropeptide signaling pathway,locomotor rhythm	mRNA	Agilent mouse V1
A_30_P01031821	40.9615	76.9819	48.516	48.7939	51.55	90.5654	5.54178	6.20036	5.66698	5.60191	5.64604	6.39465	P	P	P	P	P	P	chr19:38392796-38398771_F				lincRNA:chr19:38392796-38398771 forward strand	chr19	38397504	38397560	+			ncRNA	Agilent mouse V1
mmu_3573_PI428960544	2.78308	3.8271	2.72095	4.10544	3.38049	3.28411	1.45343	1.73066	1.57581	1.98357	1.80722	1.74696	A	A	A	A	A	A	FR281560											ncRNA	fRNAdb
mmu_29149_PI428960544	603.174	753.033	700.58	662.94	696.593	678.073	9.33625	9.54316	9.44758	9.47494	9.37707	9.29151	P	P	P	P	P	P	n275429	Hipk3	ENSMUSG00000027177	15259	homeodomain interacting protein kinase 3	2	104000000	104000000	-	GO:0006915	apoptotic process	ncRNA	NONCODEv3.0
mmu_11463_PI428990136	557.745	533.526	473.362	465.555	637.847	510.709	9.225	9.05309	8.89101	8.96122	9.24675	8.89944	P	P	P	P	P	P	FR236594	Tmem151b	ENSMUSG00000096847	210573	transmembrane protein 151B	17	45541940	45549676	-			ncRNA	fRNAdb
A_30_P01025953	10.672	16.2973	6.44657	13.8348	13.2176	18.6393	3.61376	3.85482	2.92364	3.70366	3.74207	4.05574	A	P	A	P	P	P	chr11:103005375-103020800_R				lincRNA:chr11:103005375-103020800 reverse strand	chr11	103012360	103012296	-			ncRNA	Agilent mouse V1
mmu_30958_PI428960544	93.4795	103.713	119.846	101.746	130.932	99.8094	6.70573	6.64295	6.94928	6.70684	6.95787	6.54215	P	P	P	P	P	P	n295073	Ccdc47	ENSMUSG00000078622	67163	coiled-coil domain containing 47	11	106000000	106000000	-	GO:0055074	calcium ion homeostasis	ncRNA	NONCODEv3.0
A_30_P01024302	3.58648	2.28344	5.1787	3.98487	4.99523	2.41419	1.88847	1.17084	2.63268	1.94133	2.38918	1.38662	A	A	A	A	A	A	chr12:45415565-45423519_R				lincRNA:chr12:45415565-45423519 reverse strand							ncRNA	Agilent mouse V1
A_30_P01031924	13.2734	23.524	14.8888	21.1052	24.9379	34.5541	3.94276	4.42368	4.05856	4.33886	4.62353	4.9677	P	P	P	P	P	P	chr6:117528735-117562588_R				lincRNA:chr6:117528735-117562588 reverse strand	chr6	117528968	117528904	-			ncRNA	Agilent mouse V1
A_55_P2029603	11.917	21.3481	17.3884	17.629	14.0748	24.0026	3.78269	4.27377	4.26609	4.06689	3.82569	4.42759	A	P	P	P	A	P	NM_080457	Muc4	ENSMUST00000096106	140474	Mus musculus mucin 4 (Muc4), mRNA [NM_080457]	chr16	32774896	32774956	+	GO:0001953,GO:0002853,GO:0005176,GO:0005576,GO:0005615,GO:0005737,GO:0005783,GO:0007155,GO:0007160,GO:0010469,GO:0016020,GO:0016021,GO:0016324,GO:0022408,GO:0031528,GO:0032403,GO:0043234	negative regulation of cell-matrix adhesion,negative regulation of T cell mediated cytotoxicity directed against tumor cell target,ErbB-2 class receptor binding,extracellular region,extracellular space,cytoplasm,endoplasmic reticulum,cell adhesion,cell-matrix adhesion,regulation of receptor activity,membrane,integral to membrane,apical plasma membrane,negative regulation of cell-cell adhesion,mic…	mRNA	Agilent mouse V1
mmu_1711_PI428960544	2.48791	2.88477	2.58083	2.36819	3.0796	2.27628	1.23901	1.42946	1.38026	1.28449	1.65243	1.29272	A	A	A	A	A	A	ENSMUST00000180656	Gm26819	ENSMUSG00000097033		predicted gene, 26819	13	69809912	69816096	-			ncRNA	Ensembl_transcript
mmu_7281_PI428960544	4.48787	7.7287	10.1359	6.32508	10.3935	21.5358	2.26007	2.71051	3.53419	2.56931	3.41202	4.26506	A	A	A	A	P	P	FR008434											ncRNA	fRNAdb
ERCC-00012_90	18.6408	19.6134	15.2088	17.616	18.9896	19.3636	4.43723	4.14295	4.08888	4.06579	4.23965	4.11284	P	P	P	P	P	P
mmu_9317_PI428990136	2.85482	2.4793	2.6088	2.57191	3.01443	3.15901	1.50821	1.28309	1.41886	1.40436	1.61124	1.69892	A	A	A	A	A	A	NR_038060.1	5830428M24Rik		76062	RIKEN cDNA 5830428M24 gene	12	69464784	69475552	-			ncRNA	RefSeq_noncoding RNA
mmu_18884_PI428960544	282.073	263.256	240.894	243.634	235.502	236.226	8.25744	8.01974	7.92847	8.00746	7.80664	7.80295	P	P	P	P	P	P	FR073236											ncRNA	fRNAdb
A_51_P331462	214.407	156.897	267.357	178.725	240.032	183.851	7.87419	7.26487	8.076	7.5495	7.83219	7.43783	P	P	P	P	P	P	NM_026832	Cgrrf1	ENSMUST00000133989	68755	Mus musculus cell growth regulator with ring finger domain 1 (Cgrrf1), mRNA [NM_026832]	chr14	47465692	47465884	+	GO:0003674,GO:0005575,GO:0005634,GO:0007049,GO:0007050,GO:0008270,GO:0030308,GO:0046872	molecular_function,cellular_component,nucleus,cell cycle,cell cycle arrest,zinc ion binding,negative regulation of cell growth,metal ion binding	mRNA	Agilent mouse V1
mmu_3422_PI428960544	44.0982	58.8882	55.8262	39.0602	62.1471	60.1571	5.64595	5.80424	5.86636	5.26441	5.91183	5.79829	P	P	P	P	P	P	FR034567											ncRNA	fRNAdb
A_55_P2172274	4.26508	5.7592	9.99878	18.7595	3.22689	6.29749	2.1773	2.28179	3.51512	4.15561	1.72925	2.5356	A	A	A	P	A	A	NM_008017	Smc2	ENSMUST00000102915	14211	Mus musculus structural maintenance of chromosomes 2 (Smc2), mRNA [NM_008017]	chr4	52501012	52501072	+	GO:0000166,GO:0000228,GO:0000793,GO:0000796,GO:0005515,GO:0005524,GO:0005634,GO:0005694,GO:0005737,GO:0006281,GO:0006310,GO:0007049,GO:0007062,GO:0007067,GO:0007076,GO:0010032,GO:0030261,GO:0045132,GO:0046982,GO:0051276,GO:0051301,GO:0051383	nucleotide binding,nuclear chromosome,condensed chromosome,condensin complex,protein binding,ATP binding,nucleus,chromosome,cytoplasm,DNA repair,DNA recombination,cell cycle,sister chromatid cohesion,mitosis,mitotic chromosome condensation,meiotic chromosome condensation,chromosome condensation,meiotic chromosome segregation,protein heterodimerization activity,chromosome organization,cell divisio…	mRNA	Agilent mouse V1
mmu_12637_PI428960544	3348.34	3448.79	3258.87	3007.96	3453.94	4636.86	11.7498	11.7392	11.6527	11.6622	11.7119	11.9851	P	P	P	P	P	P	FR162622											ncRNA	fRNAdb
A_51_P194273	114.778	118.804	103.441	89.1539	111.241	119.628	6.99863	6.84604	6.73435	6.51621	6.72818	6.81573	P	P	P	P	P	P	NM_011892	Sgcg	ENSMUST00000121148	24053	Mus musculus sarcoglycan, gamma (dystrophin-associated glycoprotein) (Sgcg), mRNA [NM_011892]	chr14	61840560	61840500	-	GO:0005515,GO:0005737,GO:0005856,GO:0005886,GO:0005887,GO:0007010,GO:0016012,GO:0016020,GO:0016021,GO:0016044	protein binding,cytoplasm,cytoskeleton,plasma membrane,integral to plasma membrane,cytoskeleton organization,sarcoglycan complex,membrane,integral to membrane,cellular membrane organization	mRNA	Agilent mouse V1
mmu_8383_PI428960544	28.3541	37.5067	29.145	27.8945	28.5763	39.5836	5.03044	5.12607	4.97382	4.75146	4.81056	5.17581	P	P	P	P	P	P	FR230413	2610024D14Rik	ENSMUSG00000084362	70410	RIKEN cDNA 2610024D14 gene	11	21099534	21099828	+			ncRNA	fRNAdb
A_55_P2064701	2.70103	2.50362	2.64794	2.63877	3.26874	2.70326	1.3878	1.29503	1.47747	1.43719	1.75155	1.5268	A	A	A	A	A	A	XR_002334	Lrrc31		320352	PREDICTED: Mus musculus leucine rich repeat containing 31 (Lrrc31), misc_RNA [XR_002334]	chr3	30578020	30577962	-	GO:0003674,GO:0005575,GO:0008150	molecular_function,cellular_component,biological_process	mRNA	Agilent mouse V1
A_30_P01030699	7100.74	5966.9	5685.49	4209.42	5711.89	5578.74	12.784	12.5029	12.4508	12.1343	12.475	12.272	P	P	P	P	P	P	chr11:96111499-96126224_F				lincRNA:chr11:96111499-96126224 forward strand	chr11	96115056	96115112	+			ncRNA	Agilent mouse V1
mmu_34161_PI428960544	2.59383	2.441	2.57008	2.52325	3.0259	2.24375	1.30794	1.26239	1.36741	1.38012	1.61878	1.26624	A	A	A	A	A	A	XR_141986.1	Gm14105	ENSMUSG00000074763	100038664	predicted gene 14105	2	141229664	141235424	-			ncRNA	RefSeq_noncoding RNA
mmu_12338_PI428960544	3.08137	3.2464	2.50059	2.33959	6.78322	4.93787	1.64014	1.53384	1.29679	1.26517	2.82551	2.24006	A	A	A	A	A	A	FR264870											ncRNA	fRNAdb
A_30_P01025151	2.44004	2.30577	2.42279	2.33038	2.63959	2.15836	1.20976	1.18376	1.22529	1.25921	1.37014	1.20537	A	A	A	A	A	A	chr16:40469578-40469759_F				lincRNA:chr16:40469578-40469759 forward strand	chr16	40469680	40469736	+			ncRNA	Agilent mouse V1
A_55_P2117903	394.053	381.353	452.687	280.768	573.417	369.081	8.73517	8.54895	8.82826	8.21323	9.09196	8.44158	P	P	P	P	P	P	NM_023377	Stard5	ENSMUST00000075418	170460	Mus musculus StAR-related lipid transfer (START) domain containing 5 (Stard5), mRNA [NM_023377]	chr7	90789552	90789608	+	GO:0006694,GO:0006810,GO:0006869,GO:0008289,GO:0015485,GO:0017127	steroid biosynthetic process,transport,lipid transport,lipid binding,cholesterol binding,cholesterol transporter activity	mRNA	Agilent mouse V1
A_30_P01017816	49.9653	60.3056	46.2966	52.6388	54.719	55.8921	5.81769	5.83777	5.60402	5.71788	5.728	5.69063	P	P	P	P	P	P	chr1:88339354-88345004_F				lincRNA:chr1:88339354-88345004 forward strand	chr1	88340032	88340096	+			ncRNA	Agilent mouse V1
mmu_13976_PI428960544	15.5485	16.7983	17.1984	13.4176	16.9184	26.187	4.17524	3.90313	4.25257	3.65921	4.08425	4.55312	P	P	P	P	P	P	FR022565											ncRNA	fRNAdb
mmu_33320_PI428960544	3.5687	3.52897	5.35766	3.47222	3.75175	5.66595	1.88101	1.62851	2.67819	1.74943	1.96387	2.40589	A	A	A	A	A	A	n418389											ncRNA	NONCODEv3.0
A_30_P01019237	11.8661	16.74	12.8333	20.5148	17.805	19.21	3.77629	3.89767	3.85534	4.29527	4.15285	4.10068	P	P	P	P	P	P	chr1:88339354-88345004_R				lincRNA:chr1:88339354-88345004 reverse strand	chr1	88340160	88340096	-			ncRNA	Agilent mouse V1
mmu_15884_PI428960544	2.53614	8.6669	2.6006	7.69197	3.2078	10.1779	1.26975	2.87681	1.40784	2.85152	1.72057	3.18756	A	A	A	A	A	A	FR328491	6330522J23Rik		78233	RIKEN cDNA 6330522J23 gene	12	76534216	76535368				ncRNA	fRNAdb
mmu_1994_PI428960544	2.56936	2.4425	2.5207	2.45645	3.32193	2.28788	1.2919	1.26323	1.31654	1.33824	1.77942	1.30097	A	A	A	A	A	A	ENSMUST00000135777	Gm568	ENSMUSG00000048824	230143	predicted gene 568	4	47008316	47010780	-			ncRNA	Ensembl_transcript
mmu_13489_PI428960544	2.85127	2.58514	2.67758	2.52254	2.79433	3.8571	1.50597	1.33241	1.52453	1.37975	1.46366	1.94737	A	A	A	A	A	A	FR129316											ncRNA	fRNAdb
mmu_18860_PI428960544	2.65765	2.43861	2.56048	2.55928	2.83292	2.263	1.35524	1.26103	1.35733	1.39839	1.48819	1.28258	A	A	A	A	A	A	FR166842											ncRNA	fRNAdb
A_55_P2023391	79.1423	94.6412	79.2833	89.3429	42.5988	77.5218	6.46672	6.50805	6.35527	6.51839	5.36907	6.16953	P	P	P	P	P	P	NM_001013756	Grhl3	ENSMUST00000105855	230824	Mus musculus grainyhead-like 3 (Drosophila) (Grhl3), mRNA [NM_001013756]	chr4	135098048	135097984	-	GO:0000981,GO:0001736,GO:0003677,GO:0005515,GO:0005634,GO:0006351,GO:0006355,GO:0007389,GO:0007398,GO:0007417,GO:0008544,GO:0010628,GO:0032321,GO:0032956,GO:0042060,GO:0045893,GO:0045944,GO:0061029,GO:0090103,GO:0090179	sequence-specific DNA binding RNA polymerase II transcription factor activity,establishment of planar polarity,DNA binding,protein binding,nucleus,transcription, DNA-dependent,regulation of transcription, DNA-dependent,pattern specification process,ectoderm development,central nervous system development,epidermis development,positive regulation of gene expression,positive regulation of Rho GTPase…	mRNA	Agilent mouse V1
A_55_P2101074	833.12	941.89	893.459	739.747	662.91	1039.78	9.79271	9.86229	9.7993	9.63557	9.30354	9.90808	P	P	P	P	P	P	ENSMUST00000151564		ENSMUST00000151564		predicted gene 3848 [Source:MGI Symbol;Acc:MGI:3782020] [ENSMUST00000151564]	chr14	12812802	12812743	-			mRNA	Agilent mouse V1
mmu_3495_PI428960544	3.90674	5.21942	5.39012	2.59236	5.58592	3.29129	2.03497	2.15102	2.68406	1.41553	2.54819	1.75091	A	A	A	A	A	A	FR247935	Gria3	ENSMUSG00000001986	53623	glutamate receptor, ionotropic, AMPA3 (alpha 3)	X	41400856	41678600	+			ncRNA	fRNAdb
mmu_25441_PI428960544	25.9794	34.6656	25.3946	43.5774	28.9624	34.1178	4.90972	5.00916	4.78551	5.43243	4.82896	4.9502	P	P	P	P	P	P	FR403501	Adsl	ENSMUSG00000022407	11564	adenylosuccinate lyase	15	80948488	80970944	+	GO:0009060,GO:0006167,GO:0051262,GO:0006164,GO:0006163,GO:0009152,GO:0007584,GO:0009156,GO:0005737,GO:0005829,GO:0005739,GO:0003824,GO:0016829,GO:0004018,GO:0070626	aerobic respiration,AMP biosynthetic process,protein tetramerization,purine nucleotide biosynthetic process,purine nucleotide metabolic process,purine ribonucleotide biosynthetic process,response to nutrient,ribonucleoside monophosphate biosynthetic process,cytoplasm,cytosol,mitochondrion,catalytic activity,lyase activity,N6-(1,2-dicarboxyethyl)AMP AMP-lyase (fumarate-forming) activity,(S)-2-(5-a…	ncRNA	fRNAdb
mmu_9604_PI428960544	39.5368	33.21	34.4665	39.8441	41.6893	39.824	5.4906	4.94515	5.1984	5.29484	5.33997	5.18663	P	P	P	P	P	P	FR220222											ncRNA	fRNAdb
A_55_P2111950	28.3725	25.9812	34.9935	27.8762	41.5936	27.0235	5.03149	4.577	5.21799	4.75066	5.33688	4.60073	P	P	P	P	P	P	NM_019795	Dnajc7	ENSMUST00000014339	56354	Mus musculus DnaJ (Hsp40) homolog, subfamily C, member 7 (Dnajc7), mRNA [NM_019795]	chr11	100444224	100444160	-	GO:0005634,GO:0005737,GO:0005856,GO:0031072,GO:0070389	nucleus,cytoplasm,cytoskeleton,heat shock protein binding,chaperone cofactor-dependent protein refolding	mRNA	Agilent mouse V1
A_30_P01030823	391.395	521.014	475.699	480.283	570.889	492.017	8.72671	9.02122	8.90125	9.00464	9.08631	8.84922	P	P	P	P	P	P	chr9:56910620-56919495_R				lincRNA:chr9:56910620-56919495 reverse strand	chr9	56911000	56910940	-			ncRNA	Agilent mouse V1
A_55_P2087186	205.014	211.475	255.39	192.776	350.6	200.815	7.80664	7.70002	8.01462	7.66321	8.37318	7.56257	P	P	P	P	P	P	NM_025409	Ier3ip1	ENSMUST00000026487	66191	Mus musculus immediate early response 3 interacting protein 1 (Ier3ip1), mRNA [NM_025409]	chr18	77179360	77179416	+	GO:0003674,GO:0005783,GO:0005794,GO:0016020,GO:0016021,GO:0042981	molecular_function,endoplasmic reticulum,Golgi apparatus,membrane,integral to membrane,regulation of apoptotic process	mRNA	Agilent mouse V1
A_30_P01021824	4.20665	2.70897	3.26209	5.20402	2.69301	2.17558	2.15372	1.37531	1.90768	2.30236	1.40194	1.21846	A	A	A	A	A	A	chr19:29969050-29980675_F				lincRNA:chr19:29969050-29980675 forward strand	chr19	29970660	29970720	+			ncRNA	Agilent mouse V1
A_30_P01033596	219.992	214.019	216.807	178.284	246.698	236.96	7.91027	7.72083	7.78631	7.54593	7.87274	7.80754	P	P	P	P	P	P	chr7:86661031-86661558_F				lincRNA:chr7:86661031-86661558 forward strand	chr7	86661336	86661392	+			ncRNA	Agilent mouse V1
(+)E1A_r60_1	12970.6	13596.3	13151	16578.2	17868.4	13875.9	13.6691	13.7094	13.6569	14.1287	14.0976	13.6592	P	P	P	P	P	P
mmu_14981_PI428960544	4.11007	3.91303	2.68033	3.12757	3.31051	6.00851	2.11549	1.7608	1.52873	1.6168	1.77359	2.47793	A	A	A	A	A	A	FR185252											ncRNA	fRNAdb
A_30_P01022356	20.142	12.6434	12.3924	17.5116	24.0639	15.4884	4.54577	3.46298	3.80768	4.05723	4.57527	3.78232	P	P	P	P	P	P	chr5:149751979-149808240_R				lincRNA:chr5:149751979-149808240 reverse strand	chr5	149755296	149755232	-			ncRNA	Agilent mouse V1
A_55_P1993529	2.79419	2.55815	2.66816	2.72326	3.4478	2.37495	1.46235	1.32114	1.51067	1.47033	1.84008	1.35999	A	A	A	A	A	A	NM_172125	Adam1b	ENSMUST00000079368	280667	Mus musculus a disintegrin and metallopeptidase domain 1b (Adam1b), mRNA [NM_172125]	chr5	121950256	121950200	-	GO:0004222,GO:0005515,GO:0006508,GO:0007283,GO:0008152,GO:0008233,GO:0008237,GO:0008270,GO:0016020,GO:0016021,GO:0016787,GO:0046872	metalloendopeptidase activity,protein binding,proteolysis,spermatogenesis,metabolic process,peptidase activity,metallopeptidase activity,zinc ion binding,membrane,integral to membrane,hydrolase activity,metal ion binding	mRNA	Agilent mouse V1
mmu_330_PI428960544	2.59896	4.04218	2.50249	2.4982	3.13582	6.10894	1.31166	1.80369	1.29868	1.36428	1.68518	2.49733	A	A	A	A	A	P	ENSMUST00000124786	Gm12798	ENSMUSG00000084758		predicted gene 12798	4	101403080	101407856	+			ncRNA	Ensembl_transcript
mmu_16213_PI428960544	26.874	18.616	24.0149	8.22283	29.2035	23.1352	4.95574	4.064	4.70712	2.95209	4.84075	4.37289	P	P	P	A	P	P	FR085930											ncRNA	fRNAdb
mmu_35324_PI428960544	428.291	924.784	541.915	882.168	504.518	1301.31	8.85403	9.83768	9.08441	9.88462	8.90955	10.2236	P	P	P	P	P	P	XR_168557.1	Gm9706		677168	predicted gene 9706	17	46406920	46408168	null			ncRNA	RefSeq_noncoding RNA
A_30_P01033538	86.0673	111.197	85.8185	76.6315	100.127	158.433	6.58397	6.74705	6.46743	6.28158	6.58131	7.22087	P	P	P	P	P	P	chr7:99879368-99889978_F				lincRNA:chr7:99879368-99889978 forward strand	chr7	99889328	99889392	+			ncRNA	Agilent mouse V1
A_55_P2138150	507.491	358.503	582.249	360.988	739.395	383.938	9.09309	8.45432	9.1816	8.5853	9.4627	8.49899	P	P	P	P	P	P	NM_001164170	Pias2	ENSMUST00000114776	17344	Mus musculus protein inhibitor of activated STAT 2 (Pias2), transcript variant 5, mRNA [NM_001164170]	chr18	77383816	77383880	+	GO:0003676,GO:0003677,GO:0005515,GO:0005634,GO:0006351,GO:0006355,GO:0006357,GO:0008152,GO:0008270,GO:0016604,GO:0016874,GO:0016925,GO:0019789,GO:0019904,GO:0030331,GO:0030521,GO:0031625,GO:0035259,GO:0045667,GO:0045893,GO:0045944,GO:0046872,GO:0050681,GO:0050775,GO:0060765,GO:0060766	nucleic acid binding,DNA binding,protein binding,nucleus,transcription, DNA-dependent,regulation of transcription, DNA-dependent,regulation of transcription from RNA polymerase II promoter,metabolic process,zinc ion binding,nuclear body,ligase activity,protein sumoylation,SUMO ligase activity,protein domain specific binding,estrogen receptor binding,androgen receptor signaling pathway,ubiquitin p…	mRNA	Agilent mouse V1
A_30_P01031917	7.33112	5.28608	6.25671	4.64496	12.5149	5.08846	3.04919	2.1689	2.885	2.15484	3.66851	2.27461	A	A	A	A	P	A	chr6:28161665-28189840_F				lincRNA:chr6:28161665-28189840 forward strand	chr6	28189458	28189516	+			ncRNA	Agilent mouse V1
mmu_13538_PI428960544	90.6906	99.1112	92.6837	90.9656	198.511	104.963	6.66215	6.58001	6.57922	6.54097	7.5568	6.61941	P	P	P	P	P	P	FR204685											ncRNA	fRNAdb
mmu_3921_PI428960544	11.9083	31.708	8.34592	24.2756	18.0538	20.7737	3.78172	4.87749	3.26693	4.53847	4.17047	4.21535	P	P	P	P	P	P	FR118665	4930426I24Rik	ENSMUSG00000097323	100504512	RIKEN cDNA 4930426I24 gene	12	76402760	76403656	-			ncRNA	fRNAdb
mmu_2395_PI428960544	26.3178	31.936	27.1324	31.3437	21.792	49.094	4.92624	4.88725	4.87567	4.92649	4.43338	5.49865	P	P	P	P	P	P	FR188111											ncRNA	fRNAdb
A_30_P01030870	17.2666	18.3427	10.5544	10.2653	14.8244	7.76053	4.328	4.04147	3.58907	3.27541	3.90079	2.81475	P	P	P	P	P	A	chr5:23363666-23371611_R				lincRNA:chr5:23363666-23371611 reverse strand	chr5	23363836	23363776	-			ncRNA	Agilent mouse V1
mmu_33149_PI428960544	10.3763	17.052	13.9855	8.70668	12.9365	9.01607	3.5711	3.92637	3.96729	3.03518	3.71266	3.02135	A	P	P	P	P	A	n417114											ncRNA	NONCODEv3.0
mmu_22992_PI428960544	2005.63	1979.15	1889.85	2025.33	3113.19	2095.32	11.014	10.931	10.8679	11.095	11.5702	10.9222	P	P	P	P	P	P	FR096268											ncRNA	fRNAdb
A_30_P01030526	14.7251	20.89	17.7669	30.7772	14.4287	24.2201	4.09486	4.24104	4.29733	4.89654	3.86064	4.44016	P	P	P	P	P	P	chr13:62734450-62785325_R				lincRNA:chr13:62734450-62785325 reverse strand	chr13	62770708	62770648	-			ncRNA	Agilent mouse V1
A_30_P01025022	152.763	171.472	182.544	187.873	213.744	163.892	7.39279	7.38966	7.54165	7.62768	7.66334	7.27243	P	P	P	P	P	P	chr5:37051650-37110575_R				lincRNA:chr5:37051650-37110575 reverse strand	chr5	37064408	37064352	-			ncRNA	Agilent mouse V1
mmu_4701_PI428960544	38.1919	37.2388	34.0279	35.0129	30.0071	44.364	5.44447	5.11358	5.18247	5.0986	4.88213	5.35106	P	P	P	P	P	P	FR290108											ncRNA	fRNAdb
mmu_6006_PI428990136	375.901	366.563	387.444	362.328	457.545	367.148	8.66508	8.48941	8.60646	8.59136	8.7581	8.43455	P	P	P	P	P	P	n287475	Sypl	ENSMUSG00000020570	19027	synaptophysin-like protein	12	32953892	32979050	+	GO:0006810	transport	ncRNA	NONCODEv3.0
A_55_P1970775	51.6007	110.163	72.0033	130.814	91.3084	79.5284	5.86052	6.73081	6.21851	7.08405	6.44901	6.20688	P	P	P	P	P	P	NM_008228	Hdac1	ENSMUST00000079363	433759	Mus musculus histone deacetylase 1 (Hdac1), mRNA [NM_008228]	chr4	129193432	129193376	-	GO:0000118,GO:0000122,GO:0000785,GO:0000790,GO:0000792,GO:0001047,GO:0001103,GO:0001106,GO:0003677,GO:0003682,GO:0003700,GO:0003714,GO:0004407,GO:0005515,GO:0005634,GO:0005654,GO:0005667,GO:0005737,GO:0005829,GO:0006351,GO:0006355,GO:0006476,GO:0007492,GO:0008134,GO:0008284,GO:0008285,GO:0009913,GO:0010870,GO:0016568,GO:0016575,GO:0016580,GO:0016581,GO:0016787,GO:0017053,GO:0019899,GO:0021766,GO:…	histone deacetylase complex,negative regulation of transcription from RNA polymerase II promoter,chromatin,nuclear chromatin,heterochromatin,core promoter binding,RNA polymerase II repressing transcription factor binding,RNA polymerase II transcription corepressor activity,DNA binding,chromatin binding,sequence-specific DNA binding transcription factor activity,transcription corepressor activity,…	mRNA	Agilent mouse V1
A_55_P2177103	869.653	724.129	930.194	794.385	1021.48	847.877	9.85257	9.48473	9.85403	9.7376	9.9293	9.61668	P	P	P	P	P	P	NM_007451	Slc25a5	ENSMUST00000016463	11740	Mus musculus solute carrier family 25 (mitochondrial carrier, adenine nucleotide translocator), member 5 (Slc25a5), nuclear gene encoding mitochondrial protein, mRNA [NM_007451]	chrX	34338580	34338640	+	GO:0005215,GO:0005739,GO:0005743,GO:0006810,GO:0007059,GO:0016020,GO:0016021,GO:0042645,GO:0055085,GO:0071817	transporter activity,mitochondrion,mitochondrial inner membrane,transport,chromosome segregation,membrane,integral to membrane,mitochondrial nucleoid,transmembrane transport,MMXD complex	mRNA	Agilent mouse V1
A_30_P01017617	13.6718	21.144	26.4855	17.7009	23.2123	28.853	3.98929	4.2593	4.84447	4.07243	4.52403	4.69873	P	P	P	P	P	P	chr18:77972377-77981443_R				lincRNA:chr18:77972377-77981443 reverse strand	chr18	77981232	77981168	-			ncRNA	Agilent mouse V1
mmu_34856_PI428960544	7.69067	12.7867	11.657	11.1263	11.2192	15.1715	3.12174	3.48154	3.72413	3.39017	3.51835	3.754	A	P	P	P	A	P	NR_045700.1	1700028E10Rik	ENSMUSG00000097321	625175	RIKEN cDNA 1700028E10 gene	5	151368704	151414080	+	GO:0008150,GO:0005575,GO:0003674	biological_process,cellular_component,molecular_function	ncRNA	RefSeq_noncoding RNA
mmu_8608_PI428960544	3.07324	4.46796	2.41721	2.2884	3.86536	6.54298	1.63534	1.93841	1.22066	1.2288	2.0113	2.58451	A	A	A	A	A	A	FR204274											ncRNA	fRNAdb
mmu_32274_PI428960544	2.43548	2.30052	2.43272	2.26629	2.51305	2.24036	1.20714	1.18052	1.23494	1.21456	1.30824	1.26369	A	A	A	A	A	A	n412426	BC006965	ENSMUSG00000041674	217294	cDNA sequence BC006965	11	112663928	112781976	-			ncRNA	NONCODEv3.0
A_30_P01026878	8.18125	26.3924	21.8859	21.9358	15.05	20.9659	3.21649	4.59991	4.58455	4.39271	3.92314	4.22887	A	P	P	P	P	P	chr7:82902248-82955248_F				lincRNA:chr7:82902248-82955248 forward strand	chr7	82924472	82924528	+			ncRNA	Agilent mouse V1
mmu_1959_PI428960544	5.01319	8.84966	4.99128	3.65982	5.19495	3.54565	2.4524	2.91101	2.57801	1.82627	2.44609	1.8409	A	A	A	A	A	A	ENSMUST00000158318	Gm23259	ENSMUSG00000088943		predicted gene, 23259	1	15879530	15879832	+			ncRNA	Ensembl_transcript
A_55_P2092661	35.6337	67.2632	33.442	58.0522	53.9693	50.8916	5.35276	6.00164	5.15878	5.8612	5.70861	5.5494	P	P	P	P	P	P	NM_018815	Nup210	ENSMUST00000032179	54563	Mus musculus nucleoporin 210 (Nup210), mRNA [NM_018815]	chr6	90963120	90963064	-	GO:0005634,GO:0005635,GO:0005643,GO:0005783,GO:0006810,GO:0015031,GO:0016020,GO:0016021,GO:0046983,GO:0051028	nucleus,nuclear envelope,nuclear pore,endoplasmic reticulum,transport,protein transport,membrane,integral to membrane,protein dimerization activity,mRNA transport	mRNA	Agilent mouse V1
A_55_P2167776	526.909	521.288	594.487	395.901	760.632	761.831	9.14907	9.0227	9.21195	8.72282	9.50804	9.45686	P	P	P	P	P	P	AK141540				Mus musculus adult male hippocampus cDNA, RIKEN full-length enriched library, clone:C630015K10 product:unclassifiable, full insert sequence. [AK141540]	chr13	35097088	35097080	-			mRNA	Agilent mouse V1
mmu_33896_PI428960544	3.04796	3.87791	2.60789	2.45002	3.54279	2.42713	1.62152	1.74799	1.41779	1.33427	1.87821	1.395	A	A	A	A	A	A	XR_105824.2	E430024P14Rik	ENSMUSG00000090069	320936	RIKEN cDNA E430024P14 gene	17	7881106	7946426	-	GO:0008150,GO:0005575,GO:0003674	biological_process,cellular_component,molecular_function	ncRNA	RefSeq_noncoding RNA
A_52_P582150	282.555	398.381	352.346	396.514	304.294	291.628	8.25972	8.61824	8.47409	8.72539	8.17052	8.10809	P	P	P	P	P	P	NM_019650	Gosr2	ENSMUST00000021329	56494	Mus musculus golgi SNAP receptor complex member 2 (Gosr2), mRNA [NM_019650]	chr11	103538360	103538296	-	GO:0000139,GO:0005789,GO:0005794,GO:0006810,GO:0015031,GO:0016020,GO:0016021,GO:0016192	Golgi membrane,endoplasmic reticulum membrane,Golgi apparatus,transport,protein transport,membrane,integral to membrane,vesicle-mediated transport	mRNA	Agilent mouse V1
A_30_P01023178	2.67298	2.44655	2.41715	2.36548	2.44352	2.87685	1.36676	1.26561	1.22059	1.28285	1.2755	1.59368	A	A	A	A	A	A	chr8:94841965-94881130_F				lincRNA:chr8:94841965-94881130 forward strand	chr8	94871968	94872024	+			ncRNA	Agilent mouse V1
A_30_P01018948	416.666	381.386	314.1	442.456	571.024	376.697	8.80972	8.54915	8.31097	8.87935	9.08703	8.47245	P	P	P	P	P	P	chr7:26054813-26063725_R				lincRNA:chr7:26054813-26063725 reverse strand	chr7	26056116	26056058	-			ncRNA	Agilent mouse V1
A_30_P01031934	37.4263	60.6766	42.7204	39.4816	41.5867	85.3655	5.41631	5.84855	5.48642	5.28079	5.33646	6.30615	P	P	P	P	P	P	chr4:35106125-35127700_F				lincRNA:chr4:35106125-35127700 forward strand	chr4	35111532	35111592	+			ncRNA	Agilent mouse V1
mmu_3110_PI428960544	109.498	131.461	117.58	136.52	141.536	168.147	6.9288	7.00348	6.92311	7.14806	7.06799	7.30766	P	P	P	P	P	P	FR249189											ncRNA	fRNAdb
A_30_P01028598	2567.62	1990.53	2285.19	1430.32	1520.56	1896.67	11.3608	10.9394	11.1398	10.5941	10.5403	10.7639	P	P	P	P	P	P	chr4:56480568-56658018_F				lincRNA:chr4:56480568-56658018 forward strand	chr4	56640240	56640296	+			ncRNA	Agilent mouse V1
A_55_P1973334	278.343	243.541	330.944	273.655	371.911	260.019	8.24035	7.90843	8.38299	8.17443	8.4541	7.9387	P	P	P	P	P	P	NM_011949	Mapk1	ENSMUST00000069107	26413	Mus musculus mitogen-activated protein kinase 1 (Mapk1), transcript variant 1, mRNA [NM_011949]	chr16	17045300	17045360	+	GO:0000165,GO:0000166,GO:0000189,GO:0001784,GO:0004672,GO:0004674,GO:0004707,GO:0005515,GO:0005524,GO:0005622,GO:0005634,GO:0005654,GO:0005737,GO:0005739,GO:0005769,GO:0005770,GO:0005794,GO:0005829,GO:0005856,GO:0005901,GO:0005925,GO:0006351,GO:0006468,GO:0006915,GO:0006974,GO:0007049,GO:0007165,GO:0008134,GO:0008353,GO:0009636,GO:0009887,GO:0010800,GO:0015630,GO:0016301,GO:0016310,GO:0016740,GO:…	MAPK cascade,nucleotide binding,MAPK import into nucleus,phosphotyrosine binding,protein kinase activity,protein serine/threonine kinase activity,MAP kinase activity,protein binding,ATP binding,intracellular,nucleus,nucleoplasm,cytoplasm,mitochondrion,early endosome,late endosome,Golgi apparatus,cytosol,cytoskeleton,caveola,focal adhesion,transcription, DNA-dependent,protein phosphorylation,apopt…	mRNA	Agilent mouse V1
mmu_20840_PI428960544	22.1652	27.1986	24.41	27.6363	35.2602	33.7328	4.68288	4.64596	4.72932	4.73481	5.10562	4.93303	P	P	P	P	P	P	FR250451	4933431M02Rik		71205	RIKEN cDNA 4933431M02 gene	6	107627776	107632544				ncRNA	fRNAdb
A_55_P2076458	2.6267	2.3731	2.47151	2.51192	2.78939	2.2513	1.33071	1.22181	1.26991	1.37368	1.46097	1.27217	A	A	A	A	A	A	ENSMUST00000060761		ENSMUST00000060761		per-hexamer repeat gene 2 [Source:MGI Symbol;Acc:MGI:104524] [ENSMUST00000060761]	chr10	98588688	98588632	-			mRNA	Agilent mouse V1
mmu_19861_PI428960544	11.4258	5.99395	3.4541	13.605	12.3481	22.9048	3.71749	2.34015	1.99658	3.67966	3.64944	4.3582	P	A	A	P	P	P	FR041014											ncRNA	fRNAdb
mmu_2183_PI428960544	1553.28	1509.12	1989.49	1376.82	2647	2060.26	10.6354	10.5443	10.9394	10.5338	11.3247	10.8923	P	P	P	P	P	P	FR013398											ncRNA	fRNAdb
mmu_11492_PI428960544	3.73603	5.38701	6.96187	6.62829	4.28435	9.66595	1.95592	2.19526	3.02487	2.63855	2.16363	3.11727	A	A	P	A	A	A	FR384764	1700049G17Rik	ENSMUSG00000070709	73430	RIKEN cDNA 1700049G17 gene	7	27907392	27929460	-	GO:0008150,GO:0005575,GO:0046872	biological_process,cellular_component,metal ion binding	ncRNA	fRNAdb
A_52_P641195	9.49433	11.4199	2.48841	5.37652	8.94152	8.3989	3.43854	3.30814	1.2847	2.3473	3.20012	2.92316	A	A	A	A	A	A	NM_001033148	1700029J07Rik	ENSMUST00000098786	69479	Mus musculus RIKEN cDNA 1700029J07 gene (1700029J07Rik), mRNA [NM_001033148]	chr8	47041804	47039160	-	GO:0003674,GO:0005575,GO:0008150	molecular_function,cellular_component,biological_process	mRNA	Agilent mouse V1
mmu_14248_PI428960544	15.9342	10.1404	13.4089	13.6308	18.4708	16.265	4.21149	3.1223	3.90852	3.68234	4.20074	3.8567	P	A	P	P	P	P	FR248550	Yae1d1	ENSMUSG00000075054	67008	Yae1 domain containing 1	13	17986640	17993352	-	GO:0008150,GO:0005575,GO:0003674	biological_process,cellular_component,molecular_function	ncRNA	fRNAdb
mmu_4806_PI428960544	12.6656	15.6095	11.9672	11.4644	12.6362	10.92	3.87359	3.7828	3.75949	3.43245	3.682	3.28817	P	P	P	A	A	P	FR364939											ncRNA	fRNAdb
mmu_17835_PI428960544	244.996	198.348	227.272	202.407	263.572	207.676	8.05973	7.60616	7.85158	7.73626	7.97329	7.61187	P	P	P	P	P	P	FR375324											ncRNA	fRNAdb
mmu_2593_PI428960544	23.7062	30.5127	30.4219	24.2215	28.8544	36.4426	4.77923	4.82216	5.03404	4.53543	4.82334	5.04985	P	P	P	P	P	P	FR002946											ncRNA	fRNAdb
mmu_35645_PI428960544	3.26939	4.8293	2.63116	2.65095	6.69042	5.86906	1.74409	2.04412	1.45257	1.44184	2.80507	2.44889	A	A	A	A	A	A	XR_142318.2	LOC100862575			uncharacterized LOC100862575 (LOC100862575)							ncRNA	RefSeq_noncoding RNA
[truncated: 90,043 more rows]
